# Supplementary material for: Crystal structures and comparisons of potassium rare-earth molybdates KRE(MoO4)2 (RE = Tb, Dy, Ho, Er, Yb, and Lu)
Source: Acta Crystallogr E Crystallogr Commun. 2020 Nov 27;76(Pt 12):1871–5. doi: 10.1107/S205698902001542X (PMC7784660; doi:10.1107/S205698902001542X)
Supplement: Supplementary file 1 [file e-76-01871-sup1.cif]

##############################################################################
#                                                                            #
# This CIF contains the data in a paper accepted for publication in          #
# Acta Crystallographica Section E. It conforms to the requirements of       #
# Notes for Authors for Acta Crystallographica Section E, and has been       #
# peer reviewed under the auspices of the IUCr Commission on Journals.       #
#                                                                            #
# Full details of the Crystallographic Information File format               #
# are given in the paper "The Crystallographic Information File (CIF):       #
# a New Standard Archive File for Crystallography" by S. R. Hall, F. H.      #
# Allen and I. D. Brown [Acta Cryst. (1991), A47, 655-685].                  #
#                                                                            #
# The current version of the core CIF dictionary is obtainable from          #
# ftp://ftp.iucr.org/pub/cif_core.dic.                                       #
#                                                                            #
# Software is freely available for graphical display of the structure(s)     #
# in this CIF. For information consult the CIF software page                 #
# http://www.iucr.org/resources/cif/software.                                #
#                                                                            #
# This file may be used for bona fide research purposes within the           #
# scientific community so long as proper attribution is given to the journal # 
# article from which it was obtained.                                        #
#                                                                            #
##############################################################################
data_global
_audit_creation_method     'form.cif (version 2.0)'
_journal_data_validation_number     ?
_journal_date_recd_electronic     2020-07-20
_journal_date_accepted     2020-11-20
_journal_name_full     'Acta Crystallographica, Section E'
_journal_year     2020
_journal_volume     76
_journal_issue     12
_journal_page_first     1871
_journal_page_last     1875
_journal_paper_category     GI
_journal_paper_doi     10.1107/S205698902001542X
_journal_coeditor_code     RU2071
_publ_contact_author_name     'Saehwa Chong'
_publ_contact_author_address
;
Pacific Northwest National Laboratory, Richland, WA 99354, USA
;
_publ_contact_author_email     'saehwa.chong@pnnl.gov'
_publ_contact_author_fax     ?
_publ_contact_author_phone     ?
_publ_section_title
;
Crystal structures and comparisons of potassium rare-earth molybdates
K<i>RE</i>(MoO~4~)~2~ (<i>RE</i> = Tb, Dy, Ho, Er, Yb, and Lu)
;
_publ_section_title_footnote     .
loop_
    _publ_author_name
    _publ_author_footnote
    _publ_author_address
    'Chong, Saehwa' .
;
Pacific Northwest National Laboratory, Richland, WA 99354, USA
;
    'Perry, Samuel' .
;
Department of Civil and Environmental Engineering and Earth Sciences,
University, of Notre Dame, Notre Dame, IN 46556, USA
;
    'Riley, Brian J.' .
;
Pacific Northwest National Laboratory, Richland, WA 99354, USA
;
    'Nelson, Zayne J.' .
;
Pacific Northwest National Laboratory, Richland, WA 99354, USA
;
_publ_section_synopsis
;
Six potassium rare-earth molybdates K<i>RE</i>(MoO~4~)~2~ (<i>RE</i> = Tb, Dy,
Ho, Er, Yb, and Lu) were synthesized by flux-assisted growth in
K~2~Mo~3~O~10~. The crystal structures were determined using single-crystal
X-ray diffraction data. The synthesized molybdates crystallize within the
orthorhombic <i>Pbcn</i> space group (No. 60). The unit-cell parameters
<i>a</i> and <i>c</i> increase linearly whereas <i>b</i> decreases with larger
<i>RE</i> cations, based on crystal radii. The unit-cell volumes increase
linearly and the densities decrease linearly with larger <i>RE</i> cations.
;
data_Tb_Molybdate
_chemical_name_systematic
;
Potassium terbium bis(molybdate)
;
_chemical_name_common     ?
_chemical_formula_moiety     'K Tb Mo2 O8'
_chemical_formula_sum     'K Tb Mo2 O8'
_chemical_formula_structural     ?
_chemical_formula_analytical     ?
_chemical_formula_iupac     'K Tb (Mo O4)2'
_chemical_formula_weight     517.90
_chemical_melting_point     ?
_symmetry_cell_setting     orthorhombic
_symmetry_space_group_name_H-M     'P b c n'
_symmetry_space_group_name_Hall     '-P 2n 2ab'
loop_
    _space_group_symop_operation_xyz
    'x, y, z'
    '-x+1/2, -y+1/2, z+1/2'
    '-x, y, -z+1/2'
    'x+1/2, -y+1/2, -z'
    '-x, -y, -z'
    'x-1/2, y-1/2, -z-1/2'
    'x, -y, z-1/2'
    '-x-1/2, y-1/2, z'
_cell_length_a     5.08260(10)
_cell_length_b     18.1273(7)
_cell_length_c     7.9875(2)
_cell_angle_alpha     90
_cell_angle_beta     90
_cell_angle_gamma     90
_cell_volume     735.92(4)
_cell_formula_units_Z     4
_cell_measurement_reflns_used     6923
_cell_measurement_theta_min     2.3060
_cell_measurement_theta_max     33.5360
_cell_measurement_temperature     100
_exptl_crystal_description     'plate'
_exptl_crystal_colour     'white'
_exptl_crystal_size_max     0.357
_exptl_crystal_size_mid     0.196
_exptl_crystal_size_min     0.039
_exptl_crystal_size_rad     ?
_exptl_crystal_density_diffrn     4.674
_exptl_crystal_density_meas     ?
_exptl_crystal_density_method     ?
_exptl_crystal_F_000     928
_exptl_absorpt_coefficient_mu     13.431
_exptl_absorpt_correction_type     gaussian
_exptl_absorpt_process_details
;
(CrysAlisPro; Rigaku OD, 2019)
;
_exptl_absorpt_correction_T_min     0.035
_exptl_absorpt_correction_T_max     0.703
_exptl_special_details     ?
_diffrn_ambient_temperature     100
_diffrn_radiation_type     'Mo K\a'
_diffrn_radiation_wavelength     0.71073
_diffrn_radiation_source     'micro-focus sealed X-ray tube'
_diffrn_radiation_monochromator     mirror
_diffrn_measurement_device_type     'Rigaku XtaLAB Synergy-S, HyPix'
_diffrn_measurement_method     '\w scans'
_diffrn_detector_area_resol_mean     10.0000
_diffrn_reflns_number     13792
_diffrn_reflns_av_R_equivalents     0.0686
_diffrn_reflns_av_unetI/netI     0.0264
_diffrn_reflns_theta_min     2.247
_diffrn_reflns_theta_max     33.712
_diffrn_reflns_theta_full     25.242
_diffrn_measured_fraction_theta_max     0.918
_diffrn_measured_fraction_theta_full     1.000
_diffrn_reflns_limit_h_min     -7
_diffrn_reflns_limit_h_max     6
_diffrn_reflns_limit_k_min     -27
_diffrn_reflns_limit_k_max     27
_diffrn_reflns_limit_l_min     -12
_diffrn_reflns_limit_l_max     12
_diffrn_reflns_reduction_process     ?
_diffrn_standards_number     ?
_diffrn_standards_interval_count     ?
_diffrn_standards_interval_time     ?
_diffrn_standards_decay_%     ?
loop_
    _diffrn_standard_refln_index_h
    _diffrn_standard_refln_index_k
    _diffrn_standard_refln_index_l
    ? ? ?
loop_
    _refln_index_h
    _refln_index_k
    _refln_index_l
    _refln_F_squared_meas
    _refln_F_squared_sigma
    0 0 1 0.39 0.2
    0 0 1 0.03 0.1
    0 0 -2 20.81 1.27
    0 0 -3 0.23 0.54
    0 0 3 0.1 0.32
    0 0 -3 0.02 0.25
    0 0 -4 8558.39 249.14
    0 0 4 8639.56 248.69
    0 0 -5 0.8 0.8
    0 0 5 1.25 0.51
    0 0 -5 -0.06 0.63
    0 0 5 0.5 0.53
    0 0 -6 26.26 2.21
    0 0 -6 29.19 2.19
    0 0 6 26.97 1.96
    0 0 6 25.27 2.02
    0 0 7 1.02 0.79
    0 0 7 0.3 0.78
    0 0 8 2310.63 69.25
    0 0 9 0.45 1.02
    0 0 -10 109.19 7.27
    0 0 10 122.59 6.11
    0 0 -11 -0.63 1.84
    0 0 11 1.04 1.29
    0 -1 -1 0.22 0.22
    0 1 1 0.22 0.23
    0 -1 1 0.31 0.2
    0 1 -1 0.8 0.21
    0 -1 1 0.2 0.13
    0 -1 1 0.23 0.13
    0 1 2 0.13 0.41
    0 -1 -2 0.41 0.52
    0 1 -2 -0.1 0.34
    0 -1 2 0.35 0.32
    0 1 -2 0.08 0.38
    0 -1 2 0.19 0.31
    0 -1 2 0.11 0.29
    0 1 -3 0.32 0.52
    0 1 3 -0.1 0.31
    0 1 -3 -0.14 0.41
    0 1 3 -0.25 0.48
    0 -1 -3 -0.14 0.54
    0 -1 -3 0.17 0.28
    0 -1 3 0.27 0.35
    0 1 -3 0.2 0.42
    0 -1 3 -0.03 0.32
    0 -1 -4 0.56 0.77
    0 1 4 0.48 0.47
    0 1 -4 -0.06 0.71
    0 -1 4 2.66 0.65
    0 -1 -4 0.3 0.34
    0 1 -4 0.32 0.58
    0 -1 4 0.6 0.53
    0 -1 4 0.09 0.46
    0 1 5 -0.05 0.47
    0 -1 -5 0.97 0.8
    0 1 -5 -0.07 0.7
    0 1 -5 0.06 0.55
    0 -1 5 0.17 0.46
    0 -1 5 0.27 0.52
    0 -1 -6 -0.09 0.91
    0 1 -6 -0.42 0.81
    0 1 6 -0.11 0.52
    0 -1 -6 -0.31 0.75
    0 1 -6 -0.23 0.76
    0 1 6 0.08 0.63
    0 -1 6 -0.06 0.59
    0 -1 6 -0.21 0.57
    0 1 7 -0.27 0.76
    0 -1 7 -0.25 0.8
    0 1 7 0.31 0.74
    0 -1 7 1.2 0.82
    0 -1 8 1.27 1
    0 1 8 0.2 0.99
    0 -1 -9 -0.91 1.44
    0 1 9 -0.45 0.98
    0 -1 9 0.11 0.88
    0 -1 -10 0.96 1.65
    0 1 -10 0.45 1.84
    0 -1 10 0.48 1.08
    0 1 10 0.12 1.07
    0 1 -11 -1.61 2.21
    0 -1 -11 0.75 1.69
    0 -1 11 0.86 1.28
    0 1 11 0.27 1.23
    0 1 12 0.14 1.72
    0 2 0 4306.32 124.62
    0 -2 1 47.2 1.83
    0 -2 -1 49.64 1.71
    0 2 -1 46.79 1.79
    0 2 1 45.5 1.77
    0 -2 -1 46.12 1.75
    0 -2 1 48.55 1.64
    0 -2 1 47.72 1.64
    0 -2 1 47.67 1.74
    0 2 2 391.89 12.21
    0 -2 -2 393.87 12.15
    0 2 -2 362.1 11.95
    0 2 -2 400.46 12.15
    0 -2 2 418.79 11.96
    0 -2 2 399.99 11.93
    0 2 3 140.47 5.39
    0 -2 -3 147.21 5.38
    0 2 -3 145.14 5.2
    0 -2 3 140.74 5.03
    0 2 -3 143.71 5.29
    0 -2 3 158.01 5.15
    0 -2 3 160.92 5.18
    0 2 -4 1495.88 45.53
    0 2 4 1576.05 46.11
    0 -2 -4 1584.19 45.95
    0 2 -4 1528.6 45.9
    0 -2 -4 1404.96 45.08
    0 -2 4 1496.53 45.36
    0 2 -4 1554.85 45.74
    0 -2 4 1668.76 45.62
    0 -2 4 1660.22 45.56
    0 2 -5 513.61 16.82
    0 2 5 536.14 16.4
    0 -2 -5 540.72 16.91
    0 -2 5 483.6 16.18
    0 -2 -5 477.24 15.82
    0 2 -5 532.24 16.7
    0 -2 5 546.41 16.57
    0 -2 5 561.13 16.51
    0 2 -6 146.08 6.36
    0 2 6 152.43 5.95
    0 -2 -6 158.87 6.5
    0 2 -6 157.39 6.36
    0 -2 6 165.33 6.16
    0 -2 6 151.8 6.17
    0 2 7 472.4 15.54
    0 -2 7 488.89 16.15
    0 -2 7 495.95 15.93
    0 2 7 476.36 16.37
    0 2 8 598.14 20.6
    0 -2 8 650.86 20.21
    0 -2 8 660.49 20.58
    0 -2 -9 231.14 10.75
    0 -2 9 263.08 9.86
    0 2 9 236.44 9.77
    0 -2 -10 108.4 6.63
    0 -2 10 121.37 5.95
    0 2 10 121.19 6.18
    0 -2 11 414.83 14.59
    0 2 11 424.19 15.07
    0 2 12 255.98 10.9
    0 -3 0 0.14 0.64
    0 3 0 0.3 0.64
    0 -3 0 0.36 0.64
    0 3 0 -0.21 0.59
    0 3 -1 0.31 0.34
    0 -3 -1 0.28 0.32
    0 3 1 0.27 0.29
    0 3 1 0.23 0.24
    0 -3 -1 0.08 0.25
    0 -3 -1 0.3 0.34
    0 -3 1 0.26 0.24
    0 -3 1 0.15 0.29
    0 3 -1 0.13 0.34
    0 3 -2 0.06 0.43
    0 3 2 0.03 0.33
    0 -3 -2 -0.06 0.39
    0 -3 -2 0.1 0.23
    0 -3 -2 0.34 0.27
    0 3 -2 0.07 0.26
    0 -3 2 0.26 0.34
    0 3 -2 0.29 0.27
    0 -3 2 0.04 0.25
    0 3 -3 0.22 0.5
    0 3 3 0.1 0.45
    0 3 -3 -0.04 0.39
    0 -3 -3 0.04 0.52
    0 -3 -3 0.16 0.46
    0 -3 3 -0.06 0.3
    0 -3 3 0.03 0.32
    0 3 -4 -0.2 0.5
    0 3 4 0.52 0.56
    0 -3 -4 0.17 0.6
    0 3 -4 0.33 0.55
    0 -3 4 -0.04 0.45
    0 -3 4 -0.22 0.42
    0 -3 4 0.21 0.42
    0 3 5 0.08 0.62
    0 3 5 -0.11 0.49
    0 -3 -5 0.49 0.7
    0 3 -5 -0.29 0.8
    0 3 -5 0.41 0.56
    0 -3 -5 0.4 0.4
    0 3 -5 0.68 0.6
    0 -3 5 -0.05 0.48
    0 -3 5 0.31 0.48
    0 -3 5 0.28 0.49
    0 3 -6 0.25 0.87
    0 -3 -6 0.61 0.58
    0 -3 6 0.25 0.66
    0 3 6 0.55 0.58
    0 3 -6 -0.25 0.94
    0 -3 -6 0.25 0.92
    0 -3 -6 0.1 1
    0 -3 6 -0.07 0.63
    0 -3 6 0.5 0.72
    0 3 7 0.72 0.68
    0 -3 -7 0.98 1.11
    0 -3 7 0.07 0.75
    0 -3 7 0.08 0.72
    0 -3 -8 0.14 1.27
    0 -3 8 -0.46 0.87
    0 -3 8 1.36 1.02
    0 3 8 1.09 1.07
    0 -3 -9 0.44 1.31
    0 3 9 -0.71 1.06
    0 -3 9 0.6 0.97
    0 -3 -10 1.15 1.5
    0 -3 10 -0.11 1.13
    0 3 10 -0.91 1.23
    0 3 -11 1.59 2.44
    0 -3 11 1.16 1.21
    0 3 11 -0.28 1.49
    0 3 12 0.73 1.65
    0 -4 0 10.1 1.13
    0 4 0 8.3 1.02
    0 4 0 7.94 0.97
    0 -4 0 9.82 1.08
    0 -4 -1 85.51 2.92
    0 4 1 86.13 2.98
    0 4 1 76.31 2.71
    0 4 1 89.93 3.03
    0 -4 -1 82.72 2.91
    0 -4 1 82.34 2.9
    0 4 -1 84.25 3.04
    0 -4 1 86.14 2.91
    0 4 -1 87.56 2.98
    0 -4 -2 5446.87 152.34
    0 4 -2 5320.94 152.56
    0 -4 -2 5170.83 152.42
    0 4 2 5359.76 152.13
    0 4 2 5092.95 152.54
    0 -4 2 5367.4 152.22
    0 -4 2 5209.06 152.24
    0 4 -2 5226.12 152.19
    0 -4 2 5212.12 152.42
    0 4 -2 5242.39 152.14
    0 4 -3 122.05 4.56
    0 -4 -3 124.99 4.36
    0 4 3 113.94 4.51
    0 -4 -3 117.7 4.43
    0 -4 -3 117.5 4.04
    0 -4 -3 105.85 3.79
    0 4 -3 113.28 4.02
    0 4 -3 116.54 4.07
    0 -4 3 123.79 4.15
    0 4 -4 379.84 11.9
    0 -4 4 345.67 11.38
    0 -4 -4 355.41 11.77
    0 4 4 333.41 11.78
    0 4 -4 326.26 11.46
    0 -4 -4 369.24 11.57
    0 -4 4 371.52 11.36
    0 -4 4 359.13 11.3
    0 4 -5 2.23 0.8
    0 -4 -5 1.52 0.47
    0 -4 5 3.29 0.72
    0 4 5 2.2 0.82
    0 -4 -5 3.02 0.91
    0 4 -5 2.12 0.68
    0 -4 -5 2.46 0.86
    0 -4 5 2.14 0.6
    0 -4 5 2.61 0.68
    0 4 -6 3604.65 99.49
    0 -4 -6 3140.25 98.07
    0 -4 6 3198.52 98.66
    0 4 6 3285.22 98.75
    0 4 -6 3249.74 99.27
    0 -4 -6 3707.84 99.49
    0 4 6 3384.55 99.73
    0 4 -6 3281.66 98.92
    0 -4 -6 3420.31 99.62
    0 -4 6 3636.75 98.94
    0 -4 6 3506.5 98.76
    0 -4 -7 192.88 6.94
    0 4 7 218.94 7.71
    0 -4 -7 198.18 8.37
    0 -4 7 211.17 7.7
    0 -4 7 209.04 7.85
    0 4 8 319.52 10.91
    0 -4 -8 291.85 11.77
    0 -4 8 325.63 11.41
    0 -4 8 319.21 11.17
    0 -4 -9 0.24 1.14
    0 4 9 0.74 1.08
    0 -4 9 0.78 0.91
    0 -4 10 935.97 28.09
    0 4 10 868.5 28.47
    0 -4 11 182.35 8.43
    0 4 11 156.04 7.96
    0 4 -12 158.49 10.57
    0 -5 0 0.33 0.62
    0 5 0 0.2 0.6
    0 5 0 -0.24 0.63
    0 -5 0 -0.04 0.57
    0 -5 -1 0.38 0.3
    0 5 -1 0.67 0.4
    0 5 1 0.58 0.45
    0 -5 -1 0.29 0.33
    0 5 1 0.32 0.34
    0 5 1 0.38 0.28
    0 -5 -1 0.64 0.29
    0 5 -1 0.69 0.28
    0 -5 1 0.04 0.26
    0 5 -1 1.13 0.44
    0 -5 -2 0.33 0.36
    0 5 -2 0.28 0.4
    0 -5 -2 0.17 0.3
    0 5 2 0.73 0.41
    0 -5 -2 0.41 0.39
    0 5 2 0.09 0.27
    0 -5 2 0.1 0.26
    0 5 2 0.05 0.24
    0 -5 2 0.27 0.33
    0 5 -2 0.32 0.42
    0 5 -2 0.29 0.28
    0 -5 -3 0.33 0.44
    0 5 -3 0.33 0.54
    0 5 3 -0.05 0.39
    0 -5 -3 0.3 0.53
    0 5 3 0.15 0.48
    0 -5 -3 0.15 0.31
    0 -5 3 0.09 0.37
    0 -5 3 -0.03 0.32
    0 5 -3 0.19 0.34
    0 5 -3 -0.09 0.3
    0 -5 3 -0.09 0.44
    0 -5 -4 -0.05 0.5
    0 5 -4 0.06 0.56
    0 5 -4 0.45 0.51
    0 5 4 0.34 0.54
    0 -5 -4 0.22 0.6
    0 -5 4 -0.24 0.5
    0 -5 4 -0.06 0.53
    0 -5 4 -0.28 0.42
    0 -5 -5 0.06 0.62
    0 5 -5 0.15 0.72
    0 -5 5 -0.34 0.57
    0 -5 -5 0.7 0.72
    0 5 5 -0.08 0.64
    0 5 -5 0.13 0.56
    0 -5 -5 0.05 0.5
    0 -5 5 0.21 0.45
    0 5 -6 0.7 0.95
    0 -5 -6 0.38 0.52
    0 -5 6 0.84 0.79
    0 5 6 0.6 0.92
    0 5 -6 0.42 0.7
    0 -5 -6 0.33 1.02
    0 -5 -6 0.14 0.79
    0 -5 6 0.7 0.74
    0 -5 6 0.52 0.72
    0 -5 7 0.95 0.78
    0 -5 -7 0.26 0.5
    0 5 7 -0.07 0.68
    0 -5 -7 -0.58 0.83
    0 -5 7 -0.45 0.78
    0 -5 7 -0.4 0.68
    0 5 8 0.07 0.7
    0 -5 -8 0.47 1.04
    0 -5 8 0.08 0.77
    0 -5 8 0.34 0.8
    0 -5 -9 0.88 1.01
    0 5 9 0.39 1.1
    0 -5 9 0.49 0.91
    0 -5 -10 0.85 1.2
    0 -5 10 -0.1 1.22
    0 -5 10 -0.29 1.76
    0 5 10 -0.41 1.63
    0 5 11 -0.15 1.5
    0 -5 11 0.46 1.53
    0 5 -12 -0.6 2.73
    0 -6 0 170.01 5.96
    0 -6 0 161.58 5.86
    0 -6 -1 8.52 0.73
    0 6 1 10.94 0.82
    0 6 1 11.41 0.98
    0 -6 -1 10.98 0.73
    0 -6 1 8.32 0.7
    0 6 -1 11.6 0.8
    0 -6 1 8.82 0.9
    0 6 2 2368.95 61.86
    0 -6 -2 2055.7 61.58
    0 -6 2 2351.75 62.28
    0 -6 -2 2129.31 61.76
    0 6 2 2082.88 61.98
    0 6 2 1956.51 61.38
    0 -6 -2 2146.52 61.77
    0 -6 2 2167.84 61.51
    0 6 -2 2119.4 61.57
    0 6 -2 1936.7 61.83
    0 -6 2 2159.59 61.75
    0 -6 -3 7.62 0.83
    0 -6 -3 7.25 0.83
    0 -6 3 9.83 1.05
    0 6 -3 8.72 1.03
    0 -6 -3 6.42 0.84
    0 6 3 8.15 0.73
    0 -6 3 8.02 0.75
    0 6 -3 7.5 0.72
    0 6 -3 7.46 0.72
    0 -6 3 8.43 0.89
    0 6 -4 67.65 3.35
    0 -6 -4 73.97 3.22
    0 -6 -4 70.9 3.34
    0 6 4 73.22 2.9
    0 -6 -4 61.85 2.63
    0 -6 4 72.55 2.96
    0 -6 4 73.6 3.02
    0 6 -4 67.83 2.85
    0 -6 4 74.29 3.36
    0 6 -5 206.8 7.84
    0 -6 5 189.02 7.4
    0 -6 -5 215.87 7.57
    0 6 -5 190.32 7.54
    0 -6 -5 212.65 7.75
    0 6 5 210.27 7.14
    0 -6 5 212.08 7.25
    0 -6 5 209.02 7.86
    0 -6 5 222.87 7.41
    0 -6 -6 2026.05 58.67
    0 6 -6 1930.85 59.03
    0 -6 6 1790.61 58.39
    0 6 -6 1823.91 58.6
    0 6 6 2052.28 58.17
    0 -6 -6 2052.07 59
    0 -6 6 2034.03 58.33
    0 -6 6 2036.39 58.46
    0 -6 6 1964.31 59.07
    0 -6 7 67.95 3.61
    0 -6 -7 63.81 2.98
    0 6 -7 65.78 3.67
    0 6 7 68.07 3.51
    0 -6 -7 65.62 3.27
    0 -6 7 74.74 4.17
    0 -6 7 75.51 3.67
    0 6 8 121.74 5.12
    0 -6 8 117.27 5.28
    0 -6 8 124.7 6
    0 6 9 132.69 5.57
    0 -6 9 145.1 6.92
    0 6 9 124.67 6.68
    0 -6 9 135.66 6.07
    0 -6 10 590.12 19.64
    0 -6 10 551.49 18.43
    0 6 11 101.65 6.19
    0 -6 11 124.5 6.58
    0 6 -12 42.86 6.17
    0 -7 0 0.28 0.52
    0 -7 0 -0.18 0.49
    0 -7 -1 0.19 0.38
    0 -7 1 0.2 0.46
    0 -7 -1 0.78 0.42
    0 7 -1 0.65 0.39
    0 -7 1 0.03 0.35
    0 -7 -2 -0.03 0.41
    0 -7 2 0.31 0.52
    0 7 2 -0.04 0.37
    0 7 -2 0.45 0.51
    0 -7 -2 -0.1 0.42
    0 7 2 0.15 0.31
    0 7 -2 0.17 0.35
    0 -7 2 -0.29 0.5
    0 7 -2 0.3 0.38
    0 -7 2 -0.03 0.37
    0 7 -3 0.05 0.53
    0 -7 3 0.54 0.54
    0 -7 -3 0.5 0.48
    0 7 3 0.26 0.37
    0 -7 -3 0.38 0.48
    0 -7 -3 0.04 0.39
    0 -7 3 -0.03 0.37
    0 7 -3 0.6 0.36
    0 7 -3 0.23 0.34
    0 -7 3 0.58 0.48
    0 -7 4 0.29 0.54
    0 -7 -4 0.19 0.5
    0 7 -4 0.6 0.66
    0 -7 -4 0.72 0.57
    0 -7 -4 -0.21 0.55
    0 7 4 0.46 0.5
    0 -7 4 0.04 0.46
    0 -7 -4 0.09 0.38
    0 7 -4 0.11 0.41
    0 -7 4 0.11 0.55
    0 7 -4 -0.35 0.4
    0 7 -5 -0.38 0.81
    0 -7 5 -0.25 0.59
    0 -7 -5 0.18 0.64
    0 7 5 0.34 0.59
    0 -7 -5 0.14 0.75
    0 7 -5 -0.07 0.57
    0 -7 5 -0.05 0.59
    0 -7 5 -0.3 0.72
    0 -7 5 -0.05 0.48
    0 -7 -6 0.36 0.83
    0 7 -6 1.06 0.99
    0 -7 6 0.22 0.75
    0 7 -6 -0.16 0.73
    0 7 6 -0.15 0.82
    0 -7 6 -0.39 0.84
    0 -7 6 -0.55 0.72
    0 -7 6 -0.44 0.98
    0 7 -7 0.25 0.73
    0 -7 -7 0.61 0.52
    0 -7 7 0.24 0.86
    0 -7 7 -0.21 0.95
    0 -7 7 0.21 0.65
    0 7 8 0.9 0.75
    0 -7 -8 0.18 0.59
    0 -7 8 -0.12 1.17
    0 -7 8 0.49 0.83
    0 7 9 0.08 0.8
    0 -7 9 -0.36 0.96
    0 -7 9 0.92 1.37
    0 7 10 -0.6 1.65
    0 -7 10 0.39 1.09
    0 -7 10 3.15 1.75
    0 7 11 1.25 1.47
    0 -8 0 3323.26 96.92
    0 -8 -1 605.49 20.54
    0 -8 1 670.39 20.69
    0 -8 1 622.03 21.04
    0 -8 -2 830.05 26.5
    0 8 2 1006.04 26.85
    0 -8 2 964.23 27.28
    0 -8 -2 826.36 26.51
    0 -8 2 860.03 26.5
    0 -8 2 835.39 26.48
    0 8 -2 1015.36 26.59
    0 8 -2 786.28 26.71
    0 8 -2 933.27 26.58
    0 -8 3 84.48 3.77
    0 -8 -3 70.98 3.04
    0 -8 -3 78.65 3.28
    0 -8 -3 77.25 3.27
    0 8 3 70.23 2.86
    0 8 3 71.95 2.74
    0 -8 3 75.24 2.93
    0 -8 3 75.57 3.54
    0 8 -3 73.51 3
    0 -8 3 79.19 3.26
    0 8 -3 68.21 3.29
    0 8 -3 76.81 2.97
    0 -8 -4 1700.14 49.48
    0 -8 4 1886.87 50.29
    0 -8 -4 1666.26 49.12
    0 8 4 1559.04 48.72
    0 -8 -4 1771.92 49.43
    0 -8 -4 1544.51 48.84
    0 -8 4 1627.12 48.82
    0 8 -4 1692.44 49
    0 8 -4 1700.33 48.91
    0 -8 4 1736.19 49.51
    0 8 -4 1624.93 49.62
    0 -8 -5 1041.87 30.4
    0 8 -5 1029.68 31.01
    0 -8 -5 961.43 30.54
    0 8 -5 903.59 30.53
    0 8 5 955.76 29.87
    0 -8 -5 1033.76 30.59
    0 -8 5 1035.37 30.07
    0 -8 5 1008.73 30.67
    0 8 -5 1018.49 30
    0 8 -6 377.46 13.18
    0 -8 -6 355.6 12.76
    0 -8 6 344.88 12.68
    0 -8 -6 385.39 12.62
    0 8 -6 341.13 12.7
    0 8 6 363.2 12.1
    0 -8 6 390.95 12.37
    0 -8 6 392.38 12.41
    0 -8 6 389.45 13.05
    0 8 -7 29.34 2.42
    0 -8 7 27.8 2.33
    0 -8 -7 29.63 1.89
    0 -8 7 37.44 2.82
    0 -8 7 34.41 2.31
    0 8 8 777.17 25.7
    0 -8 -8 772.47 24.81
    0 8 9 568.27 18.99
    0 -8 9 624.02 20.54
    0 -8 9 584.45 19.32
    0 8 10 275.47 9.93
    0 8 10 259.89 11.69
    0 8 11 81.45 5.57
    0 -9 0 0.93 0.64
    0 -9 -1 0.69 0.65
    0 -9 -1 0.43 0.57
    0 -9 1 0.07 0.65
    0 -9 1 0.23 0.59
    0 -9 2 0.07 0.58
    0 -9 -2 -0.08 0.41
    0 9 2 0.27 0.41
    0 -9 -2 0.24 0.46
    0 9 -2 0.11 0.44
    0 -9 2 -0.12 0.4
    0 -9 3 0.59 0.62
    0 -9 -3 0.05 0.47
    0 9 -3 0.06 0.56
    0 -9 -3 0.27 0.5
    0 9 3 0.29 0.38
    0 -9 3 0.05 0.55
    0 9 3 0.15 0.33
    0 9 -3 0.66 0.4
    0 -9 3 0.09 0.44
    0 -9 4 -0.33 0.77
    0 -9 -4 0.59 0.68
    0 9 -4 0.4 0.67
    0 -9 -4 0.38 0.59
    0 -9 -4 -0.38 0.66
    0 9 4 -0.34 0.5
    0 -9 -4 -0.51 0.69
    0 -9 4 0.15 0.51
    0 9 -4 -0.08 0.47
    0 9 -4 -0.22 0.46
    0 -9 4 0.18 0.61
    0 9 -5 0.08 0.79
    0 -9 -5 -0.15 0.75
    0 9 5 0.8 0.63
    0 -9 -5 -0.19 0.84
    0 -9 -5 0.46 0.67
    0 -9 -5 0.74 0.61
    0 -9 5 -0.09 0.6
    0 -9 5 0.29 0.68
    0 9 -5 0.36 0.52
    0 -9 6 -0.33 0.79
    0 9 -6 0.57 0.93
    0 -9 -6 -0.67 0.85
    0 9 -6 0.17 0.81
    0 -9 -6 -0.42 0.82
    0 9 6 -0.05 0.67
    0 -9 6 -0.38 0.74
    0 -9 6 -0.17 0.81
    0 -9 -7 1.36 1
    0 -9 7 0.1 0.9
    0 -9 -8 0.11 1.23
    0 -9 -8 0.29 0.67
    0 -9 8 0.53 0.88
    0 -9 8 0.11 1.21
    0 9 9 -0.08 0.9
    0 -9 -9 -1.09 1.46
    0 -9 9 -1.13 1.38
    0 -9 9 -0.25 0.91
    0 -9 -10 -0.27 1.37
    0 9 10 -1.67 1.86
    0 -9 10 0.27 1.4
    0 9 11 -0.17 1.81
    0 -10 0 6709.84 194.46
    0 -10 -1 51.29 2.78
    0 -10 -1 28.53 1.93
    0 -10 1 51.16 2.92
    0 -10 1 25.54 2.27
    0 -10 -2 9.66 1.02
    0 -10 2 11.15 1.37
    0 10 2 10.83 1.1
    0 -10 -2 12.63 1.11
    0 -10 2 10.59 1.01
    0 10 -2 12.71 1.11
    0 -10 3 43.28 2.73
    0 -10 -3 32.27 1.98
    0 -10 -3 35.56 2.02
    0 -10 3 36.31 2.04
    0 -10 3 36.86 2.16
    0 10 -3 39.56 2.01
    0 10 -3 33.5 2.22
    0 -10 -4 2644.83 78.04
    0 -10 -4 2620.4 78.01
    0 10 4 2544.86 77.46
    0 -10 4 2460.03 78.38
    0 -10 4 2714.62 77.57
    0 10 -4 2766.96 77.63
    0 10 -4 2550.67 78.33
    0 10 -4 2671.59 77.7
    0 -10 4 2672.83 78.02
    0 -10 -5 11.08 1.23
    0 10 -5 9.68 1.42
    0 -10 -5 7.97 1.25
    0 -10 -5 8.48 1.32
    0 10 5 8.34 0.98
    0 -10 -5 9.54 1.07
    0 -10 5 10.81 1.13
    0 10 -5 9.65 1.02
    0 -10 5 9.31 1.3
    0 10 -5 9.45 1.05
    0 -10 -6 27.59 2.05
    0 -10 -6 31.49 2.4
    0 10 -6 26.22 2.27
    0 10 6 24.11 1.73
    0 -10 6 25.89 1.82
    0 -10 6 28.17 2.32
    0 -10 -7 24.78 2.3
    0 -10 7 24.38 2.27
    0 -10 -8 968.16 28.71
    0 -10 8 1001.26 28.88
    0 10 9 3.31 0.97
    0 -10 -9 1.94 0.72
    0 -10 -9 2.48 1.39
    0 -10 9 4.66 1.46
    0 -10 -10 56.56 4.14
    0 -10 10 57.81 4.19
    0 -11 0 0.11 0.62
    0 -11 -1 -0.1 0.64
    0 -11 1 0.09 0.72
    0 -11 -1 -0.33 0.85
    0 -11 1 0.44 0.86
    0 11 2 0.06 0.54
    0 -11 -2 -0.21 0.53
    0 -11 2 -0.35 0.74
    0 -11 -2 -0.04 0.6
    0 11 -2 -0.29 0.56
    0 -11 2 0.05 0.46
    0 -11 -3 0.15 0.58
    0 -11 3 0.65 0.81
    0 -11 -3 0.16 0.54
    0 -11 3 -0.05 0.5
    0 11 -3 -0.05 0.54
    0 11 -4 -0.55 0.87
    0 -11 -4 0.89 0.71
    0 -11 4 0.09 0.9
    0 -11 -4 0.06 0.72
    0 11 4 0.3 0.54
    0 -11 4 0.3 0.87
    0 11 -4 0.23 0.54
    0 11 -4 -0.4 0.52
    0 -11 4 0.06 0.64
    0 -11 -5 0.83 0.81
    0 11 -5 -0.08 0.78
    0 11 5 0.85 0.71
    0 -11 5 0.15 0.62
    0 -11 -5 -0.05 0.66
    0 -11 5 0.1 1.04
    0 11 -5 0.29 0.55
    0 11 -5 0.05 0.49
    0 -11 5 -0.36 0.71
    0 -11 -6 -0.26 0.87
    0 11 6 0.05 0.7
    0 -11 -6 -0.07 0.76
    0 -11 6 0.06 0.7
    0 -11 6 0.4 1.35
    0 -11 6 0.52 0.84
    0 -11 -7 0.42 1.14
    0 -11 7 -0.1 1.05
    0 -11 -8 -0.39 0.78
    0 -11 -8 1.16 1.36
    0 -11 8 -0.58 1.3
    0 11 9 0.09 0.84
    0 -11 -9 -0.13 1.25
    0 -11 -9 0.62 0.64
    0 -11 9 -1.02 1.53
    0 -11 -10 0.14 1.55
    0 -11 10 -1.26 2.48
    0 -11 10 -0.28 1.56
    0 -11 11 -0.27 2.98
    0 -12 0 878.82 26.89
    0 -12 -1 281.27 10.18
    0 -12 -1 302.13 9.5
    0 -12 1 287.13 10.28
    0 -12 1 267.4 10.33
    0 -12 -2 901.76 27.03
    0 -12 2 911.21 28.11
    0 12 2 899.16 27.06
    0 12 -2 979.4 27
    0 -12 2 963.85 27.25
    0 -12 -3 749.8 25.28
    0 -12 3 957.54 27
    0 -12 3 769.94 25.25
    0 12 3 795.33 25.28
    0 12 -3 922.45 25.59
    0 12 -3 892.99 26.1
    0 -12 -4 497.31 16.53
    0 -12 4 603.29 18.02
    0 -12 -4 470.24 16.44
    0 -12 4 502.25 16.69
    0 -12 4 498.35 16.44
    0 12 -4 552.27 16.45
    0 12 -4 482.77 16.84
    0 12 -4 554.64 16.3
    0 -12 5 3.84 1.28
    0 12 -5 3.16 1.13
    0 -12 -5 2.61 0.95
    0 12 5 2.13 0.71
    0 -12 5 3 1.15
    0 -12 -5 4.03 0.95
    0 12 -5 3.57 0.8
    0 12 -5 3.93 0.83
    0 -12 5 3.42 0.96
    0 -12 -6 461.59 14.74
    0 12 6 409.65 13.79
    0 -12 6 379.02 15.02
    0 -12 6 416.45 13.8
    0 -12 6 459.61 14.66
    0 -12 -7 1132.91 34.16
    0 -12 7 1147.06 34.16
    0 -12 -8 291.73 10.96
    0 -12 8 296.73 11
    0 -12 -9 15.82 2.26
    0 12 9 14.35 2.45
    0 -12 9 15.03 3.05
    0 -12 9 15.33 2.24
    0 -12 -10 272.53 10.78
    0 -12 10 278.39 10.82
    0 13 0 0.05 0.55
    0 -13 0 0.24 0.62
    0 13 0 -0.13 0.57
    0 -13 -1 0.25 0.58
    0 13 1 0.69 0.85
    0 13 -1 -0.1 0.66
    0 -13 -1 0.4 0.66
    0 -13 1 0.84 0.75
    0 13 1 -0.05 0.63
    0 -13 1 0.41 0.68
    0 13 -1 0.96 0.81
    0 -13 2 -0.56 1.13
    0 13 2 -0.84 1.39
    0 13 2 -1.23 0.94
    0 -13 -2 0.15 0.81
    0 13 -2 -0.28 1.11
    0 -13 -2 -0.92 0.92
    0 13 -2 -0.61 0.79
    0 -13 2 -0.4 0.96
    0 13 2 -0.42 0.97
    0 13 -2 0.18 1.18
    0 -13 -3 0.18 0.62
    0 -13 3 1 0.99
    0 13 3 0.4 0.69
    0 13 -3 0.26 0.72
    0 13 -3 0.61 0.96
    0 -13 3 0.12 0.63
    0 -13 4 0.91 1
    0 -13 -4 0.07 0.68
    0 13 -4 0.06 0.57
    0 13 -4 0.05 0.59
    0 -13 4 -0.33 0.7
    0 -13 5 0.9 1.13
    0 -13 -5 0.56 0.9
    0 13 -5 0.28 0.88
    0 -13 5 -0.27 1
    0 -13 -5 0.31 0.89
    0 -13 5 -0.07 0.75
    0 13 -5 -0.12 0.61
    0 13 -5 0.06 0.58
    0 -13 -6 2.44 1.41
    0 13 6 0.05 0.86
    0 -13 6 0.12 1.31
    0 -13 -6 -0.92 1.06
    0 13 -6 0.29 0.77
    0 -13 6 -1.05 1.02
    0 -13 -7 0.2 1.19
    0 -13 7 1.26 1.53
    0 -13 7 0.39 1.05
    0 -13 -8 0.23 1.21
    0 13 8 0.46 1.37
    0 -13 8 0.17 1.57
    0 -13 8 0.23 1.15
    0 -13 -9 1.65 1.46
    0 13 9 -0.7 1.57
    0 -13 9 0.19 1.76
    0 -13 9 -0.37 1.41
    0 -13 10 -0.21 2.35
    0 14 0 237.19 8.11
    0 14 0 231.69 7.97
    0 14 -1 30.49 2
    0 14 1 37.81 2.43
    0 -14 -1 31.9 2.27
    0 -14 -1 40.7 2.06
    0 -14 1 33.67 2.3
    0 14 1 32.66 2.04
    0 -14 1 34.22 2.49
    0 14 -1 36.43 2.3
    0 14 -2 2246.77 64.3
    0 -14 -2 2233.73 64.51
    0 14 2 1734.67 64.05
    0 14 2 1813.51 63.32
    0 -14 2 2044.88 64.63
    0 -14 -2 2706.13 63.19
    0 14 -2 2097.86 63.27
    0 -14 2 2434.6 65.2
    0 14 2 2142.6 64.32
    0 14 -2 1909.91 64.21
    0 -14 3 65.48 4.36
    0 14 3 70.05 3.78
    0 -14 -3 68.42 3.61
    0 -14 3 70.95 3.68
    0 -14 -4 19.1 1.74
    0 -14 4 20.63 2.37
    0 -14 4 15.31 1.58
    0 14 -4 21.45 1.7
    0 -14 -5 15.97 1.75
    0 -14 5 20.58 2.52
    0 -14 5 17.38 1.78
    0 14 -5 19.62 1.65
    0 14 -5 18.79 1.67
    0 -14 -6 2132.41 60.09
    0 14 6 2035.69 61.26
    0 -14 6 2098.12 59.89
    0 -14 -6 1815.2 59.3
    0 -14 6 1829.12 60.14
    0 14 -6 2073.27 59.11
    0 -14 -7 137.99 6.26
    0 14 7 129.78 7.03
    0 -14 7 139.57 6.23
    0 -14 -8 13.99 1.98
    0 14 8 15.03 2.46
    0 -14 8 9.76 2.2
    0 -14 8 14 1.96
    0 -14 -9 14.67 2.15
    0 14 9 13.71 2.52
    0 -14 9 10.44 2.55
    0 -14 9 14.95 2.19
    0 15 0 -0.48 0.67
    0 -15 0 0.89 0.71
    0 15 0 0.24 0.62
    0 15 1 1.16 0.95
    0 15 -1 1.22 0.71
    0 -15 1 -0.17 0.76
    0 -15 -1 -0.61 0.59
    0 15 -1 -0.13 0.52
    0 -15 1 0.27 0.71
    0 15 -1 0.75 0.81
    0 15 1 0.64 0.68
    0 -15 2 0.11 1.12
    0 15 2 0.14 0.91
    0 -15 -2 0.98 1.26
    0 -15 -2 -1.14 0.81
    0 15 -2 -1 0.87
    0 -15 2 -0.35 1.41
    0 15 3 0.71 1.41
    0 -15 3 0.4 1.16
    0 15 3 -0.08 0.86
    0 -15 -3 0.24 0.8
    0 15 -3 -0.34 0.93
    0 -15 3 -0.17 0.83
    0 -15 4 1.62 1.28
    0 -15 -4 0.6 0.81
    0 15 4 0.29 1.14
    0 15 4 -0.19 0.5
    0 -15 4 -0.29 0.81
    0 15 -4 0.35 0.74
    0 -15 5 1.62 1.45
    0 -15 -5 0.75 1.04
    0 15 5 -1.14 1.35
    0 -15 -5 0.66 1.35
    0 15 -5 0.5 0.78
    0 15 -5 -0.13 0.81
    0 -15 5 0.62 0.91
    0 -15 -6 1.01 1.33
    0 15 6 -0.9 1.77
    0 -15 6 0.55 1.18
    0 -15 -6 -1.06 1.41
    0 15 -6 -0.26 0.96
    0 15 -6 0.14 0.86
    0 -15 6 0.35 1.09
    0 -15 -7 1.39 1.17
    0 15 7 0.51 1.33
    0 -15 7 1.28 1.41
    0 -15 7 -0.78 1.1
    0 -15 -8 -0.12 1.23
    0 15 8 -0.69 1.41
    0 -15 8 2.01 1.65
    0 -15 8 -0.9 1.2
    0 15 9 1.13 1.99
    0 -15 -9 4.98 1.91
    0 -15 9 -0.12 1.44
    0 16 0 17.05 1.7
    0 -16 0 23.19 1.94
    0 16 1 381.25 12.69
    0 -16 -1 326.04 10.98
    0 16 -1 375.61 11.43
    0 -16 1 342.87 11.97
    0 -16 1 378.36 12.49
    0 16 2 919.38 27.66
    0 -16 2 965.13 28.82
    0 -16 -2 895.54 28.43
    0 -16 -2 850.65 26.72
    0 16 2 924.93 29.3
    0 -16 2 883.71 28.54
    0 16 -2 903.15 27.22
    0 -16 3 124.33 6.65
    0 16 3 118.01 5.74
    0 -16 -3 137.7 6.39
    0 16 3 152.69 7.69
    0 -16 3 166.66 6.99
    0 16 -3 146.49 6.41
    0 -16 4 4.35 1.55
    0 -16 -4 10.96 1.53
    0 16 4 12.22 2.26
    0 16 4 6.8 0.98
    0 16 -4 14.26 1.59
    0 -16 4 10.52 1.54
    0 -16 -5 705.49 23.69
    0 16 5 899.8 26.44
    0 -16 5 723.66 23.68
    0 -16 -5 768.35 25.07
    0 16 -5 820.42 23.66
    0 16 -5 833.29 23.91
    0 -16 -6 887.58 28.55
    0 16 6 966.35 30.61
    0 -16 6 893.71 28.46
    0 -16 -6 871.87 28.66
    0 16 -6 915.84 28.05
    0 16 -6 899.52 27.87
    0 -16 -7 26.98 2.52
    0 -16 7 31.38 2.63
    0 16 7 29.82 3.43
    0 -16 -8 38.56 3.15
    0 -16 8 41.24 3.17
    0 16 8 39.92 3.96
    0 -16 -9 623.83 20.92
    0 -16 9 596.15 20.54
    0 16 9 585.09 22.25
    0 -17 0 0.33 0.77
    0 17 0 -0.14 0.69
    0 17 0 -0.46 0.54
    0 -17 1 -0.26 0.84
    0 17 1 -0.06 0.65
    0 17 1 0.27 0.93
    0 -17 -1 1.08 0.5
    0 17 -1 -0.45 0.62
    0 -17 1 0.22 0.74
    0 -17 2 -0.2 0.94
    0 17 2 -0.4 0.81
    0 -17 -2 0.17 0.94
    0 17 2 -0.12 1.14
    0 17 -2 -0.69 0.76
    0 -17 2 0.27 0.91
    0 17 3 0.54 1.5
    0 -17 3 -1.12 1.14
    0 -17 -3 0.97 1.33
    0 17 -3 -0.31 1.07
    0 -17 3 -1.1 1.5
    0 17 4 2.1 1.87
    0 -17 -4 1.03 1.09
    0 -17 4 0.28 1.41
    0 -17 4 0.6 1.16
    0 17 -4 0.68 0.97
    0 -17 -5 0.18 1.12
    0 -17 5 -1.97 1.85
    0 17 5 1.77 1.82
    0 -17 -5 -1.33 1.84
    0 17 -5 0.54 0.93
    0 17 -5 0.09 0.97
    0 -17 5 0.63 1.09
    0 -17 -6 0.39 1.09
    0 17 6 0.54 1.51
    0 -17 -6 -0.96 1.55
    0 17 -6 -0.32 0.96
    0 -17 6 0.92 1.13
    0 17 7 0.19 1.52
    0 -17 -7 -0.22 1.16
    0 -17 7 0.62 1.15
    0 17 8 1.6 2.1
    0 -17 -8 2.03 1.61
    0 -17 8 1.46 1.39
    0 18 0 884.4 28.76
    0 -18 0 977.98 29.14
    0 18 1 170.71 6.15
    0 -18 -1 140.56 5.29
    0 18 1 181.14 7.14
    0 -18 1 156.52 6.46
    0 18 -1 160.61 5.7
    0 -18 1 175.05 6.88
    0 18 2 96.87 4.29
    0 -18 2 94.61 4.9
    0 -18 -2 93.02 4.66
    0 18 2 107.65 5.47
    0 -18 2 91.19 4.64
    0 18 -2 86.14 3.88
    0 -18 -3 31.5 3.17
    0 -18 3 28.13 3.25
    0 18 -3 28.57 2.66
    0 -18 -4 714.1 23.72
    0 -18 4 730.81 24.16
    0 18 4 710.33 25.59
    0 -18 4 769.84 24.11
    0 18 -4 664.97 23.03
    0 -18 5 305.89 12.88
    0 -18 -5 352.54 12.17
    0 18 5 411.57 14.88
    0 -18 5 363.27 12.37
    0 18 -5 369.55 12.03
    0 18 -5 354.77 11.78
    0 -18 -6 80.11 4.51
    0 -18 -6 73.09 4.92
    0 -18 6 78.08 4.42
    0 18 -6 73.51 4.08
    0 18 7 2.1 1.87
    0 -18 -7 2.64 1.38
    0 -18 7 3.31 1.34
    0 -18 -8 461.55 16.76
    0 -18 8 471.23 16.72
    0 18 8 511.33 19.28
    0 19 0 -0.42 1.02
    0 -19 0 -0.31 0.74
    0 -19 0 0.87 0.95
    0 -19 1 -0.09 0.91
    0 -19 -1 -0.2 0.56
    0 19 1 0.96 0.95
    0 19 1 0.24 0.68
    0 19 -1 0.58 0.57
    0 -19 1 0.86 0.84
    0 19 2 -0.66 0.77
    0 -19 2 0.6 0.91
    0 19 2 -0.12 1.11
    0 19 -2 0.34 0.65
    0 -19 2 0.42 0.87
    0 19 3 1.66 1.58
    0 -19 3 0.82 1.12
    0 -19 -3 0.23 1.21
    0 -19 3 -0.12 1.23
    0 19 -3 -0.19 1.13
    0 19 4 1.73 2.24
    0 -19 4 2.15 1.42
    0 -19 -4 1.95 1.63
    0 19 -4 -0.1 1.25
    0 -19 4 0.47 1.81
    0 -19 -5 0.34 1.28
    0 -19 5 -0.58 1.43
    0 19 5 1.49 1.99
    0 -19 -5 0.6 1.73
    0 -19 5 -0.12 1.31
    0 19 -5 -0.3 1.02
    0 -19 -6 -0.11 1.24
    0 19 6 0.87 1.99
    0 -19 -6 0.31 1.64
    0 -19 6 0.79 1.22
    0 19 -6 1.51 1.04
    0 19 7 0.23 2.17
    0 -19 -7 0.57 1.32
    0 -19 7 -0.44 1.34
    0 20 0 1228.82 34.95
    0 -20 0 1219.2 34.77
    0 20 1 310.6 9.54
    0 -20 -1 233.11 8.39
    0 20 1 308.52 10.61
    0 20 -1 279.13 9.98
    0 20 -1 265.93 8.83
    0 -20 1 298.71 10.21
    0 -20 -1 264.49 9.87
    0 -20 2 55.82 3.53
    0 20 2 62.67 3.13
    0 20 2 57.05 3.9
    0 20 -2 48.3 2.58
    0 -20 2 51.4 3.27
    0 -20 -3 330.69 12.43
    0 -20 3 371.39 12.85
    0 20 3 371.12 13.98
    0 -20 3 323.15 12.32
    0 20 -3 304.91 12.03
    0 -20 -4 532.25 21.05
    0 -20 4 498.6 21.09
    0 -20 -5 119.48 6.2
    0 -20 5 126.49 6.32
    0 20 5 100.61 7.12
    0 -20 5 129.71 6.7
    0 -20 -5 111.3 6.19
    0 -20 -6 62.58 4.06
    0 20 6 69.26 5.71
    0 -20 -6 27.5 3.64
    0 -20 6 63.37 4.27
    0 20 -6 28.01 2.7
    0 -20 -7 260.26 10.88
    0 -20 7 274.39 11.14
    0 -21 0 0.34 0.94
    0 21 0 1.81 1.19
    0 -21 0 0.7 0.76
    0 -21 1 1.21 0.95
    0 -21 -1 0.18 0.81
    0 21 -1 0.59 0.86
    0 -21 -1 0.13 0.52
    0 21 1 0.1 0.97
    0 21 1 -0.36 0.7
    0 21 -1 -0.13 0.6
    0 -21 2 0.39 0.99
    0 21 2 0.4 0.85
    0 21 2 1.69 1.23
    0 21 -2 -0.14 0.66
    0 -21 2 0.79 0.94
    0 21 3 0.32 1.57
    0 -21 -3 0.2 1.19
    0 -21 3 0.11 1.12
    0 -21 3 -0.1 1.19
    0 21 4 2.77 2.14
    0 -21 -4 0.93 1.67
    0 -21 4 1.04 1.31
    0 -21 4 -0.28 1.72
    0 -21 -5 -1.38 1.97
    0 -21 5 -0.26 1.38
    0 21 5 0.26 2.41
    0 -21 -5 -1.13 1.68
    0 21 -5 -0.32 1.02
    0 -21 5 -1.87 2.08
    0 -21 -6 0.87 1.69
    0 21 6 -0.26 2.45
    0 -21 -6 -2.02 2.01
    0 -21 6 0.31 1.73
    0 22 0 233.32 8.48
    0 22 0 223.4 6.99
    0 -22 0 241.13 8.16
    0 22 1 101.11 4.1
    0 22 1 103.55 5.15
    0 22 -1 93.94 4.68
    0 22 -1 96.27 3.69
    0 -22 -1 100.57 4.78
    0 -22 2 302.22 10.88
    0 22 2 312.77 10.1
    0 -22 2 290.45 10.69
    0 22 2 310.22 11.58
    0 -22 3 355.12 12.86
    0 22 3 391.83 14.32
    0 -22 -4 194.8 8.85
    0 -22 4 196.86 8.58
    0 -22 4 207.58 8.98
    0 -22 -5 4.11 2.15
    0 22 5 3.29 2.21
    0 -22 -5 0.98 1.52
    0 -22 5 1.41 1.86
    0 -22 -6 142.06 8
    0 -22 6 155.06 8.45
    0 -23 0 0.45 0.95
    0 23 0 0.22 0.62
    0 23 0 0.8 1.1
    0 23 0 0.55 0.76
    0 -23 1 0.76 0.97
    0 -23 -1 -0.29 1.01
    0 23 -1 -0.39 0.66
    0 -23 1 0.79 0.64
    0 23 1 -0.11 1.12
    0 23 -1 -0.1 1.03
    0 23 1 0.98 0.8
    0 23 -2 0.76 1.12
    0 23 2 -0.25 1.49
    0 23 2 1.51 1.02
    0 -23 2 0.39 1.09
    0 -23 -2 0.66 0.94
    0 23 3 2.97 1.62
    0 -23 3 0.32 1.1
    0 -23 3 0.71 1.17
    0 23 4 -1.33 2.02
    0 -23 4 -0.86 1.3
    0 -23 -4 0.34 1.29
    0 -23 4 0.34 1.32
    0 -23 -5 -1.32 1.75
    0 23 5 2.43 2.15
    0 -23 -5 0.83 1.48
    0 -23 5 1.33 1.73
    0 24 0 184.82 6.84
    0 24 0 209.65 8.13
    0 -24 0 189.67 7.5
    0 24 1 131.5 5.32
    0 -24 1 133.92 6.02
    0 24 -1 131.35 6.15
    0 24 -1 118.26 4.91
    0 -24 -1 130.31 5.94
    0 24 -2 494.43 17.62
    0 24 2 579.27 18.74
    0 24 2 511.9 16.74
    0 -24 2 565.01 17.93
    0 -24 -2 489.32 17.53
    0 -24 3 160.84 7.33
    0 -24 3 157.28 7.25
    0 24 3 181.58 8.54
    0 -24 4 71.28 4.49
    0 -24 4 78.62 4.7
    0 -24 -4 66.16 4.92
    0 -24 -5 102.91 6.29
    0 25 0 0.11 1.15
    0 -25 0 -0.09 0.99
    0 25 1 0.94 1.25
    0 25 -1 1.35 1.2
    0 -25 1 0.09 1.04
    0 -25 -1 0.35 0.99
    0 25 2 1.97 1.64
    0 25 -2 0.2 1.18
    0 -25 -2 0.5 1.07
    0 -25 2 1.66 1.23
    0 25 3 3.09 1.69
    0 -25 3 0.84 1.27
    0 -25 -4 0.95 1.52
    0 -25 -5 -0.7 1.94
    0 26 0 12.99 2.05
    0 26 1 176.91 7.89
    0 26 -1 158.36 7.44
    0 -26 -4 25.74 3.31
    -1 0 0 0.3 0.26
    -1 0 1 0.15 0.37
    -1 0 1 0.13 0.31
    1 0 1 0.02 0.41
    -1 0 1 0.02 0.31
    -1 0 -1 0.35 0.33
    1 0 1 0.12 0.69
    -1 0 1 0.05 0.73
    -1 0 -1 0.12 0.82
    1 0 -1 -0.16 0.57
    -1 0 -1 0.28 0.31
    1 0 1 -0.1 0.31
    1 0 1 0.14 0.35
    -1 0 -1 0.12 0.38
    -1 0 -1 0.4 0.34
    -1 0 2 5.95 0.69
    1 0 -2 5.26 0.69
    -1 0 2 5.34 0.7
    1 0 2 7.28 0.72
    -1 0 -2 6.33 0.55
    1 0 2 5.36 0.68
    -1 0 -2 5.83 0.67
    -1 0 -2 6.47 0.73
    1 0 2 7.33 0.8
    1 0 3 0.31 0.49
    -1 0 -3 -0.51 0.62
    -1 0 3 0.25 0.49
    1 0 3 0.05 0.37
    1 0 3 -0.05 0.47
    -1 0 4 1.34 0.34
    -1 0 -4 1.57 0.59
    -1 0 -4 1.08 0.65
    -1 0 4 1.1 0.58
    1 0 -4 1.46 0.95
    1 0 4 1.61 0.59
    1 0 4 2.23 0.7
    -1 0 -5 0.12 0.45
    -1 0 -5 0.29 0.7
    -1 0 5 -0.16 0.58
    1 0 -5 -0.14 1.1
    1 0 5 -0.08 0.57
    1 0 5 0.07 0.57
    -1 0 -6 26.25 1.94
    1 0 -6 26.49 2.26
    -1 0 6 26.4 2.25
    -1 0 -6 27.69 2.32
    1 0 -6 28.44 3.19
    1 0 6 30.42 2.31
    1 0 6 28.87 2.34
    -1 0 7 -0.09 0.73
    1 0 -7 0.93 1.48
    1 0 7 0.87 0.94
    1 0 7 -0.1 0.78
    1 0 -8 4.11 1.83
    1 0 8 6.07 1.36
    -1 0 8 2.76 0.97
    -1 0 9 -0.19 0.85
    1 0 9 -0.13 1.14
    1 0 -10 4.9 2.26
    1 0 10 2.95 1.62
    -1 0 10 2.16 1.35
    1 0 -11 -0.43 1.83
    -1 0 11 -0.57 1.2
    1 0 11 0.71 1.33
    1 0 12 14.01 2.41
    -1 1 0 13.81 0.75
    -1 -1 0 9.31 0.74
    -1 1 0 13.27 0.77
    -1 -1 0 8.03 0.97
    1 1 0 9.6 0.9
    -1 -1 0 8.2 0.59
    -1 -1 0 8.97 0.61
    -1 1 0 8.63 0.65
    -1 1 1 39.44 1.71
    -1 1 -1 40.28 1.88
    -1 1 1 39.17 1.65
    1 -1 -1 40.62 1.71
    -1 -1 -1 40.72 1.58
    1 1 1 42.67 1.72
    -1 -1 1 42.85 2.02
    -1 1 -1 43.41 1.61
    -1 -1 -1 42.02 1.67
    -1 -1 -1 41.94 1.5
    -1 1 1 36.59 1.57
    1 -1 -1 38.52 2.09
    1 -1 1 43.89 1.67
    1 1 1 44.16 2.47
    1 1 -1 41.19 2.4
    -1 1 1 36.04 2.11
    -1 1 -1 39.39 1.61
    -1 1 -1 45.83 2.54
    -1 -1 1 40.72 2.42
    1 -1 1 45.59 2.57
    1 1 1 38.55 1.74
    -1 -1 -1 38.69 1.72
    -1 1 -1 35.91 1.69
    -1 -1 -1 42.49 1.77
    -1 1 -1 36.46 1.7
    1 1 1 37.41 1.72
    1 -1 1 39.43 1.73
    -1 -1 1 42.13 1.88
    -1 1 2 7028.1 198.64
    -1 -1 2 6716.72 198.82
    -1 1 -2 6747.92 198.85
    1 -1 -2 6690.21 198.6
    -1 -1 -2 7153.09 198.6
    -1 1 2 6797.22 198.64
    1 1 2 6989.33 198.45
    -1 -1 2 7208.46 199.14
    1 -1 2 6648.56 198.47
    -1 1 2 6677.26 199.59
    1 -1 2 7017.68 198.48
    1 -1 2 6951.49 198.71
    1 -1 2 6888.43 198.71
    -1 1 -2 6872.85 198.73
    1 1 2 6853.96 198.72
    -1 1 -2 6716 198.64
    1 1 2 6871.73 198.78
    -1 -1 3 356.1 11.59
    1 -1 -3 353.47 11.45
    -1 -1 -3 362.42 11.53
    -1 1 3 356.63 11.6
    1 1 3 381.4 11.28
    1 -1 3 336.74 10.95
    1 -1 -3 369.07 12.68
    1 -1 3 357.42 11.26
    1 -1 3 362.62 11.59
    1 1 3 354.19 11.54
    1 1 3 371.77 11.63
    1 -1 3 357.19 11.52
    -1 1 -4 41.25 2.35
    -1 -1 4 39.15 1.74
    -1 -1 -4 40.72 2.32
    -1 -1 -4 45.39 2.54
    1 1 4 48.36 2.3
    -1 -1 4 49 2.77
    -1 1 -4 42.45 1.83
    -1 1 4 43.93 2.56
    1 1 -4 40.52 2.41
    -1 1 4 47.21 2.74
    -1 1 -4 42.79 2.47
    1 -1 -4 44.92 3.27
    1 -1 4 41.15 1.82
    1 -1 4 49.47 2.51
    1 1 4 47.98 2.49
    1 1 4 43.61 2.48
    1 -1 4 47.86 2.55
    -1 -1 5 53.33 2.4
    -1 1 -5 59.94 2.99
    -1 -1 -5 53.54 2.91
    -1 1 -5 60.05 3.25
    -1 -1 -5 70.78 3.47
    -1 -1 5 63.85 3.43
    1 1 -5 63.41 3.31
    -1 1 5 61.03 3.35
    1 -1 5 58.04 2.32
    1 -1 -5 64.45 4.26
    1 -1 5 61.34 3.24
    1 -1 5 60.29 3.14
    1 1 5 65.84 3.36
    1 1 5 62.64 3.2
    -1 -1 -6 2578.23 82.01
    -1 -1 6 2711.17 82.64
    -1 1 6 2809.7 82.85
    -1 -1 -6 3022.29 83
    -1 1 -6 2702.08 82.56
    1 1 -6 2928.17 82.84
    1 -1 -6 2709.17 84.55
    1 1 6 2753.16 82.77
    1 1 6 2859.68 82.55
    1 -1 6 2886.52 82.53
    1 -1 6 2837.38 82.8
    -1 -1 -7 298.73 10.86
    -1 1 7 328.82 11.76
    1 -1 -7 307.4 13.28
    1 1 -7 285.09 13.5
    -1 -1 7 328.31 11.17
    1 1 7 326.46 11.93
    1 -1 7 336.94 11.92
    1 -1 7 340.41 11.62
    -1 1 8 120.41 5.53
    1 -1 -8 115.25 7.04
    -1 1 8 109.73 4.31
    1 1 -8 104.32 7.23
    -1 -1 8 122.83 5.13
    1 -1 8 114.87 5.82
    -1 1 8 116.4 5.43
    -1 -1 8 119.44 5.28
    1 1 8 123.48 5.97
    1 1 -9 74.22 6.13
    1 -1 -9 74.25 5.69
    1 -1 9 88.17 4.94
    1 1 9 86.05 5.02
    -1 1 9 75.82 4.34
    -1 -1 9 87.5 4.46
    1 -1 -10 723.65 27.07
    1 1 -10 714.39 27.99
    1 1 10 811.4 26.03
    -1 1 10 759.89 25.07
    1 -1 10 809.3 25.78
    -1 -1 10 769.88 24.91
    1 -1 -11 172.86 9.53
    1 1 -11 169.12 10.32
    -1 1 11 193.17 8.35
    1 -1 11 199.56 8.81
    1 1 11 204.14 8.98
    1 -1 12 142.37 7.37
    -1 2 0 0.27 0.31
    -1 2 0 0.03 0.76
    -1 -2 0 -0.07 0.32
    -1 -2 0 0.05 0.21
    -1 2 0 0.1 0.24
    1 -2 0 0.33 0.46
    -1 2 0 0.62 0.49
    -1 -2 0 0.02 0.19
    1 2 0 0.22 0.55
    -1 2 0 0.55 0.74
    -1 -2 0 0.13 0.27
    -1 -2 0 -0.02 0.26
    -1 2 1 33.64 1.46
    -1 2 1 35.88 1.37
    -1 2 -1 38.99 1.81
    1 -2 1 39.02 1.81
    -1 2 1 37.93 1.72
    -1 -2 -1 47.96 1.92
    -1 -2 -1 35.53 1.42
    1 2 -1 36.99 1.85
    -1 2 1 35.39 1.52
    -1 -2 1 39.97 1.92
    1 2 1 38.56 1.47
    1 -2 1 35.87 1.72
    1 2 1 43.44 2.52
    1 2 -1 41.1 2.49
    -1 2 1 33.47 1.93
    -1 2 -1 40.61 1.65
    -1 2 -1 44.37 2.59
    -1 2 1 39.2 1.91
    -1 -2 1 36.56 1.87
    1 2 -1 39.85 1.89
    -1 2 -1 33.74 1.48
    -1 2 -1 35.3 1.65
    1 -2 1 39.2 1.72
    -1 2 -2 4.43 0.65
    1 -2 2 3.73 0.66
    -1 -2 2 4.61 0.67
    -1 2 2 5.08 0.63
    1 2 -2 4.01 0.69
    1 2 -2 4.32 0.73
    -1 -2 2 3.93 0.71
    -1 -2 -2 4.71 0.57
    1 2 2 3.91 0.54
    -1 -2 -2 5.35 0.66
    1 -2 -2 3.96 0.6
    -1 2 2 4.84 0.61
    -1 2 2 4.36 0.93
    1 -2 2 4.25 0.54
    1 -2 2 4.16 0.58
    -1 2 -2 4.05 0.53
    1 -2 2 3.93 0.58
    1 2 2 3.58 0.58
    -1 -2 3 253.41 8.45
    1 2 -3 254.36 8.44
    1 -2 -3 254.87 8.27
    1 -2 -3 247.93 8.24
    -1 -2 -3 274.74 8.42
    1 2 -3 252.08 8.3
    1 2 3 258.85 8.04
    -1 2 3 243.21 8.31
    1 -2 -3 250.16 9.07
    1 -2 3 248.96 8.01
    -1 -2 -3 219.63 7.35
    1 -2 3 250.92 7.85
    1 -2 3 255.01 8.3
    1 2 3 272.25 8.54
    1 -2 3 251.63 8.32
    1 2 -4 3.8 0.86
    -1 2 -4 2.69 0.61
    1 -2 -4 3.6 0.79
    1 -2 -4 4.33 0.83
    1 2 -4 4.14 0.91
    1 2 4 3.42 0.73
    -1 -2 4 3.58 0.83
    -1 -2 -4 4.61 0.92
    -1 2 4 3.53 0.83
    -1 2 -4 2.8 0.47
    1 -2 4 3.55 0.73
    1 -2 -4 2.18 0.98
    1 -2 4 2.49 0.52
    1 -2 4 4.49 0.78
    1 2 4 3.73 0.8
    1 -2 4 2.88 0.7
    -1 -2 5 30.38 1.69
    -1 -2 -5 33.13 2.15
    1 -2 -5 34.78 2.31
    1 -2 -5 37.5 2.36
    1 2 -5 36.74 2.48
    -1 2 5 33.37 2.44
    -1 2 -5 35.65 1.82
    -1 -2 -5 38.25 2.5
    1 2 5 40.54 2.19
    1 2 -5 34.89 2.35
    -1 2 -5 37.06 2.43
    -1 -2 5 35.45 2.41
    -1 2 5 34.21 2.44
    1 -2 -5 35.45 2.99
    1 -2 5 34.54 1.7
    1 -2 5 37.17 2.17
    1 -2 5 39.11 2.35
    1 -2 5 37.49 2.39
    1 2 5 37.33 2.37
    1 2 5 31.9 2.33
    1 2 -6 16.03 1.84
    1 -2 -6 20.14 1.87
    1 -2 -6 16.43 1.77
    -1 -2 -6 18.8 1.63
    -1 -2 6 14.75 1.24
    -1 2 -6 14.57 1.79
    1 2 6 19.78 1.68
    -1 2 6 19.27 1.89
    1 2 -6 17.78 1.86
    -1 -2 -6 15.58 1.82
    1 -2 -6 15.06 2.26
    -1 2 6 17.2 1.41
    1 -2 6 18.04 1.15
    1 2 6 16.82 1.82
    -1 -2 6 19.09 1.53
    1 -2 6 20.2 1.82
    1 -2 6 17.17 1.79
    1 2 6 16.33 1.72
    -1 -2 -7 1.66 0.79
    -1 2 7 0.87 0.78
    -1 2 7 1.25 0.65
    1 -2 -7 0.95 1.27
    1 2 7 0.93 0.86
    1 -2 7 1.83 0.98
    1 -2 7 1.09 0.88
    -1 -2 7 1.59 0.75
    -1 -2 7 1.35 0.73
    -1 2 8 2.84 1.08
    1 2 -8 1.84 1.78
    1 -2 -8 1.88 1.55
    -1 -2 8 3.91 1.02
    1 2 8 2.38 1.31
    1 -2 8 1.41 1.07
    -1 -2 8 0.97 0.88
    1 -2 -9 5.37 1.93
    1 2 -9 4.22 2.12
    -1 -2 9 4.16 1.19
    1 -2 9 6.2 1.55
    -1 2 9 4.54 1.34
    1 2 9 4.05 1.42
    -1 -2 -10 1.08 1.61
    1 -2 -10 3.64 1.94
    1 2 -10 4.16 2.49
    -1 2 10 3.37 1.39
    -1 -2 10 4.27 1.36
    1 -2 10 7.3 1.68
    1 2 10 5.13 1.8
    1 2 -11 3.16 2.24
    1 -2 -11 2.53 1.86
    1 -2 11 3.58 1.6
    -1 2 11 2.96 1.38
    1 2 11 2.29 1.6
    1 -2 12 6.1 1.92
    -1 3 0 4012.61 128.94
    1 3 0 4416.08 128.07
    -1 3 0 4213.43 127.95
    1 -3 0 3917.03 128.55
    1 3 0 4950.4 128.1
    -1 -3 0 5319.12 128.22
    1 3 0 4022.99 129.16
    -1 3 0 3942.94 128.72
    -1 3 0 4224.22 128.5
    -1 -3 -1 325.74 10.91
    -1 3 1 415.84 11.56
    -1 3 1 355.59 11.12
    1 -3 -1 397.08 11.07
    1 -3 1 395.49 11.55
    1 -3 -1 387.35 11.04
    1 3 -1 378.5 11.64
    -1 -3 -1 336 10.94
    -1 -3 -1 444.93 11.63
    1 3 1 343.06 11.03
    -1 3 1 357.19 11.18
    -1 3 -1 436.73 11.5
    -1 3 -1 477.76 13.14
    -1 3 1 373.92 11.47
    1 -3 1 354.74 11.43
    -1 -3 -1 369.86 11.6
    -1 -3 1 430.53 12.16
    -1 3 -1 365.47 11.38
    -1 -3 1 349.05 10.94
    -1 3 -1 360.6 11.13
    -1 -3 2 198.84 6.91
    1 -3 2 207.99 6.83
    1 -3 -2 204.44 6.51
    -1 3 2 201.56 6.71
    1 -3 -2 195.69 6.58
    1 3 -2 202.17 6.97
    -1 3 2 181.57 6.52
    -1 -3 -2 201.62 6.47
    1 3 2 198.04 6.49
    1 3 2 188.8 6.51
    -1 3 2 208.38 6.72
    1 -3 2 194.75 6.39
    -1 3 -2 203.86 6.52
    -1 3 2 184.83 7.06
    1 -3 2 204.08 6.67
    1 3 -2 193.83 6.79
    1 -3 3 4.52 0.79
    1 3 -3 6.1 0.96
    -1 -3 3 5.83 0.89
    1 -3 -3 4.69 0.76
    1 -3 -3 4.49 0.74
    1 3 -3 5.27 0.89
    -1 -3 -3 5.57 0.8
    1 3 3 4.95 0.71
    -1 3 3 5.08 0.77
    1 3 3 4.41 0.77
    1 -3 3 4.59 0.67
    1 -3 -3 5 0.95
    -1 3 3 4.44 1.04
    -1 3 3 5.74 0.82
    1 -3 3 4.84 0.74
    -1 -3 3 5.58 0.49
    1 -3 -4 2319.29 68.09
    -1 -3 4 2293.85 68.44
    1 -3 -4 2290.41 68.05
    1 -3 4 2277.82 68.19
    1 3 -4 2267.62 68.27
    -1 -3 -4 2402.95 68.16
    1 3 4 2358.68 67.7
    1 3 4 2261.69 66.94
    1 3 -4 2216.45 68.1
    1 3 4 2272.96 68.29
    1 3 -4 2250.29 68.42
    -1 3 4 2153.29 68.13
    -1 3 4 2373.49 67.76
    1 -3 -4 2277.04 68.96
    1 -3 4 2280.58 67.68
    -1 -3 4 2491.93 67.41
    1 -3 4 2314.68 68.12
    1 -3 4 2337.12 68.03
    -1 3 -4 2225.54 67.83
    -1 -3 4 2429.46 67.36
    1 3 -5 687.68 21.75
    1 -3 -5 682.48 21.48
    1 -3 -5 703.71 21.58
    -1 -3 5 586.93 20.53
    -1 3 5 667.41 21.8
    -1 3 -5 651.45 20.75
    1 3 5 703.94 21.06
    -1 -3 -5 746.71 21.76
    1 3 -5 653.76 21.52
    1 -3 5 699 21.14
    1 -3 -5 673.19 22.5
    -1 3 5 711.1 20.85
    1 3 5 692.38 21.89
    1 -3 5 723.34 21.52
    1 -3 5 713.07 21.64
    -1 -3 5 704.75 20.86
    -1 -3 5 708.96 20.83
    -1 -3 6 199.46 7.8
    -1 3 -6 246.66 8.81
    1 3 -6 256.56 9.14
    -1 -3 -6 218.51 8.41
    1 -3 -6 247.76 8.89
    1 -3 -6 239.14 8.82
    -1 3 6 228.94 9.16
    1 3 -6 230.44 8.77
    -1 -3 -6 254.01 9.04
    1 3 6 249.17 8.42
    -1 3 -6 220.29 8.03
    -1 3 6 230.42 8.98
    -1 3 -6 227.05 8.88
    1 -3 -6 227.87 9.74
    1 -3 6 249.43 8.49
    -1 3 6 237.97 7.81
    1 3 6 241.6 9.16
    1 3 6 250.45 8.98
    1 -3 6 237.91 8.91
    -1 -3 6 243.35 8.16
    -1 -3 6 251.03 8.3
    1 -3 6 250.02 8.8
    -1 -3 -7 62.76 3.4
    -1 3 7 70.11 4
    1 -3 -7 74.98 4.8
    1 -3 7 58.62 2.75
    -1 3 7 74.3 2.85
    -1 -3 7 76.73 3.59
    1 -3 7 73.28 3.86
    -1 -3 7 76.97 3.5
    1 -3 7 70.07 3.95
    1 3 7 75.71 4.25
    -1 -3 -8 772.59 25.02
    -1 3 8 839.29 26.1
    1 -3 -8 773.62 27.11
    -1 -3 8 818.26 25.35
    1 -3 8 818.56 26.13
    1 3 8 797.53 26.39
    -1 -3 8 824.59 25.14
    -1 3 9 534.61 17.52
    1 -3 -9 476.74 18.64
    -1 -3 9 534.09 17.16
    1 3 9 519.33 18.29
    1 -3 9 520.57 17.89
    1 -3 -10 187.14 9.15
    1 3 -10 172.04 10.77
    -1 -3 -10 175.73 8.38
    1 3 10 208.27 9
    1 -3 10 198.79 8.56
    -1 -3 10 192.76 7.77
    -1 3 10 189.47 8.26
    1 3 -11 82.8 7.43
    1 -3 11 98.34 5.59
    1 3 11 104.22 6.02
    -1 3 11 89.39 5.25
    1 3 -12 202.01 11.83
    -1 4 0 0.08 0.76
    1 4 0 0.21 0.47
    1 4 0 1.25 0.72
    1 -4 0 -0.04 0.39
    1 4 0 0.76 0.7
    -1 -4 0 0.38 0.53
    -1 -4 0 0.1 0.5
    -1 4 0 0.86 0.75
    1 4 0 -0.02 0.45
    -1 -4 -1 43.29 1.72
    -1 4 -1 47.46 1.68
    1 -4 -1 49.9 1.76
    1 -4 1 50.19 2.18
    -1 4 1 51.22 2.02
    -1 4 1 49.88 2.06
    -1 -4 -1 45.48 1.76
    1 4 1 46.59 1.84
    1 4 -1 46.38 2.2
    1 4 1 45.4 2.13
    -1 4 -1 51.83 2.02
    -1 -4 1 53.92 2.8
    1 4 -1 42.6 1.76
    -1 -4 1 45.97 1.73
    1 -4 2 1.61 0.5
    1 4 -2 2.5 0.69
    -1 -4 2 2.24 0.62
    -1 4 -2 2.26 0.45
    1 4 2 2.19 0.53
    1 4 -2 1.76 0.54
    1 -4 -2 1.72 0.49
    1 4 2 2.2 0.48
    -1 -4 -2 1.68 0.46
    -1 4 2 1.7 0.46
    -1 4 2 2.46 0.71
    1 -4 2 1.42 0.44
    -1 4 2 2.53 0.56
    -1 -4 -2 2.15 0.46
    1 -4 2 2.1 0.48
    -1 -4 2 2.2 0.46
    -1 -4 3 55.82 2.89
    -1 4 -3 55.76 2.49
    1 -4 3 51.56 2.66
    1 -4 -3 50.55 2.51
    1 4 -3 54.99 2.84
    -1 -4 -3 55.29 2.54
    1 4 3 52.17 2.58
    -1 4 3 49.64 2.54
    1 4 3 48.59 2.3
    -1 4 3 53.54 3.06
    -1 4 3 54.59 2.42
    1 -4 3 54 3.45
    1 -4 3 51.64 2.32
    -1 -4 3 53.44 1.94
    1 4 -3 53.25 2.73
    -1 -4 3 55.91 1.93
    -1 4 -3 53.53 2.49
    1 -4 3 57.32 2.63
    1 -4 -4 1.37 0.68
    1 4 -4 0.28 0.68
    -1 -4 4 0.28 0.62
    1 -4 4 1.31 0.75
    1 -4 -4 0.94 0.66
    -1 4 -4 0.48 0.62
    1 4 -4 0.95 0.69
    1 4 4 0.46 0.61
    -1 4 4 0.47 0.58
    -1 -4 -4 0.57 0.69
    1 4 4 1.11 0.68
    -1 4 4 0.77 0.54
    1 -4 -4 0.77 0.79
    1 -4 4 0.59 0.6
    -1 -4 4 0.98 0.38
    -1 4 -4 0.48 0.51
    1 -4 4 0.92 0.58
    -1 4 -4 0.67 0.55
    -1 -4 4 0.63 0.39
    1 4 -5 22.59 1.94
    1 -4 -5 19.01 1.71
    1 -4 5 21.42 1.8
    -1 4 -5 20.4 1.67
    1 -4 -5 22.12 1.8
    1 4 5 22.25 1.92
    1 4 -5 20.84 1.87
    -1 4 5 17.45 1.72
    1 4 5 20.53 1.58
    -1 4 -5 16.32 1.29
    1 4 5 19.22 1.1
    1 4 -5 20.88 1.78
    -1 -4 -5 21.82 1.81
    -1 4 5 20.3 1.34
    1 -4 -5 20.21 2.02
    1 -4 5 21.98 1.6
    -1 -4 5 21.96 1.39
    1 -4 5 21.75 1.77
    -1 -4 5 20.3 1.33
    1 4 -6 21.51 2.11
    -1 -4 -6 20.91 1.75
    -1 -4 6 17.04 1.42
    -1 4 -6 22.5 1.92
    1 -4 -6 19.92 1.89
    1 -4 -6 22.38 1.96
    1 4 6 20.81 1.7
    -1 4 -6 24.29 2.13
    -1 -4 -6 25.46 2.15
    -1 4 6 22.8 2.14
    -1 4 -6 18.64 1.49
    1 4 -6 19.29 1.91
    1 -4 6 23.62 1.8
    1 -4 -6 23.04 2.32
    1 -4 6 23.07 2
    -1 -4 6 21.48 1.57
    -1 -4 6 22.44 1.56
    1 -4 6 23.06 1.92
    1 4 6 22.4 2.12
    -1 -4 7 -0.11 0.65
    -1 -4 -7 0.42 0.58
    -1 4 7 0.47 0.72
    1 -4 7 0.3 0.61
    1 -4 -7 0.89 0.97
    1 4 7 -0.66 0.87
    1 -4 7 -0.28 0.73
    -1 -4 7 -0.13 0.62
    1 -4 7 0.24 0.8
    -1 -4 7 -0.4 0.67
    -1 -4 -8 2.13 0.99
    -1 4 8 0.31 0.95
    1 -4 -8 1.93 1.51
    1 -4 8 0.73 0.69
    -1 -4 8 0.94 0.93
    1 -4 8 1.9 1.22
    1 4 8 1.09 1.22
    -1 -4 8 1.11 0.87
    -1 4 9 6.06 1.35
    -1 -4 -9 5.39 1.53
    1 -4 -9 3.25 1.5
    1 4 9 4.33 1.46
    -1 -4 9 4.19 1.11
    1 -4 9 4.39 1.3
    1 4 -10 0.58 2.31
    1 -4 -10 2.66 1.7
    -1 -4 10 3.22 1.1
    1 -4 10 4.01 1.42
    -1 4 10 3.73 1.37
    1 4 10 2.84 1.49
    1 4 -11 0.3 2.32
    1 -4 11 -0.13 1.21
    -1 4 11 0.26 1.24
    1 4 11 -0.16 1.36
    1 4 -12 4.71 3.19
    -1 5 0 9248.01 190.36
    -1 5 0 9021.5 190.28
    1 5 0 9999 190.93
    -1 5 1 2.77 0.57
    -1 5 -1 2.14 0.31
    -1 -5 -1 1.75 0.34
    1 5 1 2.35 0.4
    -1 -5 1 3.02 0.88
    1 5 1 2.07 0.39
    -1 -5 -1 1.86 0.37
    -1 5 1 3.87 0.62
    1 5 1 1.96 0.6
    -1 5 -1 2.67 1.26
    -1 5 -1 2.66 0.54
    -1 -5 1 2.03 0.33
    1 5 -1 2.42 0.42
    -1 5 -2 56.73 2.22
    1 -5 2 53.27 2.52
    -1 -5 2 57.93 2.89
    -1 -5 -2 50.75 2.13
    1 5 2 49.04 2.22
    1 5 2 49.44 2.27
    -1 -5 -2 50.7 2.15
    1 5 -2 52.13 2.59
    -1 5 2 52.29 2.41
    1 -5 -2 51.96 2.53
    1 -5 2 57.67 3.18
    -1 5 2 46.48 2.58
    -1 5 -2 52 2.32
    1 5 -2 55.59 2.72
    -1 -5 2 50.15 2.14
    1 5 -3 4.27 0.85
    -1 -5 3 4.45 0.93
    1 -5 3 3.97 0.79
    -1 5 -3 4.27 0.68
    -1 -5 -3 3.35 0.7
    1 -5 -3 4.1 0.75
    1 5 3 3.62 0.72
    1 5 3 3.32 0.63
    -1 5 3 3.5 0.7
    1 5 -3 2.83 0.73
    -1 5 3 4.77 1.02
    1 -5 3 3.38 1.14
    1 -5 3 3.75 0.64
    -1 5 -3 3.92 0.66
    -1 -5 3 3.93 0.68
    1 -5 3 4.05 0.7
    -1 5 -3 3.61 0.64
    -1 -5 4 4330.05 129.31
    1 -5 4 4416.49 129.01
    1 -5 -4 4444.21 128.77
    -1 5 -4 4492.8 128.69
    -1 5 4 4272.01 129.03
    1 5 4 4322.34 128.96
    -1 -5 -4 4774.45 128.93
    1 5 -4 4375.12 129.24
    1 5 4 4127.54 128.31
    1 -5 4 4400.2 128.41
    -1 -5 4 4612.06 127.92
    -1 5 -4 4303.56 128.57
    1 -5 4 4596.13 128.91
    -1 5 -4 4364.59 128.74
    1 5 -4 4400.64 129.18
    1 -5 5 3.54 0.88
    1 -5 -5 5.55 1.06
    1 5 -5 5.28 1.09
    -1 5 -5 4 0.86
    1 -5 -5 4.46 0.96
    -1 -5 -5 4.93 1.01
    -1 5 5 3.78 0.97
    1 5 5 4.89 1.05
    1 5 -5 4.54 0.97
    1 5 5 3.58 0.81
    1 -5 5 4.62 0.86
    1 -5 -5 4.24 1
    -1 -5 5 5.35 0.67
    -1 -5 5 4.09 0.63
    -1 5 -5 4.98 0.86
    1 -5 5 4.18 0.84
    1 -5 -6 61.7 3.36
    1 -5 6 55.96 3.35
    1 5 -6 59.37 3.61
    -1 -5 6 50.66 2.75
    1 -5 -6 60.02 3.45
    -1 5 -6 59.91 3.35
    1 5 6 59.97 2.49
    -1 -5 -6 62.98 3.5
    1 5 6 60.8 3.07
    -1 5 -6 52.69 2.86
    -1 5 6 57.43 3.58
    1 5 -6 55.77 3.34
    1 5 6 61.76 3.68
    1 -5 6 66.81 3.23
    1 -5 -6 60.8 3.69
    1 -5 6 58.59 3.37
    -1 -5 6 59.98 2.79
    -1 -5 6 65.13 2.81
    -1 -5 7 8.05 1.1
    -1 -5 -7 8.31 1.2
    -1 5 -7 8.24 1.13
    -1 5 7 8.86 1.44
    -1 5 7 10.25 1.73
    -1 -5 -7 10.59 1.36
    1 -5 -7 8.93 1.62
    -1 -5 7 7.77 1.07
    1 -5 7 9.27 1.5
    -1 -5 7 9.86 1.14
    1 5 7 6.98 1.51
    -1 -5 8 1368.57 46.17
    -1 -5 -8 1587.24 46.68
    -1 5 8 1623.16 47.57
    -1 -5 -8 1374.49 46.45
    1 -5 8 1418.76 45.84
    1 -5 -8 1647.55 48.15
    -1 -5 8 1694.48 46.63
    1 -5 8 1751.39 47.85
    -1 -5 8 1692.32 46.47
    1 5 8 1674.36 48.31
    -1 -5 -9 3.69 0.9
    -1 5 9 3.32 1.1
    -1 -5 -9 1.45 0.98
    1 -5 -9 3.14 1.38
    -1 -5 9 3.29 0.99
    1 -5 9 2.51 1.2
    1 5 9 3.01 1.32
    -1 5 10 129.25 5.95
    1 5 10 133.5 6.96
    -1 5 10 117.39 6.33
    1 -5 10 129.64 6.43
    1 5 -11 3.81 2.79
    1 5 11 6.93 1.87
    -1 -5 11 4.3 1.78
    -1 5 11 5.91 1.67
    1 -5 11 5.2 1.66
    1 5 -12 353.22 18.15
    -1 6 0 0.08 0.62
    1 6 0 -0.09 0.5
    1 6 0 0.69 0.74
    1 6 0 -0.11 0.48
    -1 -6 0 0.71 0.52
    -1 6 0 0.28 0.62
    -1 -6 -1 385.04 12.15
    -1 6 1 504.79 12.94
    1 6 1 405.29 12.3
    1 6 1 407.81 12.36
    -1 6 1 289.77 12.52
    -1 -6 1 398.01 12.16
    -1 6 1 433.39 12.56
    -1 -6 1 401.5 12.19
    1 6 1 386.02 13
    -1 6 -1 559.17 15.4
    1 6 1 394.33 12.2
    1 6 -1 395.45 12.25
    -1 6 -1 494.93 12.84
    -1 6 -1 384.16 12
    -1 -6 -2 1.27 0.43
    1 6 -2 1.21 0.64
    -1 -6 -2 1.26 0.32
    -1 6 -2 1.62 0.44
    -1 -6 -2 1.52 0.46
    -1 -6 -2 1.86 0.58
    -1 6 2 1.29 0.53
    1 6 2 0.88 0.44
    -1 -6 2 1.39 0.31
    1 -6 -2 1.46 0.59
    1 -6 2 1.53 0.82
    -1 6 -2 1.52 0.59
    -1 -6 2 1.32 0.43
    -1 6 -2 1.23 0.48
    -1 6 -3 31.6 1.78
    -1 -6 -3 29.59 1.68
    1 -6 3 33.3 2.07
    1 -6 -3 31.16 1.85
    -1 -6 -3 30.3 1.74
    1 6 3 30.03 1.86
    -1 6 3 27.68 1.87
    1 6 -3 29.81 2.04
    1 6 3 29.96 1.74
    1 -6 3 30.26 2.47
    -1 6 3 29.67 2.06
    1 -6 -3 29.91 1.89
    1 -6 3 31.23 1.72
    1 6 -3 30.08 2.05
    -1 -6 3 32.3 1.77
    -1 6 -3 31.32 1.85
    -1 6 -3 31.83 1.79
    -1 6 -4 0.34 0.64
    1 -6 4 0.73 0.73
    1 6 -4 0.44 0.73
    1 -6 -4 0.38 0.58
    -1 6 4 0.89 0.66
    -1 -6 -4 0.6 0.65
    1 6 4 -0.04 0.56
    1 6 -4 0.6 0.68
    1 6 4 0.54 0.62
    1 -6 4 -0.08 0.56
    1 -6 4 0.25 1.21
    -1 6 -4 0.15 0.55
    -1 -6 4 0.25 0.32
    -1 -6 4 0.82 0.65
    -1 6 -4 0.23 0.53
    1 -6 4 -0.06 0.58
    1 -6 -5 121.12 4.82
    1 -6 5 121.14 5.04
    -1 6 -5 122.91 4.91
    -1 -6 -5 126.06 4.94
    1 6 5 112.14 4.35
    1 6 -5 110.53 5.02
    -1 6 5 118.16 5.19
    1 6 5 122.4 5.16
    1 -6 5 117.82 4.48
    -1 -6 5 123.24 4.04
    1 6 -5 117.11 5.15
    -1 6 -5 111.16 4.67
    -1 -6 5 126.43 5
    -1 6 -5 112.43 4.54
    1 -6 5 126.12 4.94
    1 -6 -6 38.43 2.63
    -1 6 -6 34.19 2.49
    1 -6 -6 36.32 2.47
    1 -6 6 32.61 2.45
    1 6 -6 33.41 2.6
    1 6 6 29.02 2.07
    1 6 6 31.26 1.73
    -1 6 -6 30.88 2.09
    1 6 -6 29.46 2.38
    1 6 6 32.41 2.62
    -1 6 6 32.29 2.57
    -1 -6 -6 38.57 2.68
    1 -6 6 36.96 2.28
    -1 -6 6 35.29 1.94
    1 -6 6 34.78 2.48
    -1 -6 7 35.21 2.3
    -1 -6 -7 37.28 2.45
    -1 6 7 42.13 3.18
    -1 6 -7 34.29 2.26
    1 6 7 42.25 1.9
    1 6 7 36.91 3.07
    1 -6 7 43.26 2.92
    -1 -6 7 40.48 2.26
    -1 -6 -8 0.59 0.86
    -1 -6 8 0.42 0.86
    -1 6 8 0.27 1.13
    -1 6 8 0.1 0.95
    -1 -6 -8 0.03 0.6
    1 -6 8 0.31 1.06
    1 6 8 -1.45 1.56
    -1 -6 8 0.96 0.82
    -1 6 9 3.04 1.22
    -1 -6 -9 3.53 0.96
    -1 -6 9 3.73 1.02
    1 6 9 4.82 1.58
    1 -6 9 6.01 1.39
    -1 -6 9 2.64 1.36
    -1 6 10 6.63 1.53
    1 -6 10 5.66 1.58
    -1 -6 10 7.33 2
    1 6 10 6.2 1.79
    1 -6 11 10.71 1.99
    1 6 11 10.53 2.36
    -1 6 11 9.1 1.99
    -1 -6 11 13.62 2.46
    -1 7 0 1822.67 50.31
    1 7 0 1523.16 49.8
    -1 7 0 1818.17 50.23
    1 7 0 1813.94 50.56
    -1 -7 0 1806.74 50.23
    1 -7 0 1850.44 50.5
    1 7 0 1570.65 49.77
    1 -7 0 1683.72 49.51
    1 -7 1 180.34 5.74
    -1 7 1 214.8 6.78
    -1 -7 -1 162.29 5.95
    1 7 1 177.68 6.12
    -1 7 -1 197.06 6.46
    -1 7 1 211.9 6.93
    1 7 1 177.45 6.18
    -1 7 1 186.78 6.37
    1 -7 1 178.8 6.33
    -1 7 -1 196.41 8.38
    -1 -7 1 172.85 5.99
    1 7 1 168.03 5.96
    1 7 -1 181.62 6.09
    -1 7 -1 220.66 6.73
    -1 7 2 323.45 10.16
    -1 -7 -2 301.94 9.43
    -1 -7 -2 316.59 9.85
    -1 7 2 351.02 10.5
    1 7 2 322.15 10.13
    -1 -7 -2 305.64 9.84
    -1 7 2 290.57 9.27
    1 -7 2 303.06 9.91
    -1 -7 2 299.57 9.33
    1 7 2 312.39 9.73
    1 -7 -2 326.75 10.46
    -1 7 -2 336.84 10.24
    -1 7 -2 333.99 10.34
    1 7 -2 308.42 9.92
    -1 -7 2 325.45 9.84
    1 7 -2 312.27 9.29
    -1 7 -2 310.66 9.81
    -1 7 -3 542.16 17.14
    1 -7 3 560.46 17.66
    -1 -7 -3 573.68 16.81
    -1 7 3 613.88 17.82
    -1 -7 -3 547.94 17.11
    1 7 3 495.24 16.95
    1 7 -3 507.08 17.63
    1 7 3 537.81 17.39
    -1 -7 -3 546.57 17.08
    -1 7 3 554.55 17.6
    -1 7 -3 589.87 17.45
    -1 7 3 543.49 17.68
    1 -7 -3 531.53 17.46
    -1 -7 3 566.9 16.66
    1 -7 3 565.85 18.57
    1 7 -3 559.72 17.85
    -1 7 -3 541.73 17.37
    1 -7 3 520.1 17.13
    -1 -7 3 565.21 17.13
    -1 7 -3 550.15 17.24
    1 -7 -4 1046.07 31.21
    -1 7 -4 1078.05 31.29
    -1 -7 -4 1111.78 30.87
    1 -7 4 1060.36 31.64
    -1 -7 -4 972.58 30.97
    1 7 4 1010.96 31.49
    -1 -7 -4 1034.66 31.08
    1 7 -4 961.19 31.62
    1 7 4 996.49 30.84
    -1 7 4 982.86 31.47
    1 -7 4 1015.92 32.67
    1 -7 4 1029.15 30.85
    -1 7 4 1099.57 32.03
    1 7 -4 961.99 31.49
    -1 -7 4 1073.07 31.21
    -1 7 -4 1024.19 31.08
    -1 7 -4 1014.23 31.22
    1 -7 4 1061.58 31.32
    1 -7 4 1003.47 31.15
    1 7 -5 8.87 1.42
    -1 7 -5 5.84 1.1
    1 -7 5 6.49 1.15
    1 7 5 5.41 0.87
    -1 -7 -5 6.83 1.2
    1 7 -5 8.13 1.29
    -1 7 5 7.1 1.22
    1 7 5 7.24 1.19
    1 -7 -5 6.75 1.06
    1 -7 5 7.77 1.01
    -1 -7 -5 4.08 0.36
    1 -7 5 7.33 1.78
    -1 7 -5 5.64 0.95
    -1 -7 5 6.46 0.66
    -1 7 -5 7.77 1.05
    1 -7 5 6.64 1.07
    -1 -7 5 6.46 1.07
    1 -7 -6 271.15 9.46
    -1 7 -6 275.57 9.68
    1 -7 6 257.82 9.65
    1 7 6 245.48 8.87
    -1 -7 -6 288.29 9.69
    1 7 -6 235.97 9.57
    -1 7 6 248.17 9.83
    1 7 6 256 9.88
    -1 7 -6 218.63 8.8
    1 -7 6 260.99 9.01
    -1 -7 6 266.51 8.54
    1 -7 6 267.59 9.63
    -1 -7 6 274.65 9.74
    -1 7 7 623.96 20.91
    -1 7 -7 570.9 19.54
    1 7 7 634.12 20.94
    1 7 7 601.89 18.79
    -1 -7 7 552.95 19.44
    1 -7 7 669.36 20.49
    -1 -7 7 649.87 19.2
    -1 -7 7 697.24 20.8
    -1 7 8 438.38 15.82
    -1 7 8 429.54 15.17
    -1 7 -8 374.47 14.13
    -1 -7 -8 420.79 14.31
    -1 -7 8 374.96 14.05
    1 7 8 435.27 15.91
    -1 -7 8 464.21 14.02
    1 -7 8 486.96 15.35
    -1 -7 8 489.12 15.7
    -1 7 9 57.9 3.74
    -1 -7 -9 55.67 3.18
    -1 -7 9 63.01 4.17
    1 7 9 53.6 4.17
    -1 -7 9 55.06 3.07
    1 -7 9 60.46 3.92
    -1 7 10 179.66 7.87
    1 7 10 170.14 8.66
    1 -7 10 186.08 8.24
    1 -7 11 399.63 19.82
    -1 7 11 417.69 15.82
    1 7 11 448.62 16.55
    -1 8 0 0.26 0.63
    1 -8 0 -0.03 0.39
    1 8 0 -0.03 0.52
    1 8 0 -0.31 0.79
    -1 -8 0 0.3 0.55
    1 -8 0 -0.36 0.59
    1 8 0 0.12 0.48
    -1 8 0 0.16 0.6
    1 8 1 314.64 10.14
    -1 8 1 379.67 11.07
    1 8 -1 312.83 10.11
    -1 -8 -1 291.47 10.04
    -1 8 -1 329.35 10.58
    1 -8 1 315.68 9.72
    1 -8 -1 286.86 10.32
    -1 8 1 371.48 11.3
    1 8 1 317.28 10.26
    1 8 1 304.75 10.06
    -1 8 -1 239 11.88
    -1 -8 1 305.3 10.15
    1 -8 1 301.08 10.46
    -1 8 1 315.56 10.51
    1 8 -1 321.43 10.13
    -1 8 -1 361.04 10.83
    1 -8 -2 0.62 0.5
    -1 -8 -2 0.98 0.44
    -1 8 -2 0.79 0.4
    -1 8 2 1.15 0.71
    -1 8 2 0.36 0.57
    -1 -8 -2 0.72 0.66
    -1 8 2 0.82 0.66
    1 8 2 0.62 0.53
    -1 -8 -2 0.57 0.45
    -1 8 2 0.55 0.26
    1 -8 -2 0.9 0.59
    1 8 2 1.29 0.54
    -1 8 -2 0.69 0.61
    1 -8 2 0.71 0.46
    -1 -8 2 0.78 0.41
    -1 8 -2 1.35 0.63
    -1 8 2 0.39 0.53
    1 8 -2 0.4 0.56
    -1 8 -2 1.27 0.73
    1 8 -3 0.99 0.65
    -1 8 -3 0.98 0.54
    -1 8 3 0.41 0.56
    1 -8 -3 1.52 0.57
    -1 -8 -3 0.82 0.5
    -1 8 3 1.51 0.65
    -1 8 3 1.18 0.35
    -1 -8 -3 0.77 0.55
    -1 -8 -3 1.14 0.39
    1 8 3 0.41 0.54
    -1 -8 -3 0.77 0.63
    1 -8 3 -0.1 0.81
    -1 8 3 1.88 0.71
    1 -8 -3 0.9 0.58
    -1 8 -3 1.36 0.59
    -1 -8 3 0.86 0.35
    1 8 -3 0.82 0.24
    -1 -8 3 1.7 0.53
    1 -8 3 0.94 0.51
    -1 8 -3 0.3 0.52
    -1 8 -3 0.66 0.62
    1 8 -3 0.86 0.25
    -1 -8 -4 13.02 1.11
    -1 8 -4 13.21 1.32
    -1 -8 -4 12.37 1.23
    1 -8 -4 11.35 1.25
    1 -8 -4 13.45 1.3
    1 -8 4 14.62 1.54
    1 8 4 10.82 1.32
    1 8 -4 12.49 1.46
    -1 8 4 10.72 1.34
    -1 -8 -4 12.99 1.27
    1 8 4 11.37 1.17
    1 -8 4 13.82 1.25
    1 -8 4 13.51 1.88
    -1 8 4 14.79 1.66
    -1 -8 4 14.76 1.05
    1 -8 4 14.07 1.33
    -1 8 -4 11.98 1.26
    1 8 -4 12.51 1.5
    -1 -8 4 14.16 1.29
    -1 8 -4 12.58 1.24
    -1 -8 -5 137.11 5.53
    1 -8 -5 141.05 5.63
    1 -8 -5 138.36 5.68
    -1 8 -5 139.28 5.7
    1 -8 5 135.84 5.86
    -1 -8 -5 147.22 5.31
    1 8 -5 139.07 6.1
    -1 8 5 118.93 5.79
    -1 -8 -5 135.28 5.55
    1 8 5 132.76 5.87
    1 8 5 129.66 5.17
    1 -8 5 120.68 6.66
    -1 -8 5 141.83 5.06
    1 -8 5 131.83 5.21
    1 -8 5 141.41 5.68
    -1 8 -5 130.24 5.33
    1 8 -5 124.52 5.8
    1 -8 5 143.7 5.73
    -1 8 -5 134.96 5.57
    -1 -8 5 143.19 5.66
    1 -8 -6 4.4 0.55
    1 -8 6 8.05 1.44
    -1 -8 -6 8.68 1.25
    -1 8 -6 7.36 1.38
    1 -8 -6 7.46 1.34
    1 -8 -6 8.02 1.36
    -1 8 -6 7.85 1.15
    -1 8 6 8.81 1.57
    1 8 6 11.55 1.67
    1 8 -6 8.55 1.43
    1 8 6 6.43 1.16
    1 -8 6 6.32 1.99
    -1 -8 6 9.28 1.16
    -1 -8 6 9.62 1.5
    1 -8 6 9.63 1.44
    -1 8 -6 9.42 1.26
    1 -8 6 7.31 1.35
    -1 -8 7 22.8 2.02
    -1 -8 -7 29.52 2.27
    1 -8 -7 27.94 2.45
    1 8 7 29.53 2.74
    -1 8 -7 28.11 2.21
    -1 8 7 26.65 2.63
    -1 -8 7 29.99 2.11
    1 -8 7 31.08 3.79
    1 -8 7 27.63 2.51
    -1 -8 7 30.31 2.6
    -1 -8 7 27.83 1.79
    1 -8 7 32.38 2.57
    1 8 8 1.91 0.63
    -1 8 8 0.69 1.29
    1 -8 -8 2.17 1.26
    -1 -8 8 1.35 0.91
    -1 -8 -8 2.02 0.84
    -1 -8 8 1.38 0.75
    1 -8 8 1.23 0.97
    -1 -8 8 1.87 1.21
    1 8 8 0.14 1.2
    -1 -8 -9 1.89 0.86
    -1 8 9 3.06 1.14
    1 -8 9 3.24 2.42
    1 -8 9 1.9 1.12
    -1 -8 9 3.63 1.55
    1 8 9 1.99 1.34
    -1 8 10 4.2 1.46
    1 -8 10 5.38 3.34
    1 8 10 3.42 1.88
    -1 -8 10 9.42 2.25
    1 -8 10 6.19 1.65
    1 8 -11 9.11 4.28
    1 -8 11 18.1 4.35
    -1 8 11 13.46 2.58
    1 9 0 29.17 1.61
    -1 9 0 32.13 1.85
    1 -9 0 30.94 1.91
    -1 9 0 35.72 1.85
    -1 -9 0 35.12 1.9
    1 9 0 29.44 1.56
    1 9 0 29.28 1.82
    1 9 -1 36.72 2.22
    1 -9 1 40.67 1.84
    1 9 1 40.79 2.17
    -1 9 -1 34.73 2.46
    -1 -9 -1 38.24 2.23
    1 9 1 39.1 1.51
    -1 9 1 40.81 2.7
    1 -9 -1 36.34 2.38
    -1 9 1 36.54 2.71
    1 9 1 41.37 2.27
    -1 -9 1 40.36 2.32
    1 -9 1 38.93 2.58
    -1 9 -1 33.34 3.09
    1 9 1 37.36 2.24
    -1 9 1 34.32 2.43
    -1 9 -1 39.5 2.54
    -1 -9 1 30.01 2.88
    1 9 -1 41.07 2.16
    -1 -9 -2 4483.2 140.32
    1 -9 -2 4304.5 140.46
    -1 9 2 5557.1 141.7
    -1 9 2 5623.76 141.31
    1 -9 2 5501.19 140.62
    -1 9 2 5551.31 141.67
    -1 -9 -2 5591.25 141.41
    1 9 2 5046.04 140.97
    -1 9 2 4789.12 140.59
    1 9 2 4459.83 140.27
    -1 9 -2 5633.18 141.35
    1 -9 2 4380.83 140.43
    1 -9 -2 5317.86 141.48
    -1 -9 2 4501.86 140.27
    1 9 2 4657.05 140.78
    -1 9 -2 5509.7 141.24
    1 9 -2 4723.28 140.59
    -1 9 -2 5060.58 141.08
    -1 9 -2 4093.95 140.19
    -1 -9 2 5334.92 142.75
    -1 -9 3 214.2 8.26
    -1 -9 -3 190.03 6.29
    -1 -9 -3 184.76 6.68
    -1 9 3 230.24 7.78
    1 -9 -3 193.11 6.92
    -1 9 3 209.51 7.54
    -1 -9 -3 187.69 6.71
    1 9 3 197.05 7.2
    -1 9 3 168.38 6.01
    -1 -9 -3 263.88 7.77
    1 -9 -3 187.95 6.9
    1 -9 3 195.3 6.83
    -1 -9 3 192.04 6.19
    1 -9 -3 193.17 7.22
    1 -9 3 195.28 7.85
    -1 9 3 203.26 7.36
    -1 9 -3 228.45 7.4
    -1 9 -3 191.01 6.79
    -1 9 -3 202.56 7.17
    -1 9 -3 209.06 7.11
    1 9 -3 194.79 6.04
    1 9 -3 182.71 7.31
    1 9 -3 191.17 6.05
    -1 -9 3 200.38 6.76
    -1 -9 -4 69.09 2.83
    1 -9 4 65.69 3.54
    1 -9 -4 65.94 3.25
    -1 9 -4 64.95 3.23
    -1 -9 4 72.26 4.19
    -1 -9 -4 61.95 3.07
    1 9 -4 59.65 3.49
    -1 -9 -4 62.69 3.05
    -1 9 4 62.55 3.47
    1 9 4 64.65 3.42
    1 9 4 57.26 2.86
    1 -9 -4 66.16 3.21
    -1 9 4 64.24 2.56
    1 -9 4 63.01 4.06
    1 -9 -4 58.77 3.23
    -1 -9 4 66.48 2.66
    -1 9 4 69.34 3.63
    1 -9 4 63.94 3.15
    -1 -9 4 65.4 3.12
    -1 9 -4 64.46 3.12
    -1 9 -4 65.4 3.26
    1 9 -4 59.83 3.55
    -1 -9 -5 3.85 0.93
    1 9 -5 4.57 1.2
    -1 9 -5 4.35 1.05
    1 -9 -5 4.89 1.01
    -1 -9 5 5.66 1.32
    1 -9 5 3.68 1.06
    -1 -9 -5 4.53 0.9
    1 9 5 4.9 1.15
    1 9 5 5.11 1.03
    -1 9 5 3.77 1
    1 9 -5 4.87 1.16
    -1 -9 -5 4.55 0.98
    1 -9 -5 4.47 1
    -1 9 5 5.31 0.79
    1 -9 5 4.47 0.9
    -1 -9 5 4.93 0.86
    1 -9 5 3.62 1.4
    -1 9 -5 5.55 1.02
    1 -9 5 4.78 0.99
    -1 9 -5 3.5 0.86
    -1 -9 5 3.9 0.94
    1 -9 -6 2524.4 71.41
    -1 9 -6 2311.22 71.17
    -1 -9 -6 2426.54 71.12
    -1 -9 6 2722.85 72.84
    -1 -9 -6 2515.57 70.71
    -1 9 6 2411.39 70.17
    1 9 6 2194.43 70.5
    1 9 6 2313.63 71.63
    -1 9 6 2320.94 71.87
    1 -9 6 2182.91 73.05
    -1 -9 6 2400.67 70.31
    1 -9 6 2502.92 71.39
    -1 9 -6 2303.32 70.94
    -1 -9 6 2513.33 71.28
    -1 9 -6 2353.96 70.73
    -1 -9 -7 231.38 8.95
    -1 -9 7 197.78 8.46
    -1 -9 -7 249.41 8.74
    1 -9 -7 241.02 9.16
    1 9 7 228.23 9.51
    -1 9 7 230.05 8.1
    -1 9 -7 196.3 8.43
    -1 9 7 210.54 9.34
    1 -9 7 224.09 10.96
    -1 -9 7 251.1 8.35
    1 -9 7 238.35 9.07
    -1 -9 7 253.1 9.24
    1 -9 7 244.69 9.22
    -1 -9 -8 126.88 5.92
    -1 -9 -8 115.41 5.27
    1 -9 -8 127.35 5.98
    -1 9 8 116.32 6.28
    1 9 8 121.49 6.34
    1 9 8 104.79 4.45
    1 -9 8 114.09 7.68
    1 -9 8 123.13 5.94
    1 -9 8 121.83 5.73
    -1 -9 8 128.62 6.06
    1 -9 -9 16.9 2.32
    -1 -9 -9 14.81 1.64
    -1 -9 -9 21.84 2.45
    -1 9 9 14.7 2
    -1 9 9 18.53 2.58
    1 -9 9 13.61 3.05
    -1 -9 9 18.38 2.36
    1 -9 9 14.47 1.96
    1 9 9 15.86 2.51
    1 -9 9 17.29 2.25
    -1 -9 -10 879.59 27.68
    1 -9 -10 865.8 27.76
    -1 -9 -10 782.22 25.91
    -1 9 10 833.95 27.2
    1 -9 10 733.42 30.62
    -1 -9 10 953.84 28.11
    1 9 10 760.39 28.21
    1 -9 10 881.69 27.88
    1 -9 10 836.68 27.34
    1 -9 11 126.35 9.32
    1 9 -11 117.3 10.79
    -1 10 0 -0.05 0.55
    1 10 0 0.11 0.49
    1 -10 0 0.04 0.47
    1 10 0 0.07 0.53
    1 -10 0 -0.28 0.52
    -1 10 0 -0.08 0.49
    1 10 0 -0.38 0.45
    -1 -10 0 -0.15 0.48
    1 10 1 3.68 0.46
    1 -10 1 4.05 0.62
    -1 -10 1 3.2 1.18
    -1 10 -1 3.37 1.1
    -1 -10 -1 1.37 0.84
    1 -10 -1 2.77 0.98
    1 10 1 4.83 0.92
    1 10 -1 1.82 0.91
    -1 10 1 2.18 1.15
    1 10 1 3.01 0.84
    -1 10 1 2.01 1.09
    -1 10 -1 3.62 1.3
    1 10 -1 3.22 0.39
    -1 -10 1 2.1 0.98
    1 -10 1 2 0.98
    1 10 -1 3.8 0.89
    -1 10 1 2.97 1.14
    1 10 1 2.83 0.99
    -1 10 -1 2.64 1.04
    -1 -10 -2 1.58 0.57
    -1 -10 2 1.84 1.19
    -1 10 2 3.12 1.15
    1 -10 -2 1.26 0.62
    1 -10 2 2.52 0.65
    -1 10 2 2.43 0.97
    1 10 2 1.48 0.72
    -1 10 2 2.11 1.01
    -1 -10 -2 0.07 1
    -1 10 -2 2.06 0.94
    1 10 2 2.34 0.62
    -1 10 -2 2.06 0.84
    1 -10 2 2.77 0.69
    -1 10 -2 2.36 1.03
    -1 -10 2 1.85 0.59
    1 10 -2 2.62 0.84
    -1 10 2 2.11 0.76
    -1 10 3 0.58 0.72
    1 -10 -3 0.93 0.59
    -1 -10 -3 0.67 0.48
    -1 10 -3 0.63 0.53
    -1 -10 3 1.5 1.01
    -1 10 3 1.22 0.36
    -1 -10 -3 0.92 0.53
    -1 -10 -3 0.66 0.79
    1 -10 -3 0.25 0.56
    -1 10 3 1 0.73
    1 10 3 0.98 0.65
    -1 10 -3 1.11 0.71
    1 -10 -3 0.59 0.78
    -1 10 -3 1.02 0.79
    1 -10 3 1.12 0.58
    -1 -10 3 1.11 0.49
    1 10 -3 0.8 0.31
    -1 10 -3 1.03 0.63
    1 10 -3 1 0.31
    1 -10 4 0.34 0.81
    -1 -10 4 0.12 0.98
    1 -10 -4 0.51 0.6
    -1 -10 -4 0.47 0.65
    -1 10 -4 0.24 0.62
    1 10 -4 -0.09 0.77
    -1 10 4 0.27 0.74
    1 -10 -4 0.63 0.69
    -1 -10 -4 0.48 0.63
    1 10 4 1.03 0.78
    1 10 -4 0.35 0.73
    -1 10 4 0.16 0.41
    -1 -10 -4 0.57 0.47
    -1 -10 4 0.53 0.44
    -1 10 4 1.01 0.82
    1 -10 4 0.23 0.98
    1 -10 -4 0.97 0.76
    -1 10 -4 0.75 0.58
    1 -10 4 0.43 0.61
    -1 10 -4 0.6 0.66
    -1 -10 4 0.4 0.59
    -1 -10 -5 5.48 1.12
    1 10 -5 4.57 1.32
    1 -10 -5 5.77 1.14
    -1 -10 5 6.14 1.48
    1 -10 5 6.61 1.34
    -1 10 -5 4.96 1.14
    -1 -10 -5 6.13 0.92
    -1 10 5 4.05 0.75
    1 10 -5 4.3 1.17
    -1 -10 -5 5.31 1.1
    1 10 5 6.52 1.28
    1 10 5 3.57 0.88
    -1 10 5 5.61 1.29
    1 -10 5 4.94 1.55
    -1 -10 5 5.17 0.82
    -1 10 -5 5.18 1.03
    -1 -10 5 4.28 0.99
    -1 10 -5 6.17 1.04
    1 -10 5 6.32 1.11
    -1 -10 -6 12.28 1.65
    -1 -10 6 10.72 2.14
    -1 -10 -6 11.5 1.37
    -1 10 -6 13.51 1.75
    1 -10 -6 11.59 1.71
    1 10 6 11.48 1.59
    -1 10 6 10.74 1.81
    -1 10 6 9.92 1.18
    1 10 6 10.59 1.76
    -1 -10 6 10.81 1.29
    1 -10 6 7.84 2.14
    -1 -10 6 13.06 1.68
    -1 10 -6 8.2 1.33
    1 -10 6 10.58 1.62
    -1 10 -6 11.46 1.52
    1 -10 -7 0.1 1.03
    -1 -10 -7 0.67 0.94
    1 -10 -7 0.28 0.35
    -1 -10 -7 0.51 0.86
    -1 10 7 0.64 1.1
    -1 10 -7 0.77 0.78
    -1 10 7 0.54 0.8
    1 10 7 -0.12 1.06
    -1 -10 7 0.12 0.74
    1 -10 7 -1.12 1.64
    -1 -10 7 1.37 1.04
    1 -10 7 0.61 0.94
    -1 -10 -8 5.55 1.43
    1 -10 -8 3.36 1.39
    1 10 8 3.02 0.77
    1 10 8 5.39 1.57
    -1 10 8 2.74 1.36
    1 -10 8 1.95 1.85
    1 -10 8 3.69 1.36
    -1 -10 8 6.44 1.52
    -1 -10 -9 3.39 1.52
    1 -10 -9 2.68 1.61
    -1 -10 -9 1.21 0.85
    -1 10 9 1.9 1.16
    -1 10 9 0.16 1.6
    1 -10 9 1.71 2.17
    1 -10 9 2.81 1.39
    -1 -10 9 1.97 1.48
    1 10 9 2.55 1.68
    1 -10 -10 2.78 1.94
    -1 -10 -10 2.78 1.84
    -1 10 10 1.4 1.38
    1 -10 10 1.62 2.69
    -1 -10 10 2.02 1.84
    1 10 10 -0.18 2.32
    1 -10 10 0.55 1.82
    1 -10 11 2.6 2.79
    -1 11 0 43.44 2.31
    1 11 0 44.77 2.2
    -1 -11 0 46.55 2.44
    -1 11 0 49.23 2.33
    1 11 0 41.82 2.1
    1 -11 0 44.55 2.24
    1 11 1 212.46 9.12
    -1 -11 -1 284.64 9.59
    1 11 -1 255.3 9.15
    1 11 1 272.7 8.44
    -1 11 1 276.56 10.06
    -1 11 -1 243.87 9.38
    1 -11 -1 267.21 9.93
    1 -11 1 308.89 9.04
    -1 11 1 259.8 10.34
    1 11 1 217.25 9.42
    1 -11 1 245.26 9.79
    -1 11 -1 307.77 10.46
    1 11 1 262.1 9.18
    1 11 -1 307.12 8.35
    -1 11 1 266.53 9.67
    -1 -11 1 275.43 9.56
    1 11 -1 249.48 9.37
    -1 11 -1 260.5 9.66
    -1 -11 1 307.11 10.88
    1 11 2 2239.48 60.58
    -1 -11 -2 1934.28 60.16
    -1 11 2 2071.76 61.62
    -1 11 2 2827.8 62.2
    1 -11 2 2351.68 60.41
    1 -11 -2 1955.06 60.46
    -1 11 -2 2306.72 60.8
    -1 11 2 2760.37 62.77
    1 11 2 2301.6 61.11
    1 -11 2 2067.82 60.65
    -1 -11 2 2136.85 60.32
    -1 11 2 2220.15 60.63
    -1 11 -2 1844.48 60.85
    1 11 2 2091.17 60.19
    -1 11 -2 2725.02 61.86
    1 11 -2 2278.28 60.69
    -1 11 3 30.8 2.39
    -1 -11 -3 23.44 1.67
    -1 -11 3 28.78 2.8
    1 -11 -3 23.01 1.75
    -1 11 3 31.9 2.52
    1 11 3 27.52 2.14
    -1 -11 -3 27.87 2.32
    -1 -11 -3 23.3 1.67
    -1 -11 3 25.64 1.68
    -1 11 3 25.91 1.79
    1 -11 3 21.53 1.67
    1 -11 -3 28.14 2.27
    -1 11 -3 32.83 2.35
    -1 11 -3 30.32 2.09
    -1 11 -3 22.84 1.67
    1 11 -3 27.54 1.34
    -1 11 -3 30.08 2.22
    1 11 -4 4.89 1.18
    -1 -11 -4 5.51 0.95
    1 -11 -4 6.47 1.01
    -1 -11 4 6.96 1.57
    -1 11 -4 4.95 0.93
    1 11 4 5.02 1.12
    1 -11 -4 5.54 1.03
    -1 -11 -4 3.94 0.91
    -1 11 4 6.7 1.31
    -1 11 4 4.62 0.66
    -1 11 4 7.21 1.23
    1 -11 -4 4.39 1.09
    1 -11 4 5.36 1.38
    -1 -11 4 5.03 0.92
    -1 11 -4 6.32 1.02
    1 -11 4 4.96 0.94
    -1 11 -4 7.19 1.11
    1 11 -4 6.46 0.61
    -1 -11 -5 564.11 17.41
    -1 -11 -5 547.1 16.75
    1 -11 -5 546.33 17.45
    -1 -11 5 601.59 19.22
    1 11 5 549.09 18.06
    -1 11 5 470.9 16.22
    -1 11 5 535.14 18.21
    1 -11 5 557.68 19.07
    -1 -11 5 501.68 16.38
    -1 11 -5 517.1 17.34
    -1 11 -5 559.58 17.58
    1 -11 5 552.04 17.44
    -1 -11 5 572.65 17.41
    -1 11 -5 578.31 17.37
    -1 -11 6 1219.73 33.52
    -1 -11 -6 1115.32 31.31
    1 -11 -6 1145.59 31.53
    -1 -11 -6 1045.51 30.43
    1 11 6 954.36 30.45
    -1 11 6 1041.19 32.18
    -1 11 6 961.64 29.91
    1 11 6 1060.8 32.01
    1 -11 6 1010.84 33.01
    -1 -11 6 1006.12 30.06
    -1 -11 -6 791.65 29.38
    -1 -11 6 1160.53 31.39
    -1 11 -6 1014.55 31.22
    -1 11 -6 1025.95 31.06
    -1 11 -6 1085.73 30.87
    1 -11 6 1135.86 31.46
    -1 -11 -7 11.81 1.73
    1 -11 -7 10.64 1.7
    1 11 7 8.27 1.59
    -1 11 7 8.73 1.17
    -1 11 7 8.53 1.7
    -1 -11 -7 7.86 1.28
    1 -11 7 8.53 2.21
    -1 -11 7 6.83 1.1
    1 -11 7 8.31 1.49
    -1 -11 7 9.14 1.6
    -1 -11 -8 22.76 2.43
    1 -11 -8 21.25 2.4
    -1 11 8 22.26 2.61
    1 11 8 21.75 2.64
    1 -11 8 16.3 3.06
    -1 -11 8 22.64 2.46
    1 -11 8 25.31 2.49
    -1 -11 -9 512.05 17.15
    -1 -11 -9 422.93 15.72
    1 -11 -9 501.55 17.18
    -1 11 9 469.35 17.77
    1 -11 9 404.62 18.67
    1 11 9 464.11 18.18
    1 -11 9 519.22 17.25
    -1 -11 9 530.28 17.25
    1 -11 -10 406.88 14.4
    -1 -11 -10 403.04 14.3
    -1 11 10 321.77 13.37
    1 -11 10 292.61 15.79
    1 -11 10 402.66 14.37
    1 11 10 323.25 14.8
    -1 -11 10 417.8 14.38
    1 -11 11 17.64 3.76
    1 12 0 0.05 0.54
    1 12 0 -0.13 0.56
    1 -12 0 -0.09 0.55
    -1 12 0 -0.15 0.62
    1 -12 0 0.25 0.6
    -1 12 0 -0.18 0.63
    1 12 0 -0.04 0.52
    1 12 1 5.64 1.27
    1 -12 1 7.93 0.98
    -1 12 -1 8.43 1.18
    -1 -12 -1 8.35 1.15
    -1 -12 1 8.35 1.51
    1 -12 -1 7.57 1.26
    1 12 1 7.39 0.74
    -1 12 1 9.24 1.45
    1 12 -1 8.35 1.04
    -1 12 1 9.58 1.54
    1 12 1 5.13 1.22
    -1 12 1 8.95 1.23
    -1 12 -1 6.79 1.34
    1 12 1 8.16 1.02
    -1 -12 1 7.48 1.08
    1 12 -1 7.54 0.71
    1 -12 1 7.33 1.22
    -1 12 -1 8.63 1.34
    1 12 -1 4.3 1.15
    1 -12 2 2.36 0.75
    -1 -12 2 1.73 1.22
    -1 -12 -2 2.24 0.76
    1 -12 -2 2.76 0.84
    1 12 -2 1.76 0.82
    -1 12 -2 3.11 1.04
    1 12 2 2.84 0.99
    -1 12 2 2.69 1.34
    -1 12 2 3.35 1.38
    -1 12 2 -0.21 1
    -1 -12 -2 1.64 0.96
    1 12 2 2.07 0.87
    -1 12 -2 0.6 0.95
    -1 12 -2 2.5 1.32
    -1 12 2 2.28 0.94
    1 12 2 2.84 0.88
    1 12 -2 1.52 0.88
    -1 -12 2 2.6 0.8
    1 -12 2 1.04 0.82
    1 -12 -3 46.11 2.6
    -1 -12 3 46.9 3.8
    -1 -12 -3 42.41 2.41
    -1 12 3 50.59 3.3
    -1 -12 -3 32.7 2.84
    -1 12 3 59.46 3.71
    1 12 3 49.91 3.07
    -1 -12 3 45.21 2.42
    1 -12 3 43.21 2.52
    1 -12 -3 53.58 3.42
    1 12 3 32.68 1.84
    -1 12 3 54.08 2.73
    -1 12 -3 48.75 3.09
    1 12 3 48.87 2.46
    1 12 -3 51.69 2.12
    -1 12 -3 60.72 3.15
    -1 12 -3 60.4 3.36
    1 12 -3 48.26 2.76
    -1 -12 4 3.81 1.51
    1 -12 -4 2.62 0.94
    -1 -12 -4 3.95 0.93
    -1 12 -4 2.3 0.85
    -1 12 4 3.68 1.27
    -1 -12 -4 3.33 0.9
    1 12 4 3.32 1.12
    1 -12 -4 1.68 1.05
    -1 -12 4 2.51 0.75
    -1 12 4 2.43 1.07
    1 -12 4 2.84 0.88
    -1 12 -4 3.36 0.99
    -1 12 -4 3.15 0.95
    -1 -12 4 2.02 0.74
    1 12 -4 2.55 0.51
    1 12 -4 2.94 0.55
    1 -12 -5 11.49 1.51
    -1 -12 -5 10.78 1.49
    -1 -12 5 10.88 2.03
    -1 12 -5 9.13 1.37
    -1 12 5 12.91 1.87
    -1 12 5 8.31 0.97
    1 12 5 12.58 1.8
    1 -12 5 10.13 1.95
    -1 -12 5 11.01 1.1
    1 -12 5 11.32 1.48
    1 -12 -5 10.49 1.54
    -1 -12 5 12.09 1.45
    -1 12 -5 11.82 1.45
    -1 12 -5 11.44 1.5
    -1 -12 -6 2.23 1.08
    1 -12 -6 2.23 1.06
    -1 -12 6 3.01 1.46
    -1 12 -6 2.47 1.12
    -1 -12 -6 2 0.83
    -1 12 6 2.56 1.32
    1 12 6 3.54 1.28
    -1 12 6 1.26 0.65
    -1 -12 6 1.82 0.76
    -1 -12 -6 1.71 0.72
    1 -12 6 2.23 1.62
    -1 12 -6 2.5 0.92
    -1 12 -6 3.06 1.01
    1 -12 6 3.72 1.14
    -1 -12 6 1.69 1.03
    1 -12 -7 1.57 1.14
    -1 -12 -7 1.57 1.01
    -1 -12 -7 1.26 0.87
    1 12 7 0.91 1.13
    -1 12 7 1.58 1.28
    1 -12 7 0.18 1.66
    -1 -12 7 1.55 1.01
    1 -12 7 0.4 1.02
    1 -12 -8 -1.62 1.62
    -1 -12 -8 1.79 1.52
    -1 12 8 -0.6 1.52
    1 12 8 -0.15 1.44
    1 -12 8 0.41 1.83
    1 -12 8 -0.11 1.22
    -1 -12 8 -0.44 1.29
    -1 -12 -9 4.14 1.21
    -1 -12 -9 3.76 1.74
    1 -12 -9 4.58 1.87
    1 12 9 1.32 1.96
    -1 12 9 2.04 1.9
    1 -12 9 4.15 2.41
    1 -12 9 3.24 1.67
    -1 -12 9 4.99 1.78
    -1 -12 -10 3.54 1.71
    -1 12 10 0.61 1.09
    1 -12 10 1.27 2.3
    -1 -12 10 -0.14 1.58
    1 12 10 -2.94 2.53
    1 -12 11 1.1 2.39
    -1 13 0 2471.3 72.67
    1 13 0 2499.16 72.5
    1 13 0 2455.91 72.82
    -1 13 0 2376.02 72.48
    1 13 0 2412.53 72.32
    1 -13 0 2469.82 73.04
    1 -13 0 2658.92 72.65
    1 13 1 158.41 7.63
    -1 13 -1 253.68 8.56
    1 13 1 253.02 8.94
    1 13 -1 242.92 8.25
    -1 13 1 324.03 9.62
    1 -13 -1 285.91 9.22
    -1 -13 -1 279.6 8.79
    1 -13 1 220.55 8.41
    -1 13 1 329.43 10.15
    1 13 1 251.02 9.28
    -1 13 -1 286.76 9.45
    1 -13 1 269.23 9.05
    -1 -13 1 270.85 8.78
    1 13 1 262.78 8.31
    1 13 -1 211.31 7.7
    -1 13 1 275.9 8.71
    -1 -13 1 304.94 10.35
    1 13 -1 240.73 8.83
    -1 13 -1 301.97 9.2
    1 13 2 144.46 5.75
    -1 13 2 131.36 6.47
    -1 13 -2 131.72 5.91
    1 -13 2 150.74 5.54
    -1 13 2 101.95 5.81
    1 13 -2 136.47 5.69
    -1 -13 -2 119.01 5.55
    1 -13 -2 123.39 5.85
    -1 13 2 136.17 7.01
    -1 -13 -2 134.21 5.52
    1 13 2 149.17 6.19
    -1 13 -2 139.38 5.78
    1 13 2 132.57 5.57
    1 -13 2 123.57 5.98
    -1 13 2 139.06 6.07
    -1 -13 2 129.43 5.79
    1 13 -2 162.21 5.97
    -1 13 -2 139.43 6.37
    -1 -13 2 133.52 6.82
    1 -13 -3 28.63 2.13
    -1 -13 -3 27.66 1.97
    -1 -13 3 22.34 2.87
    -1 13 3 26.99 2.58
    -1 -13 -3 21.6 2.34
    1 13 3 38.6 2.72
    -1 13 3 37.74 3.19
    1 -13 3 36.21 2.32
    -1 -13 3 28.58 1.97
    1 13 3 32.38 2.01
    1 -13 -3 37.03 3
    1 13 3 25.04 1.67
    -1 13 -3 27.44 2.5
    -1 13 -3 37.42 2.63
    1 13 -3 30.89 2.3
    1 13 -3 32.91 1.72
    1 -13 -4 1792.86 55.22
    -1 -13 4 2061.24 58.21
    -1 -13 -4 1794.03 55.07
    1 13 4 1929.23 56.27
    -1 13 4 2251.37 57.58
    -1 -13 -4 1757.41 55.02
    -1 13 4 1992.21 56.06
    1 -13 4 1762.44 55.14
    1 -13 -4 1904.85 56.19
    -1 -13 4 1809.91 55.02
    -1 13 -4 1663.09 55.05
    -1 13 -4 2125.92 55.87
    1 13 -4 1856.9 54.11
    1 13 -4 1830.54 54.15
    1 -13 -5 558.91 17.51
    -1 -13 5 636.96 20.1
    -1 -13 -5 567.09 17.46
    1 13 5 575.96 18.46
    -1 13 5 450.94 16.11
    -1 13 5 601.31 18.98
    1 -13 5 518.93 18.38
    -1 -13 5 584.94 17.4
    1 -13 5 544.4 17.39
    1 -13 -5 545.37 17.93
    -1 -13 5 423.78 16.63
    -1 13 -5 594.29 18.02
    -1 13 -5 549.68 17.56
    -1 13 -5 618.41 17.7
    -1 -13 6 182.73 8.65
    1 -13 -6 165.5 6.95
    -1 -13 -6 156.73 6.68
    -1 13 6 157.77 7.67
    1 13 6 176.51 7.81
    -1 13 6 156.17 5.99
    -1 -13 6 158.25 6
    -1 -13 -6 143.69 5.93
    1 -13 6 165.19 8.18
    1 -13 6 173.26 6.94
    -1 -13 6 167.32 6.79
    -1 13 -6 177.21 6.83
    -1 13 -6 176.34 7.1
    -1 -13 -7 8.99 1.57
    1 -13 -7 7.64 1.53
    1 13 7 8.87 1.83
    -1 13 7 7.14 1.78
    1 -13 7 7.01 2.14
    -1 -13 7 7.62 1.49
    1 -13 7 7.57 1.52
    1 -13 -8 891.59 28.76
    -1 -13 -8 944.26 28.87
    1 13 8 837.36 29.55
    -1 13 8 850.38 29.69
    1 -13 8 811.87 30.67
    -1 -13 8 934.39 28.8
    1 -13 8 929.67 28.82
    1 -13 -9 566.77 18.42
    -1 -13 -9 569.38 18.24
    -1 -13 -9 420.9 16.78
    -1 13 9 503.94 19.03
    1 13 9 531.95 19.11
    1 -13 9 451.06 19.95
    -1 -13 9 557.55 18.15
    1 -13 9 535.3 18.03
    1 -13 10 154.09 9.76
    1 14 0 -0.06 0.72
    -1 14 0 0.48 0.78
    1 14 0 0.1 0.76
    1 -14 0 -0.55 0.74
    -1 14 0 -0.43 0.84
    1 14 0 -0.26 0.72
    -1 14 0 -0.45 0.8
    1 -14 -1 25.37 2.02
    -1 14 -1 25.07 1.75
    1 14 1 17.02 1.27
    1 14 -1 22.14 1.57
    1 14 1 30.01 2.15
    -1 14 1 27.67 2.16
    1 -14 1 11.67 1.46
    1 14 1 23.66 2.11
    -1 14 1 25.04 2.26
    -1 -14 -1 25.28 1.79
    1 14 1 22.69 1.54
    1 14 -1 14.04 1.17
    -1 14 1 23.89 1.76
    1 -14 1 24.7 1.96
    -1 14 -1 24.11 2.06
    -1 -14 1 22.05 1.73
    -1 -14 1 24.06 2.44
    1 14 -1 25.59 1.97
    -1 14 -1 27.36 2.03
    -1 -14 -2 0.1 1
    -1 -14 2 1.07 1.09
    1 14 -2 0.6 1.17
    1 -14 2 1.03 0.84
    1 -14 -2 1.23 1.24
    1 14 2 0.66 1.01
    -1 14 2 -1.32 1.59
    -1 14 2 1.37 0.91
    1 14 2 1.02 1
    -1 -14 -2 0.48 0.69
    -1 14 -2 1.26 0.83
    1 14 -2 0.85 1.11
    1 -14 2 2.23 1.44
    -1 -14 2 0.43 1.14
    1 14 2 1.16 1.21
    1 -14 3 1.11 0.85
    1 -14 -3 1.58 0.87
    -1 -14 3 0.5 1.31
    -1 -14 -3 1.1 0.79
    1 14 -3 1.54 0.9
    -1 14 3 1.77 1.16
    1 14 3 1.71 1.06
    -1 -14 -3 0.87 1.03
    -1 14 3 1.61 1.37
    1 14 3 1.16 0.81
    -1 14 -3 0.11 1.12
    1 -14 -3 1.03 1.21
    1 14 3 1.07 0.8
    -1 14 -3 1.88 1.02
    -1 -14 3 2.23 0.83
    1 14 -3 1.87 1.11
    1 14 -3 1.55 0.65
    1 -14 3 2.46 0.96
    1 -14 -4 1.03 1
    -1 -14 -4 2.68 1.02
    -1 -14 4 2.13 1.73
    1 14 4 3.81 1.5
    -1 14 4 1.68 1.58
    -1 14 4 3.56 1.38
    1 -14 -4 3.39 1.49
    -1 14 -4 3.94 1.23
    1 14 -4 2.54 0.67
    -1 -14 4 2.78 0.96
    1 -14 4 2.91 1.08
    1 14 -4 2.71 0.66
    -1 -14 5 21.76 2.93
    1 -14 -5 20.6 2.01
    -1 -14 -5 20.96 1.89
    1 14 5 22.31 2.45
    -1 14 5 24.83 2.76
    -1 14 5 22.58 2.23
    1 -14 -5 25.42 2.5
    1 -14 5 20.13 1.94
    -1 -14 5 13.36 1.35
    -1 -14 5 23.88 1.96
    -1 14 -5 23.02 2.06
    -1 14 -5 23 2.22
    -1 14 -5 20.48 1.99
    -1 -14 -6 7.12 1.38
    1 -14 -6 7.99 1.46
    -1 -14 6 9.53 2.14
    1 14 6 8.58 1.85
    -1 14 6 11.63 2.06
    -1 -14 6 5.8 1.32
    1 -14 6 4.54 1.64
    -1 -14 -6 6.88 1.25
    -1 14 -6 8.71 1.48
    -1 -14 6 9.11 1.43
    1 -14 6 8.25 1.4
    -1 14 -6 9.52 1.48
    -1 -14 -7 -0.1 1.09
    1 -14 -7 1.07 1.23
    1 14 7 0.58 1.33
    -1 14 7 -0.49 1.48
    1 -14 7 -0.53 1.88
    -1 -14 7 0.23 1.24
    1 -14 7 -0.4 1.18
    -1 -14 7 0.97 1
    -1 -14 -8 2.4 1.69
    1 -14 -8 1.41 1.65
    1 14 8 0.48 1.78
    -1 14 8 1.02 1.68
    1 -14 8 0.2 2.01
    -1 -14 8 0.87 1.65
    1 -14 8 1.49 1.55
    -1 -14 8 1.39 1.41
    1 -14 -9 0.77 1.51
    -1 -14 -9 -1.08 1.49
    -1 14 9 -0.92 1.67
    1 14 9 1.6 1.84
    1 -14 9 0.22 2.14
    1 -14 9 0.37 1.41
    -1 -14 9 -0.35 1.39
    1 15 0 1727.08 47.44
    1 15 0 1682.49 47.76
    -1 15 0 1671.85 48.16
    1 15 0 1626.01 47.2
    1 -15 0 1780.06 47.47
    1 15 1 106.93 4.21
    1 -15 1 97.63 4.71
    1 15 1 135.32 5.25
    1 15 -1 111.75 4.49
    -1 15 1 130.2 5.72
    -1 -15 -1 123.83 4.8
    1 15 1 129.97 5.54
    1 15 1 111.04 4.41
    1 15 -1 110.39 4.11
    -1 15 -1 114.41 5.02
    -1 -15 1 114.27 4.84
    1 -15 1 118.6 5.09
    -1 -15 1 138.57 6.19
    1 15 -1 135.38 5.16
    -1 15 2 80.1 4.06
    1 15 2 43.91 3.34
    1 -15 2 61.44 3.44
    1 15 -2 70.37 3.56
    1 -15 -2 66.9 4.19
    -1 -15 -2 67.61 3.88
    -1 15 2 77.61 4.99
    -1 -15 -2 67.57 3.22
    1 15 2 43.77 3.63
    1 15 2 72.25 3.7
    -1 -15 2 70.05 4.04
    1 -15 2 57.67 3.99
    -1 15 -2 72.48 3.43
    1 15 -2 53.97 3.64
    -1 -15 2 80.48 4.67
    -1 -15 3 196.55 9.61
    1 -15 3 233 8.55
    -1 -15 -3 200.85 8.16
    1 -15 -3 214.86 8.57
    -1 15 3 179.2 8.6
    -1 -15 -3 211.61 8.05
    1 15 3 258.05 9.62
    -1 15 3 273.78 10.95
    -1 -15 3 230.78 8.57
    1 -15 -3 246.11 10.16
    1 -15 3 220.54 8.77
    1 15 3 182.78 7.84
    -1 15 -3 195.48 8.39
    1 15 -3 242.95 7.82
    -1 15 -3 276.24 9.47
    -1 -15 -4 1238.76 37.5
    1 -15 -4 1267.84 37.86
    -1 15 4 1695.55 41.42
    1 15 4 1483.69 39.62
    -1 15 4 1542.8 39.31
    1 -15 -4 1412.54 39.62
    -1 -15 4 1267.96 37.51
    1 -15 4 1314.42 37.94
    1 15 -4 1341.69 36.62
    1 15 -4 1320.1 36.67
    -1 15 -4 1609.61 39.05
    -1 -15 -5 36.98 2.6
    1 -15 -5 36.82 2.69
    -1 -15 5 29.07 3.61
    1 15 5 42.26 3.39
    -1 15 5 47.22 3.88
    1 -15 5 35.06 2.59
    1 -15 -5 40.84 3.28
    -1 -15 5 39.31 2.59
    -1 15 -5 43.8 2.95
    -1 15 -5 33 2.55
    -1 15 -5 41.61 3.11
    -1 -15 -6 19.23 1.96
    -1 -15 6 16.61 2.76
    1 -15 -6 20.96 2.13
    -1 15 6 21.69 2.74
    1 15 6 20.79 2.61
    -1 -15 6 11.59 1.51
    -1 -15 6 19.63 1.94
    -1 -15 -6 17.94 1.97
    1 -15 6 17.57 2
    -1 15 -6 20.02 2.17
    -1 -15 -7 224.85 8.52
    1 -15 -7 206.1 8.42
    1 -15 7 214.77 8.38
    -1 -15 7 216.19 8.35
    1 -15 7 197.99 9.34
    1 15 7 219.81 9.54
    -1 15 7 218.74 9.92
    1 -15 -8 642.33 21.35
    -1 -15 -8 661.7 21.22
    1 15 8 613.49 22.23
    -1 15 8 629.44 22.7
    1 -15 8 619.58 20.97
    -1 -15 8 642.73 21.03
    1 -15 -9 11.1 2.12
    -1 -15 -9 10.76 2.01
    1 15 9 11.05 2.34
    -1 15 9 7.79 2.31
    1 -15 9 12.48 3.01
    -1 -15 9 11.77 2.12
    1 -15 9 10.52 1.97
    -1 16 0 0.8 0.76
    1 16 0 0.38 0.74
    1 16 0 -0.36 0.75
    1 -16 0 -0.9 0.79
    1 16 0 -0.91 0.77
    1 -16 1 13.24 1.42
    1 16 -1 11.51 1.18
    1 16 1 10.73 1.02
    1 16 1 13.14 1.53
    -1 16 1 14.58 1.77
    -1 -16 -1 10.16 1.21
    1 16 1 12.97 1.67
    1 16 1 7.82 1.07
    1 16 -1 11.05 0.95
    -1 16 -1 9.62 1.32
    1 16 1 10.11 1.1
    1 -16 1 10.87 1.43
    -1 -16 1 11.44 1.34
    -1 -16 1 14.64 1.89
    1 16 -1 11.11 1.47
    1 -16 2 1.31 0.98
    -1 -16 -2 0.96 0.96
    -1 -16 2 2.25 1.17
    1 -16 -2 1.48 1.07
    1 16 2 0.12 1.15
    -1 -16 -2 1.11 0.82
    -1 16 2 2.15 1.09
    -1 16 2 2.77 1.53
    -1 16 -2 1.46 0.79
    -1 -16 2 0.67 0.9
    1 -16 2 1.85 1.19
    1 -16 -3 0.56 1.16
    -1 -16 3 2.07 1.39
    -1 16 3 -0.75 1.18
    -1 -16 -3 1.93 1.25
    1 -16 3 -0.18 0.91
    1 16 3 -0.13 1.3
    -1 16 3 1.93 1.93
    -1 -16 -3 0.76 0.9
    -1 16 -3 0.74 0.96
    1 -16 -3 1.32 1.72
    1 16 3 0.08 1.02
    1 16 -3 1.35 0.81
    -1 -16 3 0.42 1.25
    1 -16 3 1.13 1.3
    -1 16 -3 0.69 1.25
    -1 -16 4 1.65 1.64
    -1 -16 -4 0.7 0.98
    1 -16 -4 1.52 1.11
    -1 16 4 -0.38 1.26
    1 16 4 0.69 1.36
    -1 16 4 0.18 1.84
    1 -16 -4 1.18 1.65
    -1 16 4 0.36 1.37
    -1 16 -4 0.86 1.22
    1 -16 4 0.09 1.16
    1 16 -4 -0.42 0.63
    -1 -16 4 0.24 0.9
    1 16 -4 0.36 0.6
    -1 -16 5 2.25 1.74
    -1 -16 -5 6.34 1.23
    1 -16 -5 4.38 1.21
    1 16 5 7.18 1.75
    -1 16 5 7.27 1.96
    1 -16 -5 8.01 1.79
    1 16 -5 4.58 0.73
    -1 -16 5 4.29 1.12
    1 -16 5 3.82 1.14
    -1 16 -5 5.41 1.4
    -1 -16 6 14.25 2.85
    1 -16 -6 20.93 2.18
    -1 -16 -6 19.34 2.11
    1 16 6 23.23 2.89
    -1 16 6 24.65 3.21
    -1 -16 6 21.69 2.12
    1 -16 6 17.64 1.99
    -1 -16 -6 15.36 2.15
    -1 16 -6 19.82 2.28
    -1 16 7 7.93 2.42
    1 16 7 6.97 2.34
    -1 -16 -7 7.06 1.74
    1 -16 -7 6.88 1.75
    1 -16 7 4.87 1.44
    -1 -16 7 3.75 1.41
    -1 16 -7 1.93 1.34
    -1 16 8 -1.38 2.12
    1 16 8 2.08 1.94
    -1 -16 -8 2.88 1.63
    1 -16 -8 3.06 1.65
    1 -16 8 2.03 1.52
    -1 -16 8 1.8 1.38
    1 16 9 -0.19 1.63
    -1 -16 -9 1.5 1.48
    -1 -16 9 0.35 1.32
    1 17 0 466.11 11.25
    -1 17 0 444.22 11.25
    -1 17 0 412.34 10.88
    -1 -17 0 434.06 11.81
    1 -17 0 487.55 10.55
    1 17 1 200.73 6.38
    1 -17 1 221.49 7.27
    -1 -17 -1 201.55 6.89
    1 17 1 218.23 7.87
    -1 17 1 218.94 8.09
    1 17 -1 199.57 6.13
    -1 -17 1 198.82 7.18
    -1 17 -1 173.37 6.82
    1 -17 1 202.03 7.43
    -1 -17 1 211.32 8.27
    1 -17 -1 183.94 6.73
    1 -17 2 404.4 15.2
    1 -17 -2 494.16 15.96
    -1 -17 -2 483.54 15.53
    -1 17 2 506.14 15.78
    -1 -17 -2 425.52 14.64
    -1 17 2 554.83 17.57
    1 17 2 435.22 16.31
    1 -17 2 467.17 15.81
    -1 17 -2 448.48 14.94
    -1 -17 2 479.41 15.51
    -1 -17 2 487.1 16.58
    -1 -17 3 539.61 15.47
    1 -17 3 258.61 12.34
    -1 17 3 556.83 14.29
    -1 -17 -3 284.56 13.14
    1 -17 -3 302.05 13.64
    -1 17 3 349.76 15.6
    -1 -17 -3 482.21 12.61
    1 17 3 433.62 14.9
    1 17 3 338.44 12.86
    -1 -17 3 317.16 13.74
    1 -17 -3 342 14.88
    -1 17 -3 512.64 13.29
    1 -17 3 315.26 14.11
    1 17 -3 293.94 12.07
    -1 -17 4 436.82 16.8
    1 -17 -4 420 15.2
    -1 -17 -4 410.7 14.83
    1 17 4 491.48 16.77
    -1 17 4 515.44 18.49
    1 -17 4 445.75 15.57
    1 -17 -4 460.31 16.94
    -1 -17 4 454.16 15.19
    1 17 -4 419.39 13.76
    1 17 -4 413.05 13.84
    -1 -17 5 17.25 2.9
    1 -17 -5 21.19 2.21
    -1 -17 -5 22.65 2.16
    1 17 5 23.48 2.88
    -1 17 5 28.32 3.6
    1 -17 5 25.22 2.4
    1 -17 -5 25.92 3
    -1 -17 5 23.65 2.16
    1 17 -5 18.01 1.35
    -1 17 -5 25.61 2.64
    1 -17 -6 346.2 11.86
    -1 -17 -6 337.21 11.53
    -1 17 6 425.08 14.93
    1 17 6 410.53 13.97
    -1 -17 -6 208.37 11.23
    1 -17 6 336.26 11.71
    -1 -17 6 344.39 11.52
    -1 17 -6 409.95 12.84
    1 -17 -7 669.96 22.58
    -1 -17 -7 664.14 22.36
    1 17 7 734.03 24.55
    1 -17 7 648.94 22.31
    -1 -17 7 669.62 22.29
    -1 17 -7 684.86 22.9
    -1 -17 -8 296.96 11.47
    1 -17 -8 300.49 11.7
    1 -17 8 291.4 11.5
    -1 -17 8 302.33 11.4
    1 17 8 297.19 12.9
    1 -18 0 -0.17 0.62
    -1 -18 0 -0.1 0.79
    -1 18 0 -0.32 0.89
    1 18 0 -0.45 0.85
    -1 18 0 0.69 0.96
    1 -18 1 12.82 1.37
    1 18 1 10.55 1.01
    -1 -18 1 9.22 1.56
    -1 -18 -1 10.32 1.21
    1 18 1 10.6 1.6
    -1 18 1 12.81 1.81
    1 18 -1 9.22 0.84
    1 18 1 5.18 0.72
    -1 18 -1 8.97 1.22
    -1 -18 1 10.38 1.38
    1 -18 1 10.97 1.47
    -1 18 -1 8.73 1.22
    1 -18 -1 9.62 1.16
    -1 -18 2 1.81 1.25
    1 -18 2 1.16 1.1
    1 -18 -2 0.71 1.09
    -1 18 2 0.92 1.07
    -1 -18 -2 0.3 0.85
    1 18 2 -0.12 1.33
    -1 18 2 -1.3 1.69
    -1 18 -2 0.55 0.82
    -1 -18 2 1.36 0.92
    1 -18 2 0.44 1.06
    1 -18 -3 8.45 2.08
    1 -18 3 7.33 1.46
    -1 18 3 8.06 1.51
    -1 -18 3 10.16 1.92
    -1 -18 -3 7.86 1.76
    -1 -18 -3 6.75 1.15
    1 18 3 3.78 1.79
    -1 18 3 9.52 2.42
    1 18 3 5.84 1.66
    -1 18 -3 5.98 1.23
    1 -18 -3 5.72 2.11
    -1 -18 3 7.83 1.95
    1 18 -3 5.13 1.18
    1 -18 3 8.87 2.02
    -1 -18 -4 7.02 1.67
    1 -18 -4 6.42 1.78
    -1 -18 4 5.7 1.83
    1 18 4 11.11 2.25
    1 -18 -4 7.1 2.3
    1 18 -4 6.93 1.07
    1 -18 4 8.44 1.92
    -1 -18 4 8.51 1.9
    1 18 -4 6.1 1.05
    1 -18 -5 10.92 1.83
    -1 -18 -5 11.03 1.74
    -1 -18 5 9.84 2.27
    1 18 5 13.22 2.36
    1 -18 -5 13.53 2.52
    -1 18 -5 10.91 2.06
    1 -18 5 12.39 1.89
    -1 -18 5 9.36 1.67
    1 -18 -6 1.95 1.47
    -1 -18 -6 3.77 1.52
    -1 -18 6 0.59 1.79
    1 18 6 2.69 2.22
    -1 -18 -6 1.33 1.62
    1 -18 -6 0.61 1.95
    -1 18 -6 2.5 1.6
    1 -18 6 3.02 1.45
    -1 -18 6 2.48 1.35
    1 18 7 0.19 2.03
    -1 -18 -7 -0.1 1.29
    1 -18 -7 0.9 1.43
    -1 18 -7 0.63 1.41
    1 -18 7 -0.22 1.34
    -1 -18 7 0.89 1.35
    1 18 8 2.55 1.83
    1 -18 -8 0.36 1.34
    -1 -18 -8 0.33 1.35
    1 -18 8 1.27 1.27
    -1 -18 8 1.5 1.32
    1 19 0 69.99 3.77
    1 19 0 65.4 2.68
    -1 -19 0 71.07 4.22
    1 19 1 93.82 3.6
    1 -19 1 102.86 4.32
    1 19 1 99.37 4.85
    1 19 -1 87.26 4.33
    -1 -19 -1 101.04 4.2
    -1 19 -1 90.09 4.05
    1 19 -1 83.66 3.29
    1 -19 1 87.95 4.46
    1 -19 -1 90.26 4.07
    -1 -19 1 87.29 4.87
    -1 19 2 1069.23 30.86
    1 -19 2 1150.9 30.74
    -1 -19 -2 864.25 29.63
    1 19 2 1078.18 31.95
    -1 19 -2 937.17 30.01
    1 -19 2 977.78 30.86
    -1 -19 2 983.16 30.58
    -1 -19 2 1021.64 31.82
    -1 -19 3 160.37 7.4
    1 -19 3 168.66 6.55
    -1 19 3 162.05 6.64
    1 -19 -3 155.11 7.08
    -1 -19 -3 159.11 6.82
    -1 -19 -3 128.4 5.46
    1 19 3 134.1 7.46
    1 -19 -3 159.64 8.1
    1 19 3 121.13 6.48
    1 -19 3 153.47 7.09
    -1 19 -3 146.74 5.96
    -1 -19 3 154.55 6.73
    1 19 -3 123.45 5.77
    -1 -19 -4 24.4 2.95
    1 -19 -4 23.78 3.15
    1 19 4 31.77 3.62
    1 -19 -4 19.23 3.21
    1 -19 4 24.25 3.28
    -1 -19 4 24.29 3.12
    1 19 -4 23.88 1.95
    1 -19 -5 39.08 3.35
    -1 -19 5 36.5 3.68
    -1 -19 -5 38.46 3.17
    1 19 5 43.89 4.11
    1 -19 -5 41.83 4.14
    -1 -19 5 40.53 3.29
    1 -19 5 40.94 3.5
    -1 19 -5 38.97 3.55
    1 -19 -6 678.06 21.85
    -1 -19 6 648.45 23.36
    -1 -19 -6 665.12 21.53
    1 19 6 753.72 24.24
    1 -19 6 714.17 22.19
    1 -19 -6 658.68 23.18
    -1 -19 6 694.92 21.74
    -1 19 -6 618.97 22.2
    -1 -19 -7 174.21 7.65
    1 -19 -7 182.87 7.98
    1 19 7 198.21 9.85
    -1 -19 7 173.72 7.6
    1 -19 7 177.59 7.9
    1 19 8 2.92 2.05
    -1 -19 -8 0.91 1.36
    -1 -19 8 3.49 1.54
    1 -20 0 -0.06 0.7
    -1 -20 0 -0.23 0.83
    1 20 0 -0.19 0.48
    1 20 0 0.08 0.81
    1 20 0 -0.17 0.39
    -1 20 1 16.38 1.73
    1 -20 1 21.84 1.79
    1 20 1 17.54 1.33
    1 20 -1 17.38 1.79
    1 20 1 15.76 2.02
    -1 -20 -1 14.98 1.47
    -1 20 -1 17.03 1.58
    1 -20 -1 16.04 1.51
    -1 -20 1 14.63 1.96
    1 -20 2 0.57 1.04
    -1 -20 2 0.25 1.27
    1 20 2 0.23 1.43
    -1 20 2 1.43 1.09
    -1 -20 -2 0.05 0.91
    -1 20 -2 -0.3 0.96
    1 -20 2 0.18 1.16
    -1 -20 2 -0.56 0.99
    -1 -20 3 16.57 2.31
    1 -20 3 19.5 1.99
    -1 20 3 23.77 2.24
    1 -20 -3 17.88 2.31
    -1 -20 -3 20.31 2.18
    1 20 3 18.29 2.67
    1 -20 -3 18.92 2.88
    -1 20 -3 17.34 1.71
    -1 -20 3 16.1 2.01
    1 -20 3 20.28 2.29
    1 20 -3 15.5 1.7
    -1 -20 4 -1.22 1.43
    1 -20 -4 1.11 1.79
    -1 -20 -4 0.69 1.47
    1 20 4 0.61 1.8
    1 -20 -4 -0.75 1.9
    -1 -20 4 -0.29 1.58
    1 20 -4 0.21 0.87
    1 -20 4 -0.81 1.67
    1 -20 -5 9.11 2.24
    -1 -20 -5 4.72 1.91
    -1 -20 5 6.42 2.08
    1 20 5 7.22 2.57
    1 -20 -5 1.7 2.28
    1 -20 5 4.43 2.32
    -1 -20 5 8.55 2.2
    -1 20 -5 2.27 1.61
    -1 -20 -6 6.99 2.06
    1 -20 -6 5.98 2.02
    -1 -20 6 3.97 2.11
    1 20 6 7.5 2.95
    1 -20 -6 2.87 2.4
    -1 -20 -6 3.74 1.87
    1 -20 6 7.88 2.27
    -1 -20 6 8.5 2.22
    -1 20 -6 5.71 1.87
    1 20 7 17.23 3.32
    -1 -20 -7 13.89 2.25
    1 -20 -7 14.4 2.24
    1 -20 7 14.24 2.45
    -1 -20 7 14.93 2.39
    -1 -21 0 4.65 1.34
    1 21 0 3.35 0.71
    1 21 0 6.18 1.31
    -1 -21 0 3.75 0.89
    1 21 0 3.75 0.58
    1 -21 1 386.88 10.14
    -1 21 1 349.04 10.34
    1 21 1 322.42 8.92
    1 21 -1 313.08 10.21
    -1 -21 -1 269.03 9.04
    1 21 1 356.24 11.15
    -1 21 -1 320.57 9.63
    -1 -21 -1 322.04 10.96
    -1 -21 1 323.19 10.98
    1 -21 -1 314.67 9.55
    -1 21 2 704.92 20.82
    1 -21 2 731.35 20.46
    -1 -21 2 741.59 22.13
    -1 -21 -2 543.8 19.49
    1 21 2 732.49 21.99
    -1 21 -2 610.88 19.94
    1 -21 2 649.72 20.91
    -1 -21 2 641.15 20.64
    1 -21 -2 574.4 19.92
    -1 21 3 133.73 5.85
    -1 -21 3 120.73 6.35
    1 -21 -3 130.14 6.14
    1 21 3 134.6 6.97
    1 -21 3 122.38 5.99
    -1 -21 3 125.84 5.84
    1 -21 -3 128.66 7.19
    -1 21 -3 107.91 5.09
    -1 -21 4 12.75 2.24
    1 -21 -4 14.18 2.39
    -1 -21 -4 14.52 2.18
    1 21 4 13.33 2.77
    1 -21 -4 14.68 2.68
    -1 -21 4 11.28 2.06
    1 -21 4 12.19 2.26
    1 21 -4 6.77 1.25
    -1 -21 -5 342.76 15.25
    1 -21 -5 334.75 15.31
    1 21 5 345.63 15.85
    -1 -21 5 340.8 15.52
    1 -21 5 356.01 16
    1 -21 -5 352.5 16.07
    -1 -21 6 451.03 16.66
    -1 -21 -6 452.25 15.97
    1 -21 -6 451.09 16.31
    1 21 6 462.09 17.89
    1 -21 6 492.95 17.16
    -1 -21 -7 23.24 2.84
    -1 -21 7 26.01 3.03
    1 21 7 27.66 4.09
    -1 -22 0 1.87 1.23
    1 -22 0 -0.18 0.83
    -1 -22 0 0.65 0.88
    1 22 0 1.15 0.69
    1 22 0 2.62 1.34
    1 22 0 -0.86 0.57
    1 -22 1 23.63 1.91
    -1 22 1 19.62 1.9
    1 22 1 20.47 2.27
    1 22 -1 18.64 2.03
    -1 -22 -1 14.36 1.36
    -1 22 -1 19.46 1.65
    1 -22 -1 16.67 1.58
    -1 -22 -1 18.4 2.2
    -1 -22 1 20.33 2.3
    1 -22 -2 0.92 0.84
    1 -22 2 0.72 0.85
    -1 -22 2 0.75 1.21
    1 22 2 -0.48 1.27
    -1 22 2 1.34 0.98
    -1 -22 -2 0.46 0.7
    1 22 -2 1.03 1.08
    -1 22 -2 1.48 0.84
    1 -22 2 1.25 1.13
    -1 -22 3 0.64 1.1
    -1 22 3 0.36 0.99
    1 22 3 1.65 1.69
    -1 22 -3 0.86 0.83
    1 -22 -3 1.47 1.68
    -1 -22 3 0.45 0.99
    1 -22 3 1.02 1.11
    -1 -22 4 4.26 1.74
    1 -22 -4 1.87 1.7
    -1 -22 -4 3.5 1.63
    1 22 4 4.85 2.2
    1 -22 -4 4.9 2.17
    -1 -22 4 5.57 1.78
    1 -22 4 5.82 1.89
    -1 -22 5 13.75 2.52
    -1 -22 -5 18.56 2.98
    1 -22 -5 22.27 3.22
    1 22 5 15.22 3.29
    1 -22 -5 15.09 3.22
    1 -22 5 19.85 3.34
    -1 22 -5 17.9 2.57
    -1 -22 5 15.21 2.97
    -1 -22 6 2.56 1.5
    -1 -22 -6 0.88 2.12
    1 22 6 1.21 2.39
    1 -22 -6 0.69 2.42
    -1 -22 6 2.11 2.33
    1 23 0 552.61 17.69
    1 -23 0 549.95 16.53
    -1 -23 0 521.69 17.87
    -1 23 1 121.81 5.16
    1 -23 1 124.59 4.81
    1 23 -1 108.89 5.23
    1 23 1 123.13 5.73
    -1 -23 -1 85.52 4.08
    1 23 1 89.95 3.78
    -1 23 -1 103.1 4.44
    1 -23 -1 110.65 4.56
    -1 -23 1 120.24 5.76
    -1 -23 -1 114.74 5.75
    1 -23 2 15.77 1.56
    -1 23 2 13.14 1.67
    -1 -23 2 16 2.17
    1 23 -2 9.54 1.59
    -1 -23 -2 8.08 1.17
    1 23 2 9.53 1.93
    -1 23 -2 12.62 1.42
    1 -23 -2 12.05 1.47
    -1 -23 3 23.95 2.63
    -1 23 3 29.62 2.44
    -1 23 -3 21.49 1.95
    -1 -23 3 29.33 2.56
    1 -23 3 21.95 2.48
    1 -23 -3 24.92 3.22
    1 23 3 30.49 3.14
    -1 -23 4 437.84 16.69
    1 -23 -4 485.31 16.58
    1 -23 -4 423.8 17.42
    -1 -23 4 441 15.93
    1 -23 4 450.68 16.32
    -1 -23 -5 277.68 10.98
    -1 -23 5 234.48 10.69
    1 -23 -5 279.6 11.37
    1 23 5 245.07 12.08
    -1 -23 5 258.69 10.78
    1 -23 5 264.04 11.32
    1 -23 -5 236.58 11.91
    -1 23 -5 245.55 10.6
    -1 -23 6 2 1.58
    -1 -24 0 1.12 1.23
    -1 24 0 0.75 0.98
    1 24 0 1.31 1.33
    -1 -24 0 2.23 1.07
    -1 -24 1 9.94 1.77
    -1 -24 -1 8.56 1.78
    -1 24 -1 7.99 1.19
    1 24 -1 9.21 1.63
    1 24 1 11.2 1.89
    -1 24 1 9.18 1.48
    -1 -24 2 1.32 1.19
    -1 -24 -2 1.32 1.14
    -1 24 2 2.11 1.02
    1 24 2 1.28 1.34
    1 24 -2 0.45 0.99
    1 -24 -2 3.64 1.79
    -1 24 -2 1.4 0.87
    -1 -24 3 -0.13 1.31
    -1 24 3 1.31 1.19
    1 24 3 1.65 1.73
    1 -24 -3 0.67 1.8
    -1 -24 3 -0.19 1.15
    1 -24 3 0.54 1.29
    -1 -24 4 0.67 1.5
    1 24 4 1.58 2.18
    1 -24 -4 3.56 2.32
    -1 -24 4 1.34 1.49
    1 -24 4 2.66 1.63
    -1 -24 5 11.29 2.2
    -1 -24 -5 12.15 2.33
    1 24 5 18.12 3.14
    1 -24 -5 11.32 2.79
    -1 -24 5 10.84 2.22
    -1 -24 6 1.32 1.36
    -1 25 0 519.08 17.2
    -1 25 0 503.13 16.74
    -1 -25 0 498.66 17.95
    -1 -25 1 209.59 8.79
    -1 25 1 194.26 7.72
    1 25 -1 205.72 8.28
    1 25 1 223.66 8.73
    -1 25 -1 170.92 7.1
    -1 -25 -1 194.45 8.68
    -1 -25 2 36.94 3.21
    -1 25 2 36.87 2.73
    1 25 2 40.54 3.48
    -1 25 2 36.68 3.4
    1 25 -2 34.93 2.9
    1 -25 -2 36.35 3.83
    -1 25 -2 33.48 2.29
    -1 -25 -2 30.18 3.01
    -1 -25 3 320.01 12.66
    -1 25 3 327.48 11.7
    1 -25 -3 315.13 13.64
    1 25 -3 291.79 11.73
    -1 -25 4 393.93 15.55
    1 -25 -4 385.59 16.44
    -1 -25 4 414.63 14.97
    -1 -25 5 83.46 5.45
    1 -25 -5 89.7 6.49
    -1 -26 0 0.71 1.08
    -1 26 0 0.24 0.87
    -1 26 0 -0.33 0.96
    1 26 0 -0.22 1.25
    -1 -26 1 3.63 1.42
    -1 -26 -1 0.95 1.18
    1 26 -1 1.38 1.27
    1 26 1 0.82 1.35
    -1 26 1 2.29 1.07
    -1 -26 -2 1.39 1.26
    -1 -26 2 1.06 1.17
    1 -26 -2 1.82 1.62
    1 26 2 0.14 1.4
    1 26 -2 0.71 1.2
    -1 -26 3 0.25 1.39
    1 -26 -3 0.51 1.71
    -1 -26 4 0.13 1.32
    1 -26 -4 0.51 1.74
    -2 0 0 4564.33 132.82
    -2 0 0 4572.06 132.81
    -2 0 0 4675.95 132.83
    -2 0 0 4713.61 133.54
    -2 0 1 1.28 0.5
    2 0 -1 0.36 0.23
    -2 0 1 0.14 0.3
    -2 0 -1 0.72 0.47
    2 0 -1 0.24 0.24
    -2 0 1 0.11 0.26
    -2 0 -1 0.74 1.04
    -2 0 1 -0.09 0.73
    -2 0 -1 0.81 0.33
    -2 0 1 0.43 0.33
    2 0 1 0.48 0.23
    -2 0 -1 0.04 0.42
    -2 0 -1 0.17 0.31
    -2 0 2 17.16 1.32
    -2 0 2 17.53 1.27
    -2 0 2 17.33 1.19
    2 0 -2 17.79 1.06
    -2 0 -2 20.14 1.28
    -2 0 2 14.42 1.87
    -2 0 -2 17.05 1.37
    2 0 2 21.29 2.42
    -2 0 -2 17.11 1.15
    2 0 -2 18.4 1.49
    -2 0 -2 17.75 1.38
    2 0 2 15.96 0.99
    -2 0 -2 18.03 1.38
    2 0 -3 0.84 0.65
    -2 0 3 0.34 0.51
    -2 0 3 0.45 0.55
    -2 0 -3 0.14 0.56
    -2 0 3 0.09 0.6
    2 0 -3 0.53 0.49
    2 0 3 0.44 1.09
    -2 0 -3 0.39 0.44
    -2 0 -3 0.36 0.49
    2 0 3 0.37 0.48
    -2 0 -3 0.16 0.55
    2 0 3 -0.11 0.48
    -2 0 4 4726.53 148.19
    2 0 -4 5175.5 148.4
    -2 0 -4 5327.58 148.08
    2 0 -4 5053.38 147.85
    2 0 4 5316.45 151.71
    2 0 -4 5165.1 150.42
    2 0 4 4918 148.38
    2 0 4 5199.89 148.25
    2 0 -5 0.49 0.8
    -2 0 5 0.25 0.21
    -2 0 -5 0.09 0.59
    2 0 -5 0.2 0.7
    -2 0 -5 -0.14 0.81
    -2 0 5 0.32 0.69
    2 0 -5 1.49 1.27
    2 0 5 0.09 0.59
    2 0 5 0.08 0.67
    2 0 -6 362.36 12.77
    -2 0 -6 351.98 12.59
    -2 0 6 371.17 13.42
    2 0 -6 363.97 12.44
    -2 0 -6 361.62 12.56
    2 0 -6 343.74 14.71
    2 0 6 347.15 12.89
    2 0 6 365.09 12.66
    -2 0 -7 -0.28 0.87
    -2 0 7 1.1 0.96
    2 0 -7 1.44 1.63
    2 0 7 0.68 0.96
    -2 0 8 1974.53 59.21
    2 0 -8 1831.31 61.31
    2 0 8 1959.94 59.21
    2 0 -9 -0.23 1.61
    2 0 9 1.38 1.14
    -2 0 9 0.68 0.87
    2 0 -10 207.98 11.29
    -2 0 10 216.95 8.7
    2 0 -11 0.23 1.83
    2 0 11 0.63 1.28
    -2 -1 0 0.62 0.48
    -2 1 0 0.35 0.24
    -2 1 0 0.14 0.25
    2 1 0 1.1 0.4
    -2 1 0 0.27 0.25
    -2 1 0 0.14 0.35
    -2 -1 0 0.06 0.34
    -2 -1 0 0.78 0.39
    -2 -1 1 0.16 0.31
    -2 -1 1 0.33 0.53
    -2 1 1 0.15 0.35
    2 -1 -1 0.39 0.25
    -2 -1 1 -0.19 0.47
    -2 1 1 0.08 0.26
    -2 -1 -1 0.2 0.38
    -2 -1 -1 0.06 0.27
    -2 1 1 0.32 0.37
    2 1 -1 0.22 0.21
    -2 1 -1 0.39 0.33
    -2 -1 -1 0.57 0.45
    2 -1 -1 0.65 0.25
    -2 1 -1 1.29 1.17
    -2 1 1 0.91 0.8
    2 1 -1 0.09 0.6
    2 1 1 0.23 0.81
    -2 1 -1 0.03 0.32
    -2 -1 -1 0.03 0.26
    -2 -1 1 0.09 0.75
    -2 -1 -1 0.04 0.32
    2 -1 1 0.28 0.23
    -2 1 -1 0.71 0.46
    2 1 1 0.15 0.18
    -2 -1 -1 0.31 0.41
    -2 1 -1 0.17 0.28
    -2 -1 1 0.25 0.29
    -2 1 -2 0.26 0.49
    -2 1 2 0.24 0.43
    -2 1 2 0.04 0.43
    2 -1 -2 0.3 0.53
    2 1 -2 0.11 0.61
    -2 -1 2 0.33 0.5
    -2 -1 2 0.07 0.52
    2 1 -2 0.16 0.45
    -2 -1 -2 -0.16 0.29
    -2 -1 -2 -0.08 0.4
    2 1 -2 0.24 0.38
    -2 -1 -2 -0.12 0.44
    -2 1 2 0.18 0.4
    -2 1 -2 -0.24 0.37
    2 -1 -2 0.21 0.39
    2 -1 2 0.91 1.09
    2 1 -2 0.67 0.74
    -2 1 -2 0.6 0.41
    -2 1 2 -0.4 0.91
    -2 -1 2 0.23 0.99
    -2 1 -2 0.51 1.29
    -2 1 -2 0.09 0.54
    2 1 2 0.09 0.43
    2 1 2 -0.41 1.05
    2 -1 2 0.05 0.41
    -2 -1 -2 -0.05 0.4
    2 -1 2 0.17 0.34
    -2 1 -2 -0.24 0.55
    -2 -1 -2 -0.05 0.48
    -2 1 -2 0.16 0.38
    2 -1 -3 1.41 0.65
    -2 -1 3 2.14 0.64
    2 1 -3 1.39 0.68
    -2 1 3 1.34 0.54
    2 1 -3 1.49 0.59
    -2 1 -3 0.51 0.56
    -2 1 3 0.89 0.52
    2 -1 -3 1.73 0.6
    -2 -1 3 1.87 0.73
    -2 -1 -3 1.65 0.63
    2 1 -3 1.12 0.57
    -2 1 3 1.69 1.1
    2 -1 3 1.43 1.09
    2 1 3 2.47 1.3
    -2 -1 -3 1.57 0.55
    -2 1 -3 0.8 0.5
    2 1 3 0.83 0.56
    -2 1 -3 1.41 0.65
    -2 1 -3 1.16 0.55
    2 -1 3 1.69 0.61
    2 1 3 1.44 0.6
    -2 -1 -3 1.24 0.63
    2 1 3 0.85 0.58
    2 -1 -4 5.89 1.1
    2 1 -4 4.35 1.04
    -2 -1 4 4.35 0.94
    2 -1 -4 5.16 0.93
    -2 1 -4 4.51 0.97
    -2 1 4 3.97 0.98
    2 1 4 7.59 1.1
    2 1 -4 4.75 0.96
    -2 -1 -4 5.31 0.97
    2 1 -4 5.17 1.58
    2 1 4 7.29 1.03
    2 -1 -4 4.24 1.35
    2 1 4 5.53 1.92
    2 -1 4 7.25 1.12
    2 -1 4 8.42 1.18
    2 1 4 4.86 1.05
    2 1 4 5.85 1.03
    2 1 -5 3.04 0.99
    2 -1 -5 4.81 1.03
    -2 1 -5 2.86 0.83
    -2 -1 -5 3.09 0.89
    -2 -1 -5 3.46 1
    -2 1 -5 3.99 1
    -2 -1 5 3.81 1.06
    2 1 5 4.3 0.96
    2 -1 -5 3.93 0.96
    2 1 -5 2.38 0.86
    -2 1 5 2.41 0.9
    2 1 -5 1.45 1.27
    2 -1 -5 2.94 1.38
    2 -1 5 4.31 0.99
    2 -1 5 4.04 0.95
    2 1 5 3.19 0.93
    2 1 5 3.7 0.96
    2 1 -6 8.4 1.5
    2 -1 -6 7.84 1.39
    -2 1 -6 7.52 1.3
    -2 -1 -6 8.18 1.32
    -2 1 -6 10.21 1.51
    -2 1 6 9.12 1.51
    2 -1 -6 9.23 1.37
    -2 -1 -6 10.23 1.57
    2 1 -6 8.05 1.37
    -2 -1 6 8.91 1.56
    2 -1 -6 8.97 2.09
    2 1 -6 11.08 2.37
    2 -1 6 9.44 1.47
    2 1 6 8.59 1.45
    2 -1 6 10.25 1.48
    -2 1 -7 4.2 1.06
    -2 -1 -7 4.05 1.12
    -2 1 7 4.47 1.31
    -2 -1 7 3.59 1.23
    2 -1 -7 3.21 1.73
    2 1 -7 4.19 1.84
    2 -1 7 3.82 1.2
    2 1 7 5.01 1.33
    -2 -1 -8 4.46 1.2
    -2 1 8 4.34 1.46
    -2 -1 8 3.15 1.27
    2 -1 -8 4.89 2.14
    2 1 -8 5.14 2.12
    2 1 8 4.41 1.58
    -2 -1 8 3.58 1.13
    2 -1 8 6.1 1.58
    -2 1 9 2.36 1.17
    2 -1 -9 2.81 1.88
    2 1 -9 2.7 1.85
    2 1 9 2.67 1.38
    2 -1 9 0.96 1.22
    -2 -1 9 1.34 0.91
    2 -1 -10 8.1 2.55
    2 1 -10 7.91 2.57
    -2 1 10 7.59 1.56
    2 -1 10 11.58 2.15
    2 1 10 10.85 2.12
    2 -1 -11 0.89 1.83
    2 1 -11 0.75 2.43
    2 -1 11 0.42 3.52
    2 -1 11 5.24 1.88
    2 -1 11 4.37 1.88
    2 1 11 2.21 1.57
    -2 2 0 801.38 24.92
    -2 -2 0 823.98 25.1
    -2 2 0 777.84 25.25
    -2 -2 0 740.8 24.45
    2 2 0 753.4 24.4
    -2 -2 0 758.4 24.5
    -2 2 0 782.28 24.69
    -2 -2 1 11.79 0.88
    -2 2 1 13.06 0.94
    -2 2 1 12.27 1.07
    -2 2 -1 12.62 1.21
    -2 2 1 12.9 1.01
    2 -2 -1 12.11 0.77
    -2 -2 1 12.49 1.27
    -2 2 -1 12.55 0.87
    -2 2 1 11.28 0.79
    -2 -2 -1 12.57 0.99
    -2 -2 -1 14.83 1.2
    2 2 -1 11.15 0.62
    -2 -2 -1 11.3 0.61
    -2 -2 1 11.15 1.65
    -2 2 1 9.27 1.34
    2 2 1 12.92 1.83
    2 -2 1 12.32 0.75
    -2 2 1 10.81 0.8
    -2 -2 -1 11.29 1.33
    -2 2 -1 14.35 1.1
    -2 -2 -1 11.03 0.8
    2 2 -1 11.53 1.52
    -2 2 -1 14.3 2.19
    -2 -2 1 13.49 1.35
    -2 2 -1 9.76 0.75
    -2 2 -1 12.13 1.06
    -2 -2 1 11.29 0.79
    -2 -2 -1 12.27 1.02
    2 2 1 11.02 0.95
    -2 -2 -1 11.78 1.01
    -2 2 2 475.7 15.45
    -2 -2 2 480.1 15.76
    -2 2 2 477.83 15.21
    2 2 -2 488.28 15.22
    -2 2 -2 499.53 15.95
    -2 2 2 542.82 14.93
    2 -2 -2 466.54 14.87
    -2 -2 -2 536.25 15.02
    -2 2 2 440.36 15.03
    2 -2 -2 467.15 14.85
    2 -2 2 614.04 15.56
    2 2 -2 477.92 14.94
    -2 -2 2 543.81 16.41
    -2 -2 -2 505.67 15.33
    -2 2 -2 465.14 15.28
    2 -2 2 551.42 17.86
    2 2 2 496.77 15
    -2 2 -2 580.34 18.17
    -2 2 -2 477.8 15.24
    -2 2 2 466.27 16.58
    2 2 -2 497.83 17.2
    2 2 2 583.14 18.19
    -2 -2 -2 502.26 15.54
    -2 2 -2 465.79 15.48
    2 -2 2 490.57 15.56
    -2 2 -2 459.15 15.37
    2 -2 2 463.34 14.85
    2 -2 -2 512.52 15.4
    -2 -2 3 254.09 9.23
    -2 2 -3 255.81 9.33
    -2 2 3 252.14 8.85
    2 2 -3 256.88 8.85
    -2 2 3 271.1 7.84
    2 -2 -3 276.03 9.11
    2 2 3 302.32 9.11
    -2 2 3 245.43 8.81
    2 2 -3 257.14 8.72
    2 -2 3 267.81 8.69
    -2 -2 3 276.8 9.82
    -2 -2 -3 274.86 8.88
    2 -2 -3 258.86 8.61
    -2 -2 -3 279.77 8.82
    -2 2 3 243.54 10.26
    2 2 3 283.68 11.59
    2 -2 -3 246.56 10.06
    2 2 3 261.65 8.66
    2 -2 3 236.53 8.5
    2 -2 3 261.68 9.16
    2 2 3 251.83 9.14
    -2 2 -3 245.47 8.93
    -2 2 -3 250.29 9.1
    2 -2 -4 906.67 26.95
    -2 -2 4 831.08 27.05
    2 2 -4 871 26.71
    -2 2 4 848 26.82
    -2 -2 -4 980.15 26.87
    2 -2 -4 879.8 26.52
    2 2 -4 921.93 26.75
    2 2 4 810.92 26.29
    -2 -2 -4 819.74 25.76
    2 -2 -4 901.77 28.61
    2 2 4 896.64 26.42
    2 -2 4 830.94 26.46
    2 -2 4 900.34 27.19
    2 2 4 865.95 27.16
    2 2 4 914.46 27.08
    -2 -2 5 163.98 6.79
    2 -2 -5 165.14 6.5
    -2 2 -5 162.88 6.71
    2 -2 -5 174.71 6.7
    -2 -2 -5 154.1 6.67
    2 2 -5 177.27 6.59
    2 2 -5 167.05 6.49
    -2 2 -5 129.4 5.14
    -2 -2 5 189.59 7.52
    2 -2 -5 176.67 6.47
    2 2 5 168.87 6.18
    -2 2 5 168.62 6.74
    -2 2 5 168.32 7.24
    -2 2 -5 172.98 6.59
    -2 -2 -5 186.4 6.68
    2 2 5 171.63 6.23
    2 -2 5 162.49 6.13
    2 2 -5 170.15 8.94
    2 -2 -5 165.82 7.97
    2 2 5 172.3 6.75
    2 -2 5 176.15 6.89
    2 2 5 164.05 6.88
    2 -2 5 174.43 6.68
    2 -2 -6 456.23 14.3
    -2 2 -6 415.58 14.02
    -2 -2 -6 413.16 14.14
    -2 -2 -6 482.22 14.3
    -2 2 -6 430.13 14.07
    2 2 -6 433.21 13.97
    -2 2 6 418.58 14.71
    -2 -2 6 448.77 14.91
    2 -2 -6 448.06 13.98
    2 2 -6 432.06 17.17
    2 -2 -6 435.69 15.99
    2 2 6 434.08 14.61
    2 -2 6 438.59 14.47
    2 -2 6 449.3 14.16
    -2 -2 -7 296.88 11.47
    -2 2 7 333.43 12.43
    -2 -2 7 319.55 12.2
    2 2 -7 313.72 14.51
    -2 2 7 333.48 11.35
    2 -2 -7 307.31 13.45
    -2 -2 7 319.58 10.76
    2 2 7 321.82 12.22
    2 -2 7 325.88 12.08
    -2 -2 -8 425.77 15.05
    -2 2 8 466.15 16.2
    2 2 -8 417.67 18.34
    2 -2 -8 443.71 17.41
    2 -2 8 488.29 16.12
    -2 -2 8 419.02 14.16
    -2 -2 8 425.93 14.33
    2 2 8 455.55 16.12
    -2 2 9 392.06 14.22
    2 -2 -9 355.98 15.38
    2 2 -9 358.85 16.55
    2 -2 9 384.94 14.26
    2 2 9 378.57 14.37
    -2 -2 9 366.33 12.75
    2 -2 -10 194.55 10.27
    2 -2 10 207.95 13.33
    2 2 -10 190.93 11.23
    2 -2 10 217.04 9.51
    2 -2 10 232.7 9.5
    2 2 10 215 9.6
    -2 2 10 192.74 8.36
    2 -2 11 177.16 12.74
    2 2 -11 148.14 10.03
    2 -2 -11 170.43 9.34
    2 -2 11 186.44 8.7
    2 -2 11 198.81 8.77
    2 2 11 171.34 8.64
    -2 3 0 0.14 0.29
    -2 3 0 -0.03 0.51
    -2 3 0 0.09 0.37
    -2 -3 0 -0.05 0.43
    -2 3 0 0.23 0.32
    -2 -3 0 0.06 0.25
    2 3 0 0.08 0.69
    -2 3 0 0.39 0.58
    -2 -3 0 0.05 0.24
    -2 -3 0 -0.09 0.93
    -2 -3 0 0.03 0.33
    -2 3 0 0.38 0.44
    -2 -3 0 -0.09 0.33
    2 -3 0 0.07 0.45
    -2 3 0 -0.03 0.44
    2 3 0 0.17 0.27
    -2 3 1 180.39 6.58
    -2 -3 -1 189.03 6.26
    2 -3 -1 224.52 6.72
    -2 3 1 228.76 7.01
    -2 3 1 199.54 6.67
    -2 3 -1 224.35 7.49
    2 3 -1 202.31 6.42
    -2 -3 -1 196.93 6.27
    -2 3 -1 210.77 6.75
    -2 3 1 196.61 6.67
    -2 -3 1 244.77 7.83
    -2 -3 -1 274.18 7.82
    -2 3 -1 313.03 10.55
    -2 3 1 231.33 6.91
    2 -3 1 232.96 6.75
    -2 3 1 232.35 7.82
    -2 -3 -1 212.44 8.29
    2 3 1 274.3 9.72
    -2 -3 -1 212.9 7.89
    2 3 -1 227.18 8.62
    -2 -3 -1 219.04 7.13
    2 3 1 207.33 7.03
    -2 -3 1 217.79 6.64
    -2 -3 1 206.38 6.27
    2 3 1 208.98 7
    -2 -3 1 217.02 6.65
    -2 3 -1 208.73 7.17
    -2 -3 1 261.87 8.46
    -2 3 -1 188.13 6.62
    2 -3 -2 3.98 0.72
    -2 -3 2 2.86 0.81
    2 3 -2 2.81 0.67
    -2 3 2 3.02 0.57
    -2 3 2 3.3 0.47
    -2 3 -2 2.98 0.75
    2 -3 -2 3.34 0.58
    -2 -3 -2 3.46 0.56
    -2 3 2 4.04 0.77
    -2 3 2 2.97 0.6
    2 3 -2 3.45 0.6
    2 -3 -2 3.39 0.59
    -2 -3 2 3.63 0.88
    -2 -3 -2 2.9 0.7
    2 -3 2 4.34 0.77
    -2 3 -2 2.73 1.7
    -2 3 2 3.88 1.16
    -2 -3 -2 2.13 0.78
    -2 3 -2 4.68 0.77
    2 3 -2 3.65 1.31
    -2 3 2 3 0.95
    2 3 2 3.23 1.51
    2 3 2 3.02 0.61
    -2 3 -2 2.54 0.69
    -2 -3 2 3.74 0.4
    2 -3 2 2.97 0.56
    -2 3 -2 3.09 0.68
    2 -3 2 2.35 0.63
    2 3 -3 73.54 3.3
    2 -3 -3 67.09 2.97
    -2 -3 3 74.58 3.69
    2 -3 -3 78.48 3.41
    -2 3 -3 76.46 3.71
    2 -3 -3 74.32 3.35
    -2 3 3 72.34 3.46
    -2 3 3 63.83 3.17
    -2 -3 -3 78.41 3.39
    2 3 -3 69.02 3.09
    2 -3 3 83.97 3.28
    -2 -3 -3 80.98 3.2
    2 -3 -3 72.05 3.04
    2 3 3 73 3.27
    -2 -3 3 84.34 4.11
    -2 3 3 77.03 4.46
    2 3 -3 74.15 4.98
    2 3 3 79.78 5.35
    2 -3 3 73.02 3.51
    -2 3 -3 73.13 3.28
    2 -3 3 78.39 3.22
    -2 3 3 76.68 3.8
    2 3 3 70.21 3.04
    2 -3 3 65.66 2.97
    -2 3 -3 67.98 3.41
    2 -3 3 72.87 3.51
    2 3 -4 1.7 0.73
    -2 -3 4 0.97 0.61
    2 -3 -4 1.03 0.72
    -2 3 4 1.32 0.63
    2 -3 -4 0.8 0.63
    2 -3 -4 1.24 0.69
    2 3 -4 1.18 0.69
    2 -3 4 1.17 0.77
    2 3 4 0.77 0.68
    -2 -3 -4 1.23 0.69
    2 -3 4 2.59 0.78
    -2 -3 -4 0.84 0.45
    2 -3 4 1.17 0.68
    -2 3 4 0.99 0.85
    2 -3 -4 0.35 0.77
    2 3 4 0.88 0.57
    2 3 4 1.87 0.75
    2 -3 4 1.57 0.69
    2 -3 4 2 0.66
    2 3 4 0.96 0.68
    -2 -3 5 66.17 3.87
    2 -3 -5 82.19 3.99
    2 3 -5 78.64 3.84
    -2 3 -5 71.93 3.87
    2 -3 -5 74.18 3.78
    2 -3 5 81.44 3.7
    -2 3 5 73.37 3.87
    2 3 -5 74.06 3.72
    2 -3 -5 80.89 3.69
    -2 -3 5 76.27 4.27
    -2 -3 -5 80.15 3.78
    2 3 5 67.39 3.32
    2 3 -5 72.01 5.63
    2 3 5 73.28 3.53
    -2 3 5 75.86 3.86
    2 -3 5 72.48 3.41
    2 -3 -5 76.78 4.81
    -2 3 -5 73.16 3.7
    2 -3 5 82.05 4.1
    2 -3 5 70.67 3.61
    2 3 5 74.7 4.12
    2 3 5 77.86 4
    2 -3 -6 1.73 1.17
    -2 -3 -6 1.57 0.97
    2 -3 -6 1.87 1.08
    2 3 -6 1.75 1.04
    -2 3 -6 1.83 1.11
    -2 -3 6 0.44 0.89
    -2 3 6 1.52 1
    -2 3 -6 0.97 0.5
    -2 3 6 1.2 1
    -2 -3 -6 1.24 1.04
    2 3 -6 0.46 1.61
    2 -3 6 3.21 1.99
    -2 3 6 1.9 1.22
    2 -3 -6 3.08 1.63
    2 -3 6 1.11 0.91
    -2 -3 6 0.92 0.64
    2 -3 6 1.52 0.95
    2 3 6 1.29 1.03
    -2 -3 -7 34.2 2.6
    -2 3 7 31.61 2.82
    2 3 -7 28.78 4.09
    2 -3 7 36.91 4.68
    -2 3 7 35.13 2.34
    2 -3 -7 28.84 3.23
    2 -3 7 38.04 2.94
    2 -3 7 35.35 2.69
    2 3 7 31.62 2.86
    -2 -3 7 32.09 1.91
    -2 -3 7 34.16 2.01
    -2 -3 -8 0.1 0.82
    -2 3 8 0.26 0.94
    2 -3 -8 0.54 1.38
    2 3 -8 -1.08 2.01
    2 -3 8 0.6 2.83
    2 -3 8 1.77 1.16
    2 -3 8 0.91 1.14
    2 3 8 0.4 1.1
    -2 -3 8 0.25 0.72
    -2 -3 -9 8.51 1.44
    -2 3 9 10.89 1.93
    2 -3 9 11.64 3.63
    2 -3 -9 6.03 2.13
    2 3 -9 5.6 2.6
    2 -3 9 9.01 1.78
    2 3 9 10.3 1.99
    -2 -3 9 8.16 1.3
    2 -3 9 9.34 1.86
    -2 3 10 0.51 1.41
    2 3 -10 -0.57 2.46
    2 -3 10 3.64 3.66
    2 -3 -10 1.13 1.78
    2 3 10 -1.26 2.04
    -2 3 10 -0.11 1.18
    2 -3 10 1.82 1.78
    2 -3 10 0.29 1.44
    2 3 -11 6.2 2.79
    2 -3 11 3.14 3.53
    2 -3 11 7.34 1.93
    2 3 11 6.11 2
    2 -3 11 6.94 2.25
    2 3 -12 1.91 2.35
    -2 4 0 373.3 9.46
    -2 -4 0 262.65 8.17
    -2 4 0 290.97 8.93
    2 4 0 248.82 7.9
    2 4 0 277.07 9.06
    -2 4 0 304.67 8.39
    -2 4 0 311.26 8.93
    -2 4 0 291.61 9.2
    2 -4 0 306.55 9.09
    -2 -4 0 305.97 9.96
    -2 -4 0 277.39 10.25
    -2 -4 0 260.3 8.07
    2 4 0 280.46 9.97
    -2 4 0 258.7 8.12
    2 4 0 264.24 8.44
    2 4 0 253.46 7.87
    2 4 0 262.69 8.42
    -2 -4 -1 85.42 2.93
    2 -4 -1 97.63 3.48
    2 4 -1 95.47 3.39
    -2 4 -1 96.78 3.97
    -2 4 1 86.51 3.18
    -2 4 -1 121.54 3.85
    -2 4 1 91.37 3.41
    -2 -4 -1 88.11 2.95
    2 4 1 90.23 3.12
    -2 -4 1 90.07 3.99
    -2 4 -1 88.9 3.29
    2 4 1 89.83 3.61
    -2 4 1 89.38 3.45
    -2 4 -1 130.73 6.66
    -2 -4 1 86.8 2.93
    2 4 1 104.49 3.37
    2 4 -1 97.81 5.06
    2 4 1 124.22 5.94
    2 -4 1 85.28 4.12
    -2 4 1 99.07 4.1
    2 -4 1 103.55 3.58
    -2 4 1 105.5 3.67
    -2 -4 -1 102.01 4.61
    -2 4 -1 94.27 3.43
    2 4 1 89.89 3.64
    -2 4 -1 92.42 3.81
    2 4 1 84.71 3.56
    -2 -4 1 113.4 5.17
    -2 -4 1 91.26 3.19
    2 4 -1 90.22 3.12
    2 -4 -2 7093.04 214.8
    -2 4 -2 7442.36 215.73
    -2 4 2 7588.35 215.63
    2 4 -2 7557.97 215.05
    2 4 2 7441.35 214.86
    2 -4 -2 7168.67 214.79
    -2 -4 2 7779.1 216.04
    -2 -4 -2 7797.46 215.51
    2 4 -2 7292.31 215.96
    -2 4 2 6953.86 215.01
    -2 -4 -2 7245.85 214.63
    2 -4 2 8210.38 215.03
    2 4 -2 7342.02 217.98
    2 4 2 8552.67 218.62
    -2 4 2 7780.65 215.86
    2 -4 2 7387.25 215.81
    2 -4 2 7090.73 214.78
    -2 4 -2 7603.88 215.29
    -2 4 -2 9176.23 219.21
    2 4 2 7706.17 214.84
    -2 4 2 6976.16 216.45
    -2 -4 -2 7548.66 215.87
    -2 -4 2 8049.59 216.34
    -2 -4 2 7247.33 214.62
    2 -4 2 7193.6 215.51
    -2 4 -2 7098.46 215.33
    -2 -4 2 7476.52 214.25
    -2 -4 2 7359.57 214.26
    2 -4 -2 7712.74 215.08
    2 4 2 7395.39 215.4
    2 -4 -3 278.33 9.22
    2 -4 -3 316.25 9.62
    -2 -4 3 278.05 10.13
    -2 4 -3 301.27 10.02
    2 4 -3 296.76 9.52
    -2 4 3 298.83 9.9
    2 -4 3 357.59 9.62
    -2 -4 -3 298.59 9.23
    -2 -4 -3 318.57 9.77
    2 4 3 279.96 9.4
    -2 -4 3 312.05 10.37
    2 -4 -3 286.22 9.2
    -2 4 3 267.59 9.41
    2 4 -3 283.61 9.34
    2 4 -3 285.81 12.13
    -2 4 -3 278.5 9.5
    -2 -4 -3 295.26 9.65
    -2 4 3 321.21 10.13
    2 -4 3 291.37 9.89
    2 4 3 334.65 12.93
    -2 4 3 281.4 10.82
    2 4 3 298.17 9.24
    2 -4 3 279.2 9.2
    2 -4 3 292.89 9.88
    -2 -4 3 243.34 8.31
    2 -4 -4 28.36 1.86
    -2 -4 4 28.24 2.34
    2 -4 -4 29.72 2.09
    2 -4 -4 34.26 2.22
    2 4 -4 29.71 2.02
    -2 -4 -4 34.04 2.06
    2 -4 4 39.9 2.22
    2 4 4 37.75 2.29
    -2 4 4 30.92 2.18
    2 -4 -4 33.11 1.99
    -2 4 4 37.49 3.11
    2 -4 4 31.26 3.2
    2 -4 4 31.51 1.93
    -2 4 4 35.43 2.34
    2 -4 4 30.57 2.11
    2 -4 4 30.44 1.93
    2 -4 4 32.41 2.26
    2 4 4 27.11 2.23
    -2 -4 5 -0.09 0.69
    2 -4 -5 0.95 0.86
    -2 -4 -5 1.15 0.8
    2 4 -5 0.2 0.74
    -2 4 5 0.66 0.72
    2 -4 5 1.42 0.93
    2 -4 -5 0.27 0.76
    2 4 5 0.23 0.69
    2 -4 -5 -0.14 0.73
    2 -4 5 0.44 0.66
    2 -4 5 0.92 1.29
    2 -4 5 1.45 0.76
    -2 4 5 0.14 0.75
    2 4 5 -0.09 0.71
    2 4 5 0.9 0.79
    2 -4 5 0.76 0.69
    -2 4 -5 0.56 0.63
    -2 4 -5 0.83 0.7
    2 -4 5 0.96 0.79
    -2 -4 5 1.08 0.42
    2 -4 -6 2712.06 71.01
    -2 4 6 2312.98 70.79
    2 4 -6 2373.02 70.37
    -2 4 -6 1995.07 68.97
    -2 -4 -6 2655.23 70.6
    2 -4 -6 2555.68 70.38
    2 -4 6 2380.86 74.22
    2 4 -6 2290.65 74.52
    2 -4 6 2277.93 69.84
    2 -4 -6 2392.83 72.1
    -2 4 6 2487.44 70.08
    2 -4 6 2470.74 71.04
    2 -4 6 2415.23 70.49
    2 4 6 2308.52 71.13
    -2 -4 6 2393.9 69.09
    -2 -4 6 2417.56 69.16
    -2 -4 -7 211.2 8.37
    -2 4 7 206.55 8.9
    -2 4 7 213.73 8.77
    2 4 -7 219.46 11.7
    2 -4 7 220.24 11.58
    -2 4 7 233.78 7.7
    2 -4 -7 215.17 9.62
    2 -4 7 222.53 8.76
    -2 -4 7 216.32 7.25
    -2 -4 7 223.96 7.21
    2 4 7 211.36 8.96
    2 -4 7 216.04 8.45
    -2 -4 -8 78.51 4.36
    -2 4 8 78.82 4.86
    2 4 -8 80.57 6.88
    2 -4 -8 80.51 5.41
    2 -4 8 91.22 7.35
    2 -4 8 93.07 4.9
    2 -4 8 81.78 4.86
    -2 -4 8 83.85 3.75
    2 4 8 81.96 5.02
    -2 -4 -9 32.8 2.65
    -2 4 9 38.06 3.3
    2 4 -9 29.15 4.46
    2 -4 9 34.55 5.09
    2 -4 -9 33.41 3.5
    2 -4 9 38.08 3.19
    2 -4 9 35.97 3.19
    2 4 9 30.38 3.2
    -2 4 10 995.88 32.05
    2 4 -10 872.46 35.41
    2 -4 10 914.89 36.9
    2 -4 10 1057.43 32.34
    2 -4 10 1017.25 32.47
    2 4 10 974.76 32.72
    2 -4 11 112.18 9.82
    2 -4 11 130.61 6.79
    2 4 11 117.14 6.87
    -2 5 0 0.51 0.98
    2 5 0 0.17 0.26
    2 -5 0 0.09 0.44
    2 5 0 0.04 0.25
    2 5 0 0.63 0.5
    -2 5 0 -0.03 0.26
    2 5 0 -0.37 0.83
    -2 -5 0 -0.07 0.77
    -2 5 0 -0.36 0.61
    2 -5 0 0.36 0.66
    2 5 0 0.03 0.31
    2 -5 0 0.4 0.7
    -2 5 0 0.15 0.74
    2 5 0 -0.01 0.24
    2 5 0 0.28 0.33
    2 -5 -1 0.93 0.46
    2 -5 -1 1.33 0.55
    -2 -5 1 1.47 1.16
    -2 5 -1 1.98 0.76
    -2 -5 -1 1.57 0.34
    -2 5 1 1.18 0.58
    2 5 1 0.87 0.48
    2 5 -1 2.25 0.49
    2 5 1 0.89 0.34
    -2 5 1 1.19 0.51
    2 -5 1 2.27 0.63
    2 5 1 1.6 0.43
    -2 5 -1 2.49 1.9
    2 5 -1 2.26 1.06
    2 5 1 1.14 0.66
    2 -5 1 1.06 0.7
    -2 -5 -1 1.24 0.94
    -2 5 1 0.85 0.71
    2 5 1 1.5 1.27
    2 5 1 1.26 0.52
    -2 5 1 1.42 0.71
    2 -5 1 1.2 0.6
    -2 -5 1 1.41 0.3
    -2 5 -1 1.54 0.56
    2 5 -1 1.33 0.29
    -2 5 -1 0.62 0.55
    2 5 1 1.5 0.34
    2 5 1 1.76 0.52
    2 5 -2 8.14 0.89
    -2 -5 -2 6.84 0.67
    2 -5 -2 7.55 0.88
    -2 -5 2 8.04 1.36
    2 -5 -2 6.39 0.77
    -2 5 2 8.18 1.12
    -2 5 2 6.26 0.86
    2 -5 2 9.69 1.01
    -2 -5 -2 6.5 0.67
    2 5 2 6.77 0.78
    2 5 2 6.74 0.75
    2 -5 -2 6.08 0.76
    -2 -5 -2 6.48 1.18
    2 5 2 6.1 1.82
    2 5 -2 6.64 1.7
    -2 5 2 6.36 1.09
    2 -5 2 7.74 0.78
    -2 5 -2 9.26 2.36
    2 -5 2 5.45 1.05
    -2 5 -2 6.76 0.98
    -2 5 2 6.23 1.25
    2 5 2 7.63 0.81
    -2 5 -2 5.97 0.86
    2 5 2 7.17 0.96
    2 5 2 8.62 1.05
    -2 -5 2 6.15 0.64
    2 -5 3 0.59 0.65
    2 5 -3 1.37 0.78
    -2 -5 3 0.87 0.71
    2 -5 -3 0.64 0.53
    -2 5 3 0.5 0.56
    2 -5 -3 0.79 0.5
    2 5 3 1.23 0.59
    2 5 -3 0.33 0.64
    -2 -5 -3 0.45 0.47
    2 -5 -3 0.78 0.54
    2 -5 3 0.24 0.65
    -2 5 3 0.71 0.5
    2 5 3 0.36 0.27
    2 -5 3 0.43 0.99
    2 5 -3 0.36 1.24
    -2 5 -3 0.63 0.54
    -2 -5 -3 1.31 0.64
    2 5 3 0.45 0.51
    -2 5 3 0.62 0.69
    2 -5 3 0.33 0.63
    2 5 3 1.14 1.38
    -2 5 3 0.2 0.8
    2 -5 3 0.13 0.44
    -2 -5 3 0.63 0.49
    2 -5 3 0.99 0.57
    2 -5 -4 39.29 2.27
    2 -5 -4 45.79 2.57
    -2 -5 4 38.01 2.8
    2 -5 -4 37.72 2.39
    2 5 -4 38.02 2.76
    -2 5 4 39.28 2.47
    -2 -5 -4 42.32 2.32
    2 -5 4 46.71 2.51
    2 -5 -4 38.51 2.21
    2 5 4 39.87 2.35
    2 5 -4 36.6 2.31
    2 5 4 41.51 2.46
    -2 5 4 38.07 3.2
    -2 5 4 39.47 2.44
    2 -5 4 38.67 2.45
    2 -5 4 38.45 2.26
    2 -5 4 39.35 3.61
    -2 -5 -4 41.21 2.26
    2 5 -4 41.98 2.81
    2 -5 4 41.03 2.66
    2 -5 4 37.77 2.23
    -2 5 -4 41.53 2.46
    2 5 -5 -0.09 0.86
    2 -5 -5 0.87 0.83
    2 -5 -5 0.2 0.66
    -2 -5 5 -0.1 0.69
    2 -5 -5 0.9 0.79
    2 5 -5 0.07 0.72
    -2 -5 -5 0.47 0.8
    -2 5 5 -0.17 0.7
    2 -5 5 0.46 0.85
    2 5 5 -0.19 0.78
    2 -5 -5 0.06 0.74
    2 -5 5 0.17 0.7
    2 -5 5 -0.14 0.69
    2 -5 5 0.18 1.29
    -2 5 5 -0.06 0.79
    -2 -5 -5 0.31 0.34
    -2 5 -5 0.4 0.62
    2 5 5 -0.25 0.78
    2 -5 5 -0.18 0.65
    2 -5 5 -0.07 0.65
    2 5 5 0.1 0.66
    -2 -5 5 0.15 0.31
    -2 5 -5 0.21 0.63
    -2 -5 5 0.08 0.3
    2 -5 -6 52.18 3.32
    -2 5 -6 47.17 2.93
    -2 -5 6 41.8 3.37
    -2 -5 -6 54.34 3.18
    2 5 -6 44.16 2.96
    -2 5 6 47.79 3.24
    -2 5 -6 36.25 2.13
    2 -5 6 45.8 4.65
    -2 5 6 55.24 2.9
    2 -5 6 46.02 2.84
    2 5 -6 45.37 4.99
    2 -5 6 50.36 3.36
    -2 -5 6 49.74 2.14
    2 -5 6 47.53 3.08
    -2 -5 6 49.18 2.11
    2 5 6 50.5 3.49
    -2 -5 7 0.48 0.57
    -2 -5 -7 0.1 0.71
    -2 5 7 0.24 0.92
    -2 5 -7 0.18 0.53
    -2 5 7 0.63 0.87
    2 5 -7 -0.28 1.85
    2 -5 7 0.72 1.67
    -2 5 7 0.85 0.78
    2 -5 7 0.69 0.83
    2 -5 7 0.78 0.93
    -2 -5 7 0.52 0.53
    2 -5 7 -0.4 0.98
    -2 -5 7 0.23 0.49
    2 5 7 -0.13 0.99
    -2 -5 -8 30.62 2.58
    -2 5 8 31.6 2.91
    2 5 -8 37.84 4.81
    2 -5 8 30.66 4.33
    2 -5 8 33.93 2.87
    2 -5 8 37.04 3.06
    2 5 8 33.61 3.12
    -2 -5 8 31.83 1.95
    -2 -5 -9 0.4 0.85
    -2 5 9 -1.36 1.41
    2 5 -9 0.63 2.2
    2 -5 9 -0.31 2.61
    2 -5 9 -0.54 1.14
    2 -5 9 0.25 1.26
    2 5 9 -0.31 1.37
    -2 -5 -10 39.99 2.96
    -2 5 10 36.16 3.42
    2 5 -10 23.64 4.73
    2 -5 10 31.97 5.45
    2 -5 10 39.75 3.55
    2 -5 10 48.59 3.96
    2 5 10 25.59 3.41
    -2 5 11 0.13 1.2
    2 5 -11 0.32 2.36
    2 -5 11 0.35 3.02
    -2 5 11 0.38 1.23
    2 -5 11 1.05 1.4
    -2 -5 11 2.96 1.74
    -2 6 0 90.96 4.31
    2 6 0 99.18 3.24
    2 -6 0 95.26 3.86
    2 6 0 91.24 3.99
    -2 6 0 90.89 3.1
    2 6 0 102.26 3.29
    2 -6 0 88.26 4.32
    2 -6 0 81.4 3.96
    -2 -6 0 85.57 4.14
    2 6 0 101.3 3.22
    -2 6 0 84.98 3.82
    2 6 0 96.45 4.92
    2 6 0 90.93 3.47
    2 6 0 87.85 3.46
    -2 6 -1 33.09 1.29
    2 -6 -1 36.86 2.15
    -2 -6 -1 35.68 1.62
    -2 6 1 38.45 2.06
    -2 6 -1 40.44 2.35
    2 -6 -1 35.16 1.87
    2 6 -1 36.22 1.63
    2 6 1 31.31 1.9
    2 6 1 33.01 1.59
    2 -6 1 40.08 1.93
    -2 6 1 42.18 2.21
    2 6 1 43.03 3.54
    2 -6 1 38 2.26
    -2 -6 1 40.05 1.66
    -2 6 -1 48.83 4.57
    2 6 1 36.95 1.54
    2 6 -1 37.22 3.21
    2 -6 1 32.73 2.29
    2 6 1 35.14 2.39
    2 6 1 37.24 1.59
    -2 -6 1 40.08 2.47
    -2 6 1 44.58 2.44
    -2 6 -1 43.67 2.1
    2 6 -1 32.96 1.44
    -2 6 -1 37.44 2.19
    -2 -6 1 44.12 3.68
    2 6 1 32.09 1.86
    2 6 1 33.26 1.93
    -2 -6 -2 3541.75 108.87
    2 -6 -2 3554.15 109.26
    2 -6 -2 3640.66 109.05
    2 6 -2 3769.72 109.31
    2 -6 -2 3984.74 109.25
    -2 6 2 4230.72 110.58
    2 -6 -2 3696.14 109.28
    2 6 2 3609.88 109.21
    2 6 2 3612.56 109.18
    2 -6 2 4508.1 109.49
    -2 6 2 3701.43 109.62
    -2 -6 -2 3589 108.9
    -2 -6 -2 3987.55 110.57
    -2 6 -2 4123.97 110.12
    2 6 2 4280.23 113.42
    -2 6 2 4083.05 110.05
    2 -6 2 3585.43 109.2
    -2 6 -2 4785.14 114.8
    2 -6 2 3695.07 110.17
    2 6 -2 3800.77 112.95
    2 6 2 3865.96 109.11
    -2 -6 2 3632.88 108.9
    -2 6 -2 3720.43 109.43
    -2 -6 2 4354.33 111.56
    2 6 2 3658.68 109.72
    2 6 2 3501.81 109.84
    -2 -6 -3 29.17 1.63
    -2 -6 3 35.2 2.66
    2 -6 -3 31.6 1.84
    2 -6 -3 37.03 2.04
    2 -6 3 33.8 2.3
    -2 6 3 34.68 2.35
    2 6 3 29.51 1.86
    2 6 3 26.5 1.46
    2 6 -3 30.29 2.32
    -2 6 3 31.46 2.03
    2 -6 3 41.37 2.11
    -2 -6 -3 31.45 1.69
    2 -6 -3 28.14 1.75
    -2 -6 -3 34.58 2.21
    2 6 -3 30.04 3.45
    2 -6 3 35.35 3.17
    2 -6 3 32.8 2.26
    -2 6 3 34.8 2.2
    -2 6 3 32.09 2.66
    -2 -6 3 31.24 1.69
    2 6 -3 30.55 2.28
    2 -6 3 29.19 1.74
    2 6 3 29.94 2.09
    2 -6 4 4.32 1.01
    -2 -6 4 5.49 1.2
    2 6 -4 6.61 1.33
    -2 6 -4 5.35 0.85
    2 -6 -4 5.31 0.99
    2 -6 -4 4.34 0.85
    2 6 4 3.56 0.4
    2 6 4 4.66 0.91
    2 6 -4 5.12 1.12
    2 -6 -4 5.48 0.93
    -2 -6 -4 5.21 0.89
    2 -6 4 5.31 1.02
    -2 6 4 5.78 0.99
    2 6 4 4.64 0.89
    2 -6 4 5.41 1.6
    -2 -6 -4 4.33 0.82
    2 -6 4 4.5 0.97
    -2 6 4 6.76 1.52
    2 6 -4 4.78 1.81
    -2 6 4 5.44 0.98
    2 -6 4 4.8 0.85
    2 -6 4 4.9 0.99
    -2 6 -4 6.81 1.09
    -2 6 -4 5.69 1
    -2 -6 4 5.2 0.87
    2 -6 -5 94.79 4.4
    2 -6 -5 112.64 4.84
    -2 -6 5 96.11 5.13
    -2 6 -5 99.19 4.37
    2 -6 -5 107.71 4.72
    2 6 -5 91.6 4.47
    -2 6 5 90.26 4.68
    2 -6 5 123.23 4.88
    -2 -6 -5 103.3 4.43
    2 6 5 104.2 4.57
    2 -6 -5 96.95 4.34
    2 6 5 96.93 4.69
    2 -6 5 103.5 4.42
    -2 6 5 110.95 4.5
    2 -6 5 98.16 6.27
    -2 -6 -5 93.89 3.87
    2 -6 5 96.6 4.53
    -2 -6 5 103.28 4.51
    2 -6 5 105.29 4.99
    2 -6 5 91.86 4.35
    2 6 -5 100.79 5.05
    -2 6 -5 93.35 4.63
    -2 6 -5 94.85 4.46
    2 6 5 93.12 4.95
    2 -6 -6 1141.26 34.14
    2 -6 -6 1328.32 34.95
    -2 -6 6 1155.21 35.36
    -2 6 -6 1165.57 34.03
    2 6 -6 1099.19 34.2
    -2 6 6 1093.82 34.61
    -2 -6 -6 1305.25 34.41
    2 6 -6 1163.85 39.24
    -2 -6 -6 973.05 32.82
    2 -6 6 1107.49 33.97
    2 -6 6 1110.51 37.32
    -2 -6 6 1052.77 32.44
    2 -6 6 1194.92 35.06
    2 -6 6 1146.41 34.21
    2 6 6 1124.42 35.1
    2 -6 -7 75.9 4.04
    -2 6 7 70.07 4.29
    -2 6 -7 61.03 3.13
    2 6 -7 59.59 6.17
    2 -6 7 71.41 5.92
    2 -6 7 64.69 3.57
    2 -6 7 78.48 4.15
    2 -6 7 76.76 4.41
    -2 -6 7 70.07 2.81
    2 6 7 72.48 4.53
    -2 -6 -8 17.8 1.95
    -2 6 8 16.76 2.2
    -2 6 8 15.96 2.2
    2 -6 8 18.33 1.75
    2 6 -8 14.8 3.44
    2 -6 8 15.94 3.23
    -2 -6 -8 8.3 0.75
    -2 -6 -8 9.05 0.89
    -2 -6 8 15.23 1.2
    2 -6 8 17.49 2.17
    2 6 8 14.61 2.17
    2 -6 8 20.93 2.23
    -2 -6 -9 179.68 7.77
    -2 6 9 184.01 8.54
    2 6 -9 148.63 10.89
    2 -6 9 181.98 11.15
    2 -6 9 206.38 8.73
    2 -6 9 198.4 8.47
    -2 -6 9 213.19 8.67
    2 6 9 181.86 8.9
    2 -6 -10 505.1 17.75
    -2 -6 -10 468.51 16.85
    -2 6 10 513.71 18.12
    2 -6 10 495.2 22.01
    2 -6 10 528.69 18.05
    -2 -6 10 547.24 18.23
    2 6 10 489.33 18.63
    2 -6 10 521.21 18.29
    -2 6 11 46.47 3.64
    2 6 -11 34.31 5.42
    2 -6 11 41.1 5.69
    2 -6 11 44.61 3.82
    2 7 0 -0.08 0.45
    -2 7 0 0.06 0.83
    2 -7 0 0.05 0.51
    2 7 0 0.06 0.53
    2 7 0 0.2 0.39
    2 7 0 -0.35 0.87
    2 -7 0 -0.23 0.62
    2 7 0 -0.13 0.35
    2 7 0 0.07 0.33
    2 -7 0 -0.18 0.64
    2 7 0 -0.05 0.41
    -2 7 0 -0.38 0.64
    2 -7 -1 231.58 8.91
    -2 7 1 341.11 9.2
    -2 7 -1 230.48 8.97
    2 -7 -1 259.58 8.4
    -2 -7 -1 257.35 8.28
    2 7 -1 249.37 7.88
    2 7 -1 270.16 8.23
    2 -7 1 258.23 8.82
    2 7 1 248.71 8
    -2 7 1 336 9.44
    -2 7 1 231.58 7.43
    2 -7 1 307.91 8.46
    2 7 1 234.44 8.42
    2 7 -1 229.73 8.87
    2 -7 1 246.22 9.13
    2 7 -1 250.32 10.71
    2 7 1 243.72 8.13
    -2 7 -1 314.92 13.06
    -2 -7 1 261.51 8.89
    -2 -7 1 274.13 8.4
    2 7 1 263.21 7.78
    2 7 1 292.56 11.08
    -2 7 1 220.71 9.05
    2 7 1 253.26 9.32
    2 -7 1 253.51 9.16
    -2 7 -1 302.56 8.8
    -2 7 -1 265.84 8.99
    2 7 -1 234.88 7.85
    2 7 -1 235.53 7.73
    -2 -7 1 221.97 11.07
    2 7 -1 230.29 7.7
    2 7 1 260.73 8.54
    -2 -7 2 0.12 0.92
    -2 -7 -2 0.62 0.4
    2 -7 -2 0.25 0.45
    2 -7 -2 0.55 0.44
    -2 7 -2 0.47 0.35
    -2 7 2 0.6 0.58
    2 -7 -2 0.47 0.39
    2 -7 2 0.2 0.58
    2 7 2 -0.04 0.42
    -2 7 2 0.56 0.52
    -2 -7 -2 0.27 0.39
    2 7 -2 0.71 1.13
    2 7 2 0.4 0.45
    -2 7 -2 1.16 1.95
    2 7 2 -0.5 1.59
    2 -7 2 0.39 0.72
    -2 7 2 0.63 0.56
    2 -7 2 0.24 0.43
    -2 -7 2 0.52 0.35
    2 7 2 0.87 0.58
    -2 7 -2 0.86 0.62
    -2 7 -3 111.04 4.09
    -2 -7 -3 106.95 4.07
    2 -7 -3 116.93 4.45
    2 -7 -3 99.4 4.23
    2 -7 -3 102.63 3.71
    2 -7 3 103.17 4.81
    -2 -7 3 117.85 5.69
    2 -7 -3 102.64 4.23
    2 7 -3 102.65 5.03
    2 7 3 114.25 4.47
    -2 7 3 105.27 4.59
    2 -7 3 130.56 4.56
    -2 -7 -3 102.92 4.03
    2 -7 3 104.73 4.22
    2 -7 3 109.62 4.98
    -2 7 3 106 5.36
    2 -7 3 113.63 5.92
    2 7 3 110.88 4.93
    -2 -7 3 107.25 4.06
    -2 7 -3 111.11 4.65
    2 7 -4 1.01 0.93
    2 -7 -4 0.31 0.66
    -2 7 -4 0.1 0.55
    -2 -7 4 -0.34 0.9
    -2 -7 -4 -0.05 0.54
    2 -7 4 0.87 0.83
    2 -7 -4 0.29 0.6
    -2 -7 -4 0.29 0.63
    -2 7 4 0.23 0.67
    2 7 -4 0.28 0.71
    2 7 4 0.27 0.6
    -2 -7 -4 0.08 0.89
    2 -7 4 0.54 0.8
    2 -7 -4 0.38 0.62
    2 -7 4 0.16 1.18
    -2 7 4 0.85 1.05
    2 -7 4 0.32 0.8
    2 -7 4 0.34 0.6
    -2 -7 4 -0.05 0.59
    -2 7 -4 0.2 0.67
    -2 7 -4 -0.08 0.6
    -2 7 -5 88.08 4.08
    2 -7 -5 90.64 4.32
    -2 -7 5 99.31 5.28
    2 -7 5 93.87 4.76
    2 -7 -5 86.24 4.31
    2 -7 -5 102.58 4.6
    2 7 5 91.92 4.54
    -2 7 5 87.09 4.54
    2 7 -5 93.71 4.9
    -2 -7 -5 101.44 4.3
    2 7 5 87.61 4.17
    2 -7 -5 95.97 4.25
    2 7 -5 84.99 4.25
    2 -7 5 92.56 4.54
    2 -7 5 98.35 4.26
    2 -7 5 94.15 6.15
    2 -7 5 89.87 4.67
    2 -7 5 91.72 4.29
    -2 -7 5 101.47 4.34
    -2 7 -5 90.63 4.35
    -2 7 -5 88.67 4.51
    -2 7 -6 0.31 0.84
    2 -7 -6 0.37 1.04
    -2 -7 6 1.12 1.09
    2 -7 -6 0.08 0.89
    2 7 -6 0.08 0.94
    -2 7 6 0.62 0.94
    -2 -7 -6 0.68 0.96
    2 -7 6 -0.32 0.99
    2 -7 6 -1.41 2.01
    -2 7 -6 0.47 0.75
    2 7 6 0.35 1
    -2 -7 6 1.1 0.99
    2 -7 6 0.41 0.92
    2 -7 6 0.2 0.92
    2 -7 -7 39 2.83
    -2 7 7 41.15 3.18
    -2 7 -7 30.61 2.1
    2 -7 7 36.34 2.6
    2 7 -7 34.82 4.86
    2 -7 7 38.72 4.33
    -2 -7 7 31.35 1.52
    -2 -7 7 38.8 2.87
    2 -7 7 39.19 2.82
    2 -7 7 41.62 3.18
    2 7 7 38.91 3.25
    2 -7 -8 -0.53 1.3
    -2 -7 -8 0.1 0.92
    -2 7 8 0.41 1.01
    -2 7 8 -0.14 1.2
    2 -7 8 1.53 2
    2 7 -8 1.98 2.23
    2 -7 8 -0.16 1.1
    2 7 8 0.44 1.24
    2 -7 8 -0.99 1.06
    2 -7 8 0.76 1.18
    -2 -7 8 -0.57 1.34
    -2 -7 -9 10.83 1.75
    2 -7 -9 10.65 2.01
    -2 7 9 9.93 1.92
    2 -7 9 9.37 3.16
    2 7 -9 11.51 3.83
    2 -7 9 11.16 2.04
    -2 -7 9 11.14 2.07
    2 -7 9 10.79 1.97
    2 7 9 8.92 2.19
    2 -7 -10 -0.39 1.62
    -2 -7 -10 0.1 1.16
    -2 7 10 0.57 1.48
    2 -7 10 0.31 2.73
    2 7 -10 -1.45 3.4
    2 -7 10 2.25 1.78
    -2 -7 10 2.18 1.67
    2 -7 10 0.14 1.48
    2 7 10 -0.87 2.01
    -2 7 11 3.78 1.48
    2 -7 11 3.33 3.16
    2 7 -11 4.38 3.17
    2 -7 11 3.26 1.63
    -2 8 0 2736.18 69.62
    2 8 0 2129.15 68.59
    2 -8 0 2567.59 69.46
    2 8 0 2074.23 68.69
    2 8 0 2265.66 69.43
    2 8 0 2478.33 71.57
    2 8 0 2434.82 68.7
    -2 8 0 2449.94 69.18
    2 -8 0 2519.81 69.6
    2 -8 0 2426.92 70.11
    2 8 0 2356.61 68.84
    2 8 -1 359.65 10.31
    -2 8 1 480.85 12.1
    2 8 -1 289.25 10.67
    2 -8 -1 374.59 11
    -2 8 -1 291.73 11.35
    -2 -8 -1 274.33 10.72
    2 -8 -1 230.47 11.25
    2 -8 1 370.35 11.45
    2 8 -1 323.66 11.41
    2 8 1 342.13 10.55
    2 -8 1 431.4 10.92
    -2 8 1 474.42 12.51
    2 8 -1 353.87 13.75
    -2 8 -1 302.21 14.71
    2 8 1 351.98 13.36
    2 8 1 292.98 10.65
    -2 -8 1 316.9 10.89
    2 -8 1 362.41 11.93
    2 -8 1 215.36 11.19
    -2 -8 1 263.38 10.81
    2 8 1 371.25 10.18
    -2 8 1 282.47 11.43
    2 8 1 351.65 12
    -2 8 -1 427.73 11.59
    -2 -8 1 237.06 13.2
    2 8 -1 330.58 10.18
    2 8 -1 329.7 10.16
    2 8 -1 339.34 10.4
    -2 8 2 332.28 10.65
    2 -8 -2 353.93 10.18
    -2 -8 -2 291.95 9.92
    2 -8 -2 329.9 10.23
    2 -8 -2 294.43 10.35
    -2 8 -2 280.77 9.71
    -2 -8 -2 459.1 12.79
    2 8 2 295.76 10.26
    -2 8 2 339.42 11
    2 -8 2 415.09 10.61
    2 8 2 306.89 13.32
    -2 8 2 330.01 10.51
    2 -8 2 346.61 11.6
    2 -8 -2 300.31 11.33
    -2 -8 2 295.33 9.92
    -2 8 -2 333.87 14.37
    2 -8 2 297.73 10.35
    -2 8 -2 330.7 10.67
    -2 -8 2 370.42 13.13
    -2 -8 -3 14.06 1.1
    2 -8 -3 10.94 1.12
    -2 8 -3 14.87 1.14
    2 -8 -3 13.92 1.24
    2 -8 -3 12.89 0.92
    -2 -8 3 15.42 2.08
    2 -8 3 14.01 1.56
    -2 -8 -3 12.64 0.82
    2 -8 3 18.48 1.49
    2 8 -3 11.9 1.54
    -2 -8 -3 16.91 1.82
    2 8 3 11.68 1.22
    -2 8 3 12.65 1.39
    2 -8 -3 14.82 1.25
    -2 -8 -3 12.4 1.08
    2 -8 3 16.18 1.78
    2 -8 3 10.41 1.1
    -2 8 3 13.71 1.8
    -2 -8 3 13.21 1.08
    -2 8 -3 12.89 1.33
    -2 8 -3 14.54 1.44
    2 -8 -4 2161.98 59.12
    -2 8 -4 2035.92 58.73
    2 -8 -4 1889.24 58.8
    -2 -8 4 2176.22 60.97
    -2 -8 -4 1952.97 58.61
    2 -8 4 2080.94 59.79
    2 -8 -4 1892.43 58.76
    2 8 -4 1914.7 59.85
    2 8 4 1943.39 59.1
    -2 8 4 1830.79 59.24
    -2 -8 -4 1976.39 58.54
    2 -8 4 2051.18 59.98
    2 -8 4 2099.04 61.98
    -2 8 4 2015.23 60.63
    -2 8 -4 1981.75 59.18
    2 8 -4 1887.86 59.74
    -2 8 -4 1917.19 59.48
    -2 -8 4 2008.62 58.65
    2 -8 4 1863.77 58.73
    -2 -8 -5 538.93 17.69
    2 -8 -5 549.11 17.99
    -2 8 -5 583.37 17.95
    -2 -8 5 581.16 19.58
    2 -8 -5 606.6 18.35
    2 8 5 539.71 18.28
    2 -8 -5 559.6 17.85
    -2 8 5 511.78 18.34
    -2 -8 -5 563.98 17.71
    2 8 5 514.55 17.71
    2 -8 5 586.63 18.68
    -2 8 5 594.19 19.96
    2 -8 5 583.64 20.94
    -2 -8 5 579.92 17.9
    2 -8 5 540.05 17.92
    -2 8 -5 551.88 18.09
    -2 8 -5 557.35 18.44
    -2 8 -6 333.38 11.63
    2 -8 -6 378.97 12.27
    2 -8 -6 333.99 11.82
    -2 8 6 311.25 12.14
    2 8 6 326.25 12.07
    2 -8 6 329.71 11.89
    2 -8 6 322.91 14.26
    2 -8 6 327.83 11.73
    -2 -8 6 364.23 11.86
    2 -8 6 331.64 12.22
    -2 8 -6 295.04 11.75
    2 8 6 302.51 12.48
    2 -8 -7 6.85 1.39
    -2 8 7 7.58 1.57
    -2 8 -7 5.24 0.99
    2 -8 7 9.03 2.48
    2 -8 7 6.77 1.41
    2 8 7 6.25 1.56
    2 -8 7 6.79 1.34
    -2 -8 7 7.53 1.43
    2 -8 7 8.07 1.53
    2 -8 -8 933.92 28.39
    -2 -8 -8 797.19 27.97
    -2 8 8 879.07 28.93
    2 -8 8 789.36 27.46
    2 -8 8 821.39 31.27
    2 8 -8 781.69 33.19
    -2 -8 8 983.72 28.58
    2 -8 8 925.81 28.34
    2 8 8 884.95 29.26
    2 -8 8 957.44 28.9
    2 -8 -9 741.28 23.35
    -2 -8 -9 649.92 22.59
    -2 8 9 631.5 23.4
    -2 8 9 683.39 23.85
    2 8 -9 629.21 28.14
    2 -8 9 649.42 26.44
    2 -8 9 702.69 23.67
    2 -8 9 742.48 23.35
    -2 -8 9 753.77 23.45
    2 8 9 678.86 24.18
    -2 -8 -10 196.9 8.31
    2 -8 -10 209.21 9.04
    -2 8 10 206.61 9.24
    2 8 -10 160.66 12.34
    2 -8 10 180.12 11.66
    -2 -8 10 236.52 9.44
    2 -8 10 217.92 9.19
    2 8 10 190.18 9.72
    2 -8 10 207.77 9.25
    -2 8 11 10.74 1.95
    2 -8 11 8.9 3.32
    2 -8 11 10.08 2.17
    2 9 0 -0.08 0.63
    -2 9 0 -0.06 0.85
    2 -9 0 0.18 0.61
    2 9 0 0.05 0.56
    2 -9 0 0.72 0.85
    2 9 0 0.43 0.96
    2 -9 0 0.61 0.73
    2 9 0 0.04 0.61
    -2 9 0 0.38 0.68
    2 9 -1 0.19 0.34
    -2 9 1 1.75 1.09
    -2 9 -1 4.15 1.05
    2 9 -1 1.03 0.58
    2 -9 -1 1.56 0.92
    -2 -9 -1 0.27 0.6
    2 9 1 0.37 0.46
    2 -9 -1 -0.05 0.46
    2 -9 1 -0.28 0.6
    2 9 1 0.2 0.43
    -2 9 1 1.07 0.95
    2 9 -1 0.14 0.57
    2 -9 1 0.67 0.61
    2 9 1 1.62 1.29
    2 9 -1 0.17 1.22
    2 9 1 0.19 0.34
    2 9 1 1.11 0.87
    2 -9 1 1.3 0.82
    -2 9 -1 2.6 2.04
    2 -9 1 2.45 0.94
    -2 9 1 5.05 1.05
    2 9 1 0.33 0.54
    -2 9 -1 1.58 0.88
    2 9 -1 0.34 0.46
    -2 -9 1 0.43 0.59
    2 9 -1 0.02 0.29
    -2 9 -2 1.11 0.33
    2 -9 -2 0.91 0.62
    2 -9 -2 1.43 0.5
    -2 9 -2 1.19 0.72
    2 -9 -2 2.04 0.57
    -2 9 2 0.64 0.73
    -2 -9 -2 1.02 0.47
    -2 9 2 1.3 0.73
    2 9 2 1.06 0.57
    2 -9 2 1.53 0.64
    -2 -9 -2 1.31 1.23
    2 -9 2 1.15 0.93
    2 9 2 1.63 1.64
    -2 9 -2 2.49 2.2
    -2 -9 2 0.67 0.64
    2 -9 -2 0.76 0.78
    2 9 2 1.72 0.69
    2 9 2 1.31 0.5
    -2 9 2 1.07 0.67
    -2 9 -2 0.69 0.71
    2 -9 2 0.84 0.56
    -2 -9 2 0.76 0.43
    -2 9 -2 1.69 0.78
    -2 -9 -3 1.44 0.55
    2 -9 -3 0.82 0.63
    2 -9 3 3.41 0.97
    -2 9 -3 0.84 0.52
    2 -9 -3 1.87 0.67
    2 -9 -3 1.07 0.47
    2 -9 3 2.23 0.83
    2 9 -3 1.21 0.81
    -2 9 3 0.55 0.67
    2 -9 -3 1.37 0.67
    -2 -9 -3 1.25 0.55
    -2 -9 -3 3.56 1.23
    -2 -9 -3 1.2 0.32
    2 9 3 1.47 0.64
    -2 -9 3 1.12 0.31
    -2 9 3 1.81 0.99
    2 -9 3 2.14 0.98
    2 -9 3 0.57 0.53
    -2 -9 3 1.76 0.55
    -2 9 -3 1.24 0.79
    -2 9 -3 1.15 0.72
    2 -9 -4 13 1.45
    2 -9 -4 14.02 1.49
    -2 -9 -4 14.39 1.38
    -2 9 -4 13.24 1.33
    2 -9 -4 10.14 0.83
    2 -9 4 12.26 1.68
    -2 9 4 12.57 1.86
    -2 -9 -4 14.87 1.09
    2 9 4 12.01 1.52
    2 9 -4 12.31 1.73
    2 -9 -4 11.18 1.41
    -2 9 4 11.43 1.56
    -2 -9 -4 14.29 2.06
    -2 -9 -4 13.23 1.31
    -2 9 -4 13.3 1.77
    2 -9 4 13.72 2.29
    2 -9 4 12.38 1.93
    -2 9 4 13.93 2.09
    2 -9 4 11.56 1.34
    -2 -9 4 12.13 0.98
    -2 -9 4 13.34 1.33
    -2 9 -4 13.36 1.56
    -2 9 -4 11.87 1.57
    2 -9 -5 1.28 0.85
    -2 -9 -5 1.49 0.68
    -2 9 -5 1.39 0.79
    2 -9 -5 1.32 0.97
    -2 -9 -5 1.56 0.8
    -2 -9 -5 1.46 0.85
    2 9 5 1.72 0.88
    -2 9 5 0.68 0.86
    2 -9 5 2.02 1.46
    -2 9 5 1.97 1.34
    2 -9 5 1.21 1.04
    -2 -9 5 2.23 0.83
    2 -9 5 1.6 0.78
    -2 9 -5 1.19 0.79
    -2 9 -5 0.28 0.71
    -2 -9 -6 16.46 1.69
    2 -9 -6 17.15 1.83
    2 -9 -6 19.69 2.09
    -2 9 -6 15.06 1.76
    -2 -9 -6 20.49 1.63
    2 9 6 20.72 2.14
    -2 9 6 16.48 2.04
    2 -9 6 19.28 3.08
    2 -9 6 16.35 2.06
    2 -9 6 18.27 1.89
    -2 -9 6 20.07 1.86
    -2 9 -6 15.15 1.81
    -2 -9 -7 1.03 0.86
    -2 -9 -7 1.34 0.97
    2 -9 -7 1.41 1.11
    -2 9 7 0.62 1.01
    -2 9 -7 0.82 0.7
    2 -9 7 0.69 1.68
    2 -9 7 0.9 1.14
    2 -9 7 0.69 0.89
    2 9 7 1.42 1.25
    -2 -9 7 1.22 1.01
    -2 -9 -8 13.31 2.03
    2 -9 -8 11.53 2.09
    -2 9 8 11.07 2.14
    2 -9 8 15.72 3.45
    2 -9 8 9.93 1.91
    2 9 -8 8.51 3.58
    2 -9 8 14.02 2.15
    -2 -9 8 12.81 2.06
    2 9 8 8.03 2.05
    2 -9 8 12.2 2.09
    -2 -9 -9 2.17 1.48
    2 -9 -9 -0.5 1.5
    -2 -9 -9 0.33 1.04
    -2 9 9 1.58 1.6
    -2 9 9 -0.29 1.2
    2 -9 9 1.67 2.47
    2 9 -9 -2.33 3.35
    2 9 9 -0.17 1.76
    2 -9 9 0.91 1.31
    2 -9 9 0.74 1.44
    -2 -9 9 2.39 1.52
    -2 -9 -10 19.04 2.42
    -2 -9 -10 18.19 2.12
    2 -9 -10 19.86 2.62
    -2 9 10 18.93 2.58
    2 -9 10 11.84 3.53
    2 9 -10 12.9 4.3
    2 -9 10 20.64 2.66
    -2 -9 10 16.62 2.41
    2 9 10 16.33 2.79
    2 -9 11 -2.95 3.31
    2 -10 0 3036.61 73.43
    2 10 0 2176.92 72.2
    -2 10 0 3095.85 73.15
    2 10 0 2195.81 72.36
    2 10 0 3150.2 76.78
    2 10 0 1963.4 72.1
    2 -10 0 3127.53 74.71
    -2 10 0 2751.49 72.71
    2 10 1 8.27 0.94
    -2 10 1 7.95 1.64
    2 10 -1 5.19 0.76
    -2 10 -1 6.49 1.06
    2 -10 -1 6.04 1.18
    -2 -10 -1 7.92 0.95
    2 -10 1 7.75 1.17
    -2 10 1 7.01 1.61
    2 10 1 8.57 0.98
    2 -10 1 5.22 0.86
    2 10 1 7.66 0.83
    2 10 1 9.86 1.72
    2 10 1 7.75 1.45
    -2 10 -1 7.84 2.13
    2 -10 1 8.21 1.44
    2 10 1 7.13 0.6
    -2 -10 1 7.08 0.92
    2 10 -1 7.02 0.89
    -2 10 1 7.71 1.19
    -2 10 -1 7.24 1.34
    2 -10 1 7.03 1.22
    -2 10 2 247.02 7.27
    -2 -10 -2 183.31 5.77
    2 -10 -2 190.21 6.42
    -2 10 -2 217.78 6.73
    -2 10 2 241.68 8.53
    2 -10 -2 215.06 5.67
    2 -10 2 241.35 6.24
    2 10 2 205.97 6.32
    -2 -10 -2 186.63 8.27
    -2 10 2 245.79 7.7
    -2 10 2 215.5 6.66
    -2 10 -2 226.87 7.79
    2 10 2 184.55 8.4
    -2 10 -2 189.52 8.91
    2 -10 2 218.61 7.87
    2 -10 -2 192.29 7.31
    2 -10 2 195.81 6.6
    -2 -10 2 181.87 5.73
    2 10 2 197.65 6.74
    -2 -10 2 191.38 5.87
    2 10 2 199.55 5.78
    -2 10 -2 227.07 7.22
    -2 10 -2 241.25 7.08
    2 -10 -3 44.54 2.2
    2 -10 -3 34.75 2.2
    -2 10 3 49.46 3.37
    2 -10 3 47.16 2.98
    -2 -10 -3 34.63 1.96
    2 10 3 39.62 2.4
    2 -10 3 51.65 2.56
    -2 10 3 31.37 1.34
    -2 -10 -3 45.02 3.29
    -2 10 3 43.85 2.89
    2 10 -3 39.23 2.84
    -2 -10 -3 36.76 2
    -2 10 3 40.74 3.12
    2 -10 -3 34.47 2.78
    -2 -10 3 38.41 2.01
    2 -10 3 34.73 2.16
    -2 10 3 43.43 2.37
    -2 10 -3 45.92 3.05
    -2 10 -3 35.37 1.87
    -2 10 -3 45.72 2.68
    -2 10 -3 41.57 2.64
    -2 -10 -4 2796.58 82.64
    2 -10 -4 3196.9 83.22
    2 -10 -4 2614.79 82.92
    -2 10 -4 2836.75 82.72
    -2 -10 -4 2686.49 81.95
    2 -10 -4 2476.87 82
    -2 10 4 3429.97 85.16
    -2 10 4 2957.51 84.01
    -2 -10 -4 3629.66 85.11
    2 -10 -4 2679.94 82.86
    2 10 4 2943.57 83.51
    -2 -10 -4 2817.52 82.63
    -2 10 -4 3320.75 84.37
    2 -10 4 2571.71 82.83
    -2 -10 4 2787.07 81.88
    -2 10 4 3070.97 85
    -2 -10 4 2944.48 82.7
    -2 10 -4 3004.16 83.56
    -2 10 -4 2927.8 83.89
    2 -10 -5 7.13 1.22
    2 -10 -5 9.4 1.4
    -2 10 -5 9.46 1.29
    -2 -10 -5 6.31 1.08
    -2 -10 -5 7.77 0.94
    -2 -10 -5 7.09 1.13
    2 10 5 6.36 1.23
    -2 10 5 5.64 1.31
    2 -10 5 9.32 2.16
    -2 10 5 9.07 2
    2 -10 5 8.46 1.66
    -2 -10 5 7.76 0.89
    -2 -10 5 8.74 1.19
    2 -10 5 7.79 1.26
    -2 10 -5 9.73 1.38
    -2 10 -5 6.76 1.33
    2 -10 -6 10.52 1.55
    -2 -10 -6 12.25 1.31
    -2 -10 -6 12.38 1.52
    2 -10 -6 11.07 1.62
    -2 10 -6 12.28 1.58
    2 10 6 11.95 1.71
    -2 10 6 9.97 1.72
    2 -10 6 13.38 2.59
    2 -10 6 9.53 1.77
    -2 -10 6 10.38 1.14
    -2 -10 6 13.35 1.57
    2 -10 6 12.08 1.58
    -2 10 -6 12.42 1.67
    -2 -10 -7 65.47 3.73
    2 -10 -7 70.9 4.02
    -2 10 7 59.84 4.17
    2 10 7 60.21 4.11
    2 -10 7 69.86 4.23
    2 -10 7 64.95 5.65
    2 -10 7 63.49 3.83
    -2 -10 7 65.54 3.77
    2 10 7 55.29 4.45
    -2 -10 -8 1343.93 40.24
    2 -10 -8 1345.09 40.54
    -2 10 8 1234.17 41.08
    2 -10 8 1307.55 44.09
    2 -10 8 1157.69 39.98
    -2 -10 8 1415.85 40.47
    2 -10 8 1356.75 40.45
    2 10 8 1211.9 41.45
    -2 -10 -9 1.5 1.39
    2 -10 -9 2.62 1.49
    -2 -10 -9 0.77 1.02
    -2 10 9 4.41 1.65
    -2 10 9 0.59 1.12
    2 -10 9 1.67 2.24
    2 10 -9 4.54 3.28
    2 10 9 1.73 1.64
    2 -10 9 1.35 1.32
    -2 -10 9 3.07 1.45
    -2 -10 -10 35.08 3.14
    2 -10 -10 34.4 3.19
    -2 -10 -10 28.18 2.64
    -2 10 10 28.61 3.05
    2 -10 10 26.97 4.64
    2 10 -10 22.29 5.07
    -2 -10 10 35.08 3.13
    2 -10 10 39.4 3.37
    2 10 10 26.18 3.49
    -2 11 0 0.5 0.8
    2 11 0 0.04 0.66
    2 11 0 -0.25 0.62
    2 -11 0 0.11 0.99
    2 11 0 -0.51 1.45
    -2 11 0 -0.05 0.74
    2 11 0 0.08 0.6
    -2 11 1 11.84 2.12
    2 11 1 18.76 1.42
    2 11 -1 15.28 1.14
    -2 11 -1 17.13 1.54
    2 -11 1 19.45 1.79
    -2 11 1 10.06 2.09
    2 11 1 17.24 1.46
    2 11 1 15.88 2.14
    2 -11 1 19.3 2.27
    -2 11 1 15.5 1.46
    -2 11 -1 17.87 2.63
    2 11 1 13.98 1.09
    2 11 1 15.18 1.94
    -2 -11 1 14.41 1.26
    2 11 -1 18.47 1.41
    -2 11 -1 11.5 1.67
    -2 -11 -2 -0.1 0.64
    -2 11 -2 0.6 0.98
    2 -11 -2 0.36 0.45
    2 11 -2 -0.19 0.7
    -2 11 2 0.28 1.06
    -2 11 2 -0.29 1.26
    -2 -11 -2 0.63 1.47
    -2 11 2 0.55 0.97
    2 11 2 0.24 0.61
    2 -11 2 -0.31 0.7
    -2 11 -2 0.12 1.06
    2 11 2 -0.69 1.22
    -2 11 -2 0.15 1.41
    2 -11 -2 0.43 0.88
    2 11 2 0.4 0.74
    2 11 -2 0.04 0.24
    -2 11 2 0.24 0.96
    -2 11 -2 -0.08 1.05
    2 11 2 0.09 0.64
    -2 -11 2 -0.16 0.64
    2 11 -2 -0.25 0.66
    -2 11 -2 0.27 0.81
    2 11 -2 0.21 0.25
    2 -11 -3 6.85 0.95
    -2 -11 -3 6.86 0.91
    2 11 3 7.79 1.17
    2 11 -3 5.33 1.29
    -2 11 3 6.38 1.38
    -2 -11 -3 6.73 1.79
    -2 11 3 6.88 1.57
    2 11 3 6.58 0.9
    -2 11 -3 7.98 1.56
    -2 -11 3 5.01 0.83
    2 -11 -3 5.51 1.38
    -2 11 -3 8.3 1.36
    -2 -11 3 5.81 0.86
    -2 11 3 6.41 1.1
    -2 11 -3 6.97 0.84
    -2 11 -3 8.84 1.45
    -2 -11 -4 0.81 0.86
    -2 11 -4 0.31 0.7
    2 -11 -4 0.06 0.87
    -2 11 4 -0.51 1.37
    -2 11 4 0.17 0.42
    -2 11 4 1.26 1.12
    -2 -11 -4 0.48 1.52
    2 11 4 0.16 0.88
    -2 -11 -4 -0.2 0.79
    -2 11 4 0.26 1.22
    -2 -11 4 0.41 0.46
    -2 11 -4 0.96 1.21
    -2 -11 4 0.62 0.7
    -2 11 -4 0.51 0.96
    -2 11 -4 -0.1 0.87
    -2 -11 -5 11.59 1.35
    2 -11 -5 10.9 1.46
    -2 11 -5 12.19 1.45
    2 -11 -5 10.75 1.49
    2 -11 -5 6.69 0.67
    -2 -11 -5 9.95 0.96
    -2 11 5 9.84 1.66
    -2 11 5 10.5 0.91
    2 11 5 10.9 1.58
    -2 -11 -5 11.8 1.34
    -2 11 5 14.29 2.36
    -2 -11 5 8.57 0.88
    2 -11 5 9.66 2.03
    -2 -11 5 11 1.3
    -2 11 -5 9.31 1.51
    -2 11 -6 1.58 1.03
    -2 -11 -6 1.13 0.7
    2 -11 -6 1.62 1.05
    2 -11 -6 1.6 1.06
    -2 -11 -6 0.86 0.92
    2 11 6 1.66 1.11
    -2 11 6 1.16 0.65
    -2 11 6 1.38 1.16
    2 -11 6 2.46 1.79
    2 -11 6 1.64 1.19
    -2 -11 6 1.6 0.72
    -2 11 -6 0.88 0.91
    2 -11 6 2.76 1.12
    -2 -11 6 1.17 0.94
    2 -11 -7 6.65 1.51
    -2 -11 -7 13.18 1.87
    -2 -11 7 9.38 2.31
    -2 11 7 8.33 1.81
    2 11 7 9.04 1.84
    2 -11 7 5.93 2.39
    2 -11 7 8.77 1.99
    -2 11 -7 9.97 1.72
    -2 -11 7 12.64 1.75
    2 -11 7 9.14 1.61
    2 -11 -8 0.23 1.61
    -2 -11 -8 0.75 1.58
    -2 11 8 -0.15 1.73
    2 -11 8 -1.58 1.92
    2 -11 8 -0.25 2.36
    2 -11 8 0.66 1.47
    2 11 8 -0.51 1.62
    -2 -11 8 -0.53 1.33
    2 -11 -9 1.38 1.28
    -2 -11 -9 3.93 1.56
    -2 -11 -9 1.6 1.15
    -2 11 9 5.01 1.82
    2 11 -9 1.31 2.8
    2 -11 9 3.08 2.38
    2 11 9 3.42 1.74
    2 -11 9 4.15 1.64
    -2 -11 9 2.86 1.47
    -2 -11 -10 4.01 1.76
    -2 -11 -10 1.4 1.13
    -2 11 10 3.58 1.61
    2 11 -10 -0.45 3.99
    2 -11 10 5.75 3.02
    -2 -11 10 4 1.66
    2 12 0 803.92 24.31
    -2 12 0 816.5 24.7
    2 12 0 777.57 24.49
    -2 12 0 842.31 25.22
    -2 12 0 801.33 24.5
    2 12 0 786.88 27.87
    2 12 0 781.23 24.21
    2 12 -1 191.19 7.1
    2 12 1 229.34 7.77
    -2 12 1 230.59 8.89
    -2 12 -1 200.77 7.57
    2 -12 1 258.96 8.74
    -2 12 1 221.65 9.35
    2 12 1 220.84 7.94
    2 -12 1 211.58 6.91
    2 12 1 247.25 9.94
    2 -12 1 250.79 9.79
    2 12 1 215.86 8.45
    -2 -12 1 209.3 7.46
    -2 12 -1 248.5 9.99
    -2 12 1 220.04 7.72
    2 12 1 197.76 7.06
    -2 12 -1 206.11 8.17
    2 12 -1 237.77 7.83
    -2 -12 1 244.47 9.86
    2 -12 -2 301.87 8.54
    -2 12 2 156.81 10.01
    2 -12 2 311.88 10.38
    -2 -12 -2 231.39 9.26
    -2 12 -2 220.86 9.71
    2 12 -2 267.61 9.34
    -2 12 2 409.53 11.62
    2 12 2 300.11 9.65
    -2 -12 -2 337.26 11.42
    2 -12 2 179.26 8.46
    -2 12 2 393.51 12.15
    -2 -12 2 261.16 9.66
    -2 12 2 218.06 9.84
    2 -12 -2 297.05 10.78
    2 12 2 278.84 10.06
    2 12 2 234.8 9.15
    -2 12 -2 210.9 9.88
    2 12 2 259.84 10.56
    -2 12 -2 278.78 11.09
    -2 -12 2 301.3 12.23
    -2 12 -2 353.69 10.73
    -2 12 -2 341.44 10.81
    2 12 -2 307.01 9.3
    -2 12 3 843.91 23.04
    -2 -12 -3 712.93 19.74
    -2 -12 3 590.76 23.28
    2 -12 -3 894.26 20.09
    -2 12 3 1015.7 23.23
    2 12 3 804.46 20.81
    2 -12 -3 814.98 22.24
    -2 -12 3 732 19.77
    2 12 3 772.02 19.75
    -2 12 -3 786.56 21.99
    -2 12 -3 636.48 19.26
    -2 12 -3 914.77 21.86
    -2 12 4 936.73 26.73
    2 -12 -4 856.98 24.34
    -2 -12 -4 743.86 23.8
    -2 -12 4 850.61 27.71
    -2 -12 -4 741.57 23.74
    -2 12 4 880.71 25.96
    -2 -12 -4 603.26 25.18
    2 12 4 785.11 24.73
    -2 -12 4 764.59 23.79
    -2 12 4 900.01 26.56
    -2 12 -4 878.42 25.82
    -2 12 -4 842.36 25.06
    -2 12 -4 824.03 25.43
    -2 12 -4 655.34 23.53
    -2 -12 5 21.04 3.05
    2 -12 -5 13.14 1.07
    -2 -12 -5 19.84 1.71
    2 -12 -5 21.85 2.01
    2 12 5 19.85 2.12
    -2 12 5 17.7 2.17
    -2 12 5 14.38 1.02
    -2 12 5 18.29 2.6
    -2 -12 5 15.97 1.14
    -2 -12 5 22.09 1.79
    -2 12 -5 19.34 1.71
    -2 12 -5 21.74 2.2
    -2 -12 -6 318.52 11.1
    2 -12 -6 335.15 11.74
    -2 -12 6 345.79 13.77
    -2 12 6 308.98 12.23
    2 12 6 303.05 11.72
    2 -12 6 294.14 13.25
    -2 -12 6 322.53 11.07
    -2 12 -6 312.04 11.89
    -2 12 -6 283.7 10.95
    -2 -12 -7 912.65 27.9
    2 -12 -7 859.72 28.11
    -2 -12 7 955.61 30.98
    2 12 7 841.7 28.64
    -2 12 7 834.23 29.07
    2 -12 7 890.39 31.32
    2 -12 7 888.79 29.2
    -2 -12 7 926.98 27.91
    2 -12 7 845.52 27.97
    -2 12 -7 862.57 28.44
    -2 -12 -8 537.99 17.41
    2 -12 -8 509.37 17.52
    -2 12 8 478.67 18.23
    2 12 8 512.95 18.25
    2 -12 8 471.88 17.86
    2 -12 8 487.37 20.43
    -2 -12 8 538.89 17.42
    2 -12 8 485.14 17.29
    2 12 8 477.36 18.82
    -2 -12 -9 45.54 3.37
    2 -12 -9 42.8 3.41
    2 -12 9 34.27 4.84
    2 12 -9 43.98 6.8
    2 -12 9 38.26 3.21
    -2 -12 9 40.94 3.24
    2 12 9 31.33 3.81
    -2 -12 -10 214.73 8.8
    -2 12 10 165.26 8.84
    2 -12 10 162.71 11.26
    -2 -12 10 214.83 8.81
    2 13 0 0.1 0.69
    -2 13 0 0.12 0.8
    2 13 0 -0.11 0.62
    -2 13 0 -0.15 0.71
    2 13 0 0.4 1.3
    -2 13 0 0.48 0.66
    2 13 0 0.04 0.66
    -2 13 1 47.35 3.12
    -2 13 -1 36.05 2.25
    2 13 -1 37.8 1.96
    2 13 1 39.26 2.44
    -2 13 1 43.65 3.27
    2 13 1 33.77 2.48
    2 13 1 44.37 3.78
    2 13 1 36.97 2.65
    2 13 1 34.03 1.83
    -2 -13 1 39.47 2.24
    -2 13 -1 41.73 3.55
    -2 13 1 39.06 2.29
    -2 13 -1 40.69 2.69
    2 13 -1 38.26 2.46
    -2 -13 1 43.58 3.51
    -2 -13 2 0.16 1.37
    2 13 -2 0.9 1.04
    2 -13 -2 1.05 0.56
    -2 -13 -2 0.16 1.12
    2 13 2 -0.16 0.9
    -2 13 2 -0.41 1.36
    2 -13 2 -0.72 0.92
    -2 -13 -2 -0.41 1.41
    -2 13 2 -0.94 1.64
    2 13 2 1.69 1.14
    -2 13 -2 0.9 1.15
    -2 13 -2 -0.51 1.68
    2 -13 -2 0.51 1.18
    2 13 2 -1.01 1.35
    -2 13 -2 1.08 1.18
    -2 -13 2 0.44 1.16
    2 13 2 0.9 1.04
    2 13 -2 0.71 0.91
    -2 -13 3 10.01 2.7
    2 -13 -3 18.84 1.51
    -2 -13 -3 15.71 1.48
    -2 13 3 7.5 1.97
    2 13 3 16.12 1.79
    -2 13 3 21.99 2.67
    -2 -13 -3 13.03 2.11
    2 -13 -3 18.27 2.3
    -2 -13 3 17.02 1.54
    2 13 3 16.77 1.46
    -2 13 -3 7.31 1.82
    -2 13 -3 20.38 2.19
    -2 13 -4 0.39 0.65
    -2 -13 -4 0.29 0.68
    -2 -13 4 -0.64 1.75
    -2 13 4 -0.46 1.24
    2 -13 -4 0.07 0.81
    -2 13 4 -0.27 1.21
    -2 -13 -4 2.1 1.58
    2 13 4 -0.19 0.84
    -2 13 4 -0.29 1.44
    -2 -13 4 0.13 0.45
    -2 13 -4 -1.02 1.46
    2 -13 -4 0.37 1.03
    2 13 4 0.47 0.73
    -2 -13 4 -0.22 0.69
    -2 -13 5 20.58 3.19
    -2 -13 -5 22.77 1.84
    2 -13 -5 23.94 2.15
    -2 13 5 23.24 2.59
    -2 13 5 18.91 1.23
    2 13 5 25.85 2.39
    -2 -13 5 21.55 1.79
    -2 13 -5 25.49 2.47
    -2 13 -5 21.1 1.8
    2 13 6 -0.47 1.24
    -2 13 6 -0.85 1.7
    -2 13 -6 0.42 1.03
    -2 -13 6 -0.41 1.83
    -2 -13 -6 1.27 1.12
    2 -13 -6 1.39 1.16
    -2 13 -6 0.12 1.12
    -2 -13 6 0.24 1
    -2 -13 -7 14.45 1.84
    -2 -13 7 11.79 2.92
    2 13 7 14.38 2.27
    -2 13 7 13.17 2.39
    2 -13 7 13.74 2.63
    2 -13 7 10.38 2.55
    -2 13 -7 11.56 2
    -2 -13 7 11.61 1.73
    -2 -13 -8 -0.84 1.31
    2 -13 -8 -0.35 1.61
    2 13 8 0.6 1.31
    -2 13 8 -0.33 1.43
    2 -13 8 0.3 1.86
    2 -13 8 0.74 2.07
    -2 -13 8 -0.81 1.34
    -2 -13 -9 3.5 1.51
    2 -13 -9 3.69 1.61
    -2 13 9 5.58 1.92
    2 -13 9 6.2 2.6
    2 13 9 3.33 1.86
    2 -13 9 3.68 1.52
    -2 -13 9 3.99 1.44
    2 -13 10 2.6 2.71
    -2 13 10 1.48 1.53
    2 14 0 28.02 1.82
    2 14 0 23.96 1.87
    -2 14 0 23.24 2.08
    2 14 0 25.53 1.73
    2 14 -1 69.35 2.79
    2 14 1 42.42 2.98
    -2 14 1 82.2 4.46
    2 14 1 33.92 2.98
    2 14 1 73.95 5.15
    2 14 1 64.98 3.31
    2 14 1 63.2 2.64
    2 -14 -1 85.18 5.15
    -2 -14 1 64.45 3.07
    -2 14 -1 79.64 4.65
    2 14 -1 45.23 3.11
    -2 -14 1 79.13 4.7
    -2 14 2 2380.78 64.64
    2 14 -2 2003.43 62.13
    -2 -14 -2 2057.53 62.65
    2 14 2 2392.45 63.55
    2 -14 2 2148.85 61.67
    -2 -14 -2 2434.55 63.63
    -2 -14 2 2148.42 62.84
    2 14 2 1854.99 63.13
    2 14 2 1993.48 62.16
    2 -14 -2 2460.12 65.26
    -2 14 -2 1967.79 63.74
    2 14 2 2161.8 63.81
    -2 14 -2 2256.3 63.4
    -2 -14 2 2305.88 65.28
    2 14 -2 2378.65 62.87
    -2 -14 3 139.76 8.05
    -2 -14 -3 119.02 5.36
    -2 14 3 96.83 6.45
    2 14 -3 142.07 5.5
    2 14 3 142.79 6.14
    -2 -14 -3 136.59 6.19
    -2 14 3 186.59 8.42
    2 14 3 135.75 5.41
    2 -14 -3 141.78 7.03
    -2 -14 3 141.87 5.73
    2 14 3 116.84 6.63
    -2 14 -3 114.82 6.18
    -2 -14 -4 4.85 1.02
    -2 14 4 2.15 1.55
    2 -14 -4 3.33 1.06
    -2 -14 4 2.83 2.12
    -2 14 4 5.3 1.7
    -2 -14 -4 5.36 1.58
    2 14 4 3.27 1.1
    -2 14 -4 1.54 1.41
    -2 14 4 4.19 1.7
    2 -14 -4 3.74 1.43
    -2 -14 4 3.45 0.91
    -2 14 -5 9.56 1.42
    -2 -14 5 13.21 2.88
    2 -14 -5 12.34 1.69
    -2 -14 -5 11.02 1.41
    2 14 5 13.75 1.87
    -2 14 5 11.65 2.12
    -2 14 5 14.09 2.58
    -2 -14 5 10.82 1.36
    -2 14 -5 17.23 2.15
    -2 -14 -6 922.76 23.57
    -2 -14 6 1028.38 28.69
    2 14 6 986.37 25.38
    -2 14 6 1014.16 26.45
    -2 -14 6 958.61 23.69
    -2 14 -6 1044.81 25.78
    -2 -14 -7 105.23 5.12
    -2 -14 7 112.55 7.46
    -2 14 7 96.27 6.13
    2 14 7 102.41 5.85
    2 -14 7 94.68 6.3
    -2 -14 7 106.81 5.16
    -2 14 -7 108.64 5.83
    -2 -14 -8 35.31 2.86
    2 14 8 31.06 3.23
    -2 14 8 30.11 3.41
    2 -14 8 22.77 3.71
    2 -14 8 26.54 3.53
    -2 -14 8 33.54 2.79
    -2 -14 -9 4.06 1.53
    2 -14 -9 2.83 1.69
    -2 14 9 1.7 1.9
    2 -14 9 3.49 2.22
    2 -14 9 3.14 1.59
    -2 -14 9 3.96 1.43
    -2 14 10 368.44 15.16
    -2 15 0 0.08 0.72
    2 15 0 0.25 0.69
    2 15 0 0.16 0.73
    2 15 0 -0.1 0.67
    2 15 -1 0.13 0.62
    -2 -15 1 0.41 1.08
    2 15 1 -0.3 1.07
    -2 15 1 0.21 1.07
    2 15 1 0.35 0.93
    -2 -15 -1 0.08 0.87
    -2 15 -1 0.12 1.34
    2 15 1 2.6 1.79
    2 -15 -1 2 1.49
    2 15 -1 0.76 1
    -2 -15 1 -0.33 0.62
    2 15 1 0.42 0.56
    -2 -15 2 0.45 1.3
    2 15 -2 0.56 0.83
    -2 -15 -2 1.65 0.97
    -2 15 2 2.01 1.33
    -2 15 2 0.73 1.95
    2 -15 2 -0.03 0.79
    2 15 2 1.81 1.28
    -2 -15 -2 0.77 1.17
    2 15 2 0.5 1.32
    2 15 2 0.59 1.16
    2 -15 -2 2.98 1.72
    -2 15 -2 0.09 1.16
    -2 15 -2 1.38 1.58
    2 15 2 0.59 0.85
    2 15 -2 2.27 1.24
    -2 -15 2 1.18 0.96
    -2 -15 3 0.19 1.44
    -2 -15 -3 1.27 1.1
    2 15 -3 1.5 1.18
    2 15 3 1.36 1.04
    -2 15 3 -0.28 1.28
    -2 -15 -3 0.45 1.02
    -2 15 3 1.15 1.7
    -2 15 -3 0.21 0.99
    2 -15 -3 0.16 1.35
    2 15 3 0.14 1.29
    2 15 3 0.24 1.11
    -2 -15 3 1.36 1.11
    2 -15 -4 11.04 1.5
    -2 -15 4 7.68 2.31
    -2 -15 -4 14.13 1.52
    -2 15 4 8.08 2.07
    2 15 4 13.39 1.87
    -2 15 4 18.09 2.73
    -2 -15 -4 9.69 1.73
    2 -15 -4 12.33 2.1
    -2 15 4 15.78 2.65
    -2 15 -4 9.01 1.91
    -2 -15 4 12.91 1.52
    -2 15 5 -0.67 1.71
    2 15 5 -1.1 1.26
    -2 -15 -5 -0.21 0.9
    -2 -15 5 -1.55 2.13
    2 -15 -5 0.09 1.21
    -2 -15 5 0.34 0.78
    -2 15 -5 1.12 1.11
    -2 -15 -6 20.25 2.01
    -2 -15 6 11.78 3.14
    -2 15 6 21.79 2.96
    2 15 6 18.58 2.47
    -2 -15 6 10.06 1.22
    -2 -15 6 18.83 1.92
    -2 15 -6 21.93 2.62
    -2 -15 -7 -0.62 0.99
    -2 -15 7 1.48 2
    2 15 7 -0.44 1.38
    -2 15 7 1.1 1.67
    2 -15 7 -0.37 1.85
    -2 15 -7 1.54 1.34
    -2 -15 7 0.85 1.04
    -2 -15 -8 19.97 2.29
    -2 15 8 18.86 2.94
    2 15 8 14.08 2.45
    2 -15 8 13.89 2.91
    -2 -15 8 18.79 2.16
    -2 -15 -9 3 1.95
    -2 -15 9 1.24 1.56
    2 16 0 87.77 3.77
    2 16 0 83.63 3.98
    -2 16 0 80.66 4.24
    -2 16 0 73.93 4.64
    2 16 0 85.25 3.67
    2 16 1 424.98 14.12
    2 16 -1 408.85 13.33
    2 16 -1 407.51 13.7
    -2 -16 -1 439.72 14.2
    2 16 1 402.06 14.39
    -2 16 1 501.17 15.56
    2 16 1 383.35 13.16
    2 16 1 442.87 17.28
    -2 16 -1 426.92 15.16
    2 -16 -1 517.12 17.62
    -2 -16 1 456.66 15.85
    2 16 -1 406.36 14.04
    -2 16 2 1030.05 29.21
    2 16 -2 851.31 26.96
    2 16 2 852.1 28.6
    2 -16 2 902.03 26.43
    -2 -16 -2 895.09 27.78
    -2 16 2 1099.59 31.06
    -2 16 -2 849.32 28.55
    2 16 2 770.93 27.83
    2 -16 -2 1091.79 31.34
    -2 16 -2 946.38 28.07
    2 16 2 829.58 26.91
    -2 -16 2 882.25 27.44
    2 16 2 884.81 29.33
    -2 -16 2 974.65 29.88
    2 16 -2 904.83 28.2
    -2 -16 3 128.72 6.85
    -2 16 3 121.47 5.8
    -2 -16 -3 65.59 4.4
    -2 16 3 116.62 7.31
    2 -16 3 106.66 3.83
    2 16 3 121.11 5.48
    -2 -16 -3 98.72 4.51
    2 -16 -3 134.9 6.81
    -2 -16 3 67.13 4.62
    2 16 3 91.33 5.14
    -2 16 -3 114.4 5.02
    -2 16 4 23.2 2.86
    2 -16 -4 15.56 1.91
    -2 -16 -4 20.07 1.97
    -2 -16 4 24.12 3.26
    2 16 4 25.61 2.55
    -2 16 4 33.96 3.81
    -2 -16 -4 19.42 2.15
    2 -16 -4 21.9 2.89
    -2 -16 4 24.76 2.23
    -2 16 4 33.65 3.82
    -2 16 -4 22.94 2.48
    -2 -16 5 337.26 18.48
    2 -16 -5 324.5 15.73
    -2 -16 -5 513.72 16.07
    2 16 5 575.54 17.83
    -2 16 5 716.96 20.65
    -2 -16 5 519.44 16.07
    -2 16 -5 655.28 19.03
    -2 -16 -6 379.92 12.67
    -2 16 6 478.71 16.14
    2 16 6 398.74 14.28
    -2 -16 6 361.47 12.47
    -2 16 -6 447.76 14.87
    -2 -16 7 7.17 2.82
    -2 -16 -7 8.71 1.68
    2 16 7 9.8 2
    -2 16 7 10.54 2.41
    2 -16 7 6.68 2.49
    -2 16 -7 14.45 2.29
    -2 -16 7 10.72 1.6
    -2 -16 -8 29.47 2.61
    2 16 8 29.98 3.28
    -2 16 8 24.89 3.49
    2 -16 8 17.94 3.43
    -2 -16 8 27.45 2.54
    2 16 8 20.23 3.53
    -2 -16 -9 601.21 20.38
    2 16 9 616.64 22.22
    -2 -16 9 604.72 20.4
    2 17 0 -0.51 0.92
    -2 -17 0 0.12 0.98
    2 17 0 0.21 0.8
    -2 17 0 -0.33 0.9
    -2 17 0 -0.23 1.31
    2 17 0 -0.63 0.91
    2 17 -1 69.94 3.54
    -2 -17 -1 77.31 3.89
    2 17 1 82.37 4.24
    -2 17 1 80.92 4.65
    2 17 1 66.85 5.69
    2 -17 -1 68.64 5.64
    -2 17 -1 71.32 4.37
    -2 -17 1 83.54 5.03
    -2 -17 2 0.85 1.2
    -2 17 2 -1.01 1.01
    -2 17 2 0.6 1.43
    2 -17 2 0.18 0.48
    2 17 2 -0.25 1.17
    -2 -17 -2 0.07 0.79
    2 17 2 0.15 1.36
    2 17 2 -0.34 1.01
    2 -17 -2 -0.78 1.93
    -2 17 -2 -0.24 0.84
    -2 -17 2 0.38 0.73
    -2 -17 3 54.56 4.34
    -2 17 3 54.95 3.7
    -2 -17 -3 45.11 3.12
    2 17 3 50.41 3.62
    2 -17 3 41.75 2.17
    -2 -17 -3 38.3 2.66
    -2 17 3 32.75 4.48
    2 17 3 38.51 3.14
    -2 -17 3 41.08 3.1
    2 -17 -3 53.09 4.51
    -2 17 -3 48.16 3.08
    2 17 -3 28.5 1.57
    -2 17 4 -1.45 1.7
    -2 -17 4 -1.54 1.78
    -2 -17 -4 -0.47 1.28
    2 -17 -4 1.36 0.97
    2 17 4 -1.05 1.78
    -2 17 4 -1.87 2.72
    -2 -17 -4 -0.69 1.19
    -2 17 -4 -0.97 1.36
    2 17 4 -1.74 1.83
    2 -17 -4 0.19 1.88
    -2 -17 4 -0.75 1.31
    -2 -17 -5 43.35 3.04
    -2 -17 5 42.33 4.76
    2 17 5 48.38 3.88
    -2 -17 5 47.21 3.19
    -2 17 -5 53.72 4.43
    -2 17 6 -0.43 2.04
    2 17 6 -0.94 1.73
    -2 -17 6 -0.25 2.08
    -2 -17 -6 0.09 1.12
    -2 -17 6 1.25 1.08
    -2 17 -6 0.81 1.46
    -2 -17 -7 22.48 2.28
    -2 -17 7 5.57 2.74
    2 17 7 22.84 2.92
    -2 17 7 29.46 3.76
    2 -17 7 10.04 2.92
    -2 -17 7 20.72 2.11
    -2 17 -7 23.12 2.96
    -2 -17 -8 2.64 1.79
    2 17 8 1.93 2.13
    -2 17 8 -1.36 2.63
    2 -17 8 0.22 2.34
    -2 -17 8 -0.2 1.29
    2 17 8 1.12 1.93
    -2 18 0 1025.52 32.81
    -2 18 0 1012.82 33.28
    -2 -18 0 980.7 33.37
    2 18 -1 111.45 4.95
    -2 -18 -1 114.76 5.15
    2 18 1 137.22 5.81
    -2 18 1 147.66 6.4
    2 18 1 105.2 7.64
    -2 18 -1 116.47 5.77
    2 -18 -1 91.76 7.01
    -2 -18 1 136.55 6.7
    -2 18 2 19.76 2.16
    -2 -18 -2 17.22 1.63
    2 -18 2 12.04 0.89
    -2 18 2 23.26 2.73
    2 18 2 14.31 2.15
    2 18 2 15.98 1.76
    2 18 2 12.63 2.41
    -2 18 -2 20.52 1.82
    2 -18 -2 18.98 3.05
    -2 -18 2 18.96 1.73
    2 -18 -2 18.41 1.15
    -2 -18 2 26.58 2.76
    -2 -18 3 13.39 2.3
    -2 -18 -3 11.87 1.62
    -2 18 3 11.96 1.85
    2 18 3 10.44 2.04
    2 -18 3 9.46 1.05
    -2 -18 -3 9.76 1.44
    -2 18 3 13.75 2.97
    -2 -18 3 10.95 1.65
    2 18 3 9.54 1.73
    2 -18 -3 14.04 2.87
    -2 18 -3 13.43 1.68
    2 18 -3 5.77 0.78
    -2 18 4 1106.01 29.62
    -2 -18 4 1075.55 30.82
    -2 -18 -4 643.23 27.69
    2 18 4 1104.94 29.83
    -2 -18 -4 825.36 27.22
    -2 18 4 973.79 32.84
    -2 -18 4 682.19 28.11
    2 -18 -4 1158.04 32.05
    2 18 4 762.76 28.63
    -2 18 -4 924.92 28.01
    -2 -18 5 289.07 13.36
    2 18 5 310.8 12.3
    -2 -18 5 287.32 11.09
    -2 18 -5 318.26 13.11
    -2 -18 6 46.47 4.87
    -2 -18 -6 45.03 3.17
    2 18 6 50.83 4.25
    -2 18 6 58.01 5.4
    -2 -18 6 43.05 3.17
    -2 18 -6 54.22 4.46
    -2 -18 -7 2.4 1.26
    -2 -18 7 0.75 2.06
    2 18 7 3.06 1.76
    -2 18 7 7.36 2.63
    2 -18 7 3.7 2.25
    -2 18 -7 1.19 1.49
    -2 -18 7 3.56 1.3
    -2 -18 -8 487.68 16.06
    -2 -18 8 502.58 16.01
    -2 -19 0 0.65 1.18
    -2 19 0 -0.85 1.14
    2 19 0 -0.87 1.16
    -2 -19 1 0.54 1.04
    2 19 1 -0.56 1.1
    -2 19 1 0.44 1.1
    -2 -19 -1 0.15 0.87
    -2 19 -1 0.35 0.86
    2 19 -1 -0.79 0.81
    -2 19 -1 -0.08 0.8
    2 19 1 -0.69 1.85
    2 -19 -1 1.04 1.94
    2 -19 -2 1.74 0.48
    -2 -19 2 1.73 1.24
    -2 19 2 -0.53 1.06
    -2 19 2 1.95 1.38
    2 19 2 1.38 1.38
    2 -19 2 0.59 0.36
    -2 -19 -2 1.2 0.82
    -2 19 -2 0.22 0.82
    2 19 2 -0.34 1.52
    2 -19 -2 0.22 1.8
    -2 -19 2 0.7 0.81
    -2 -19 3 2.12 1.42
    -2 -19 -3 -0.23 0.96
    -2 19 3 -1.39 1.33
    2 19 3 -0.93 1.63
    -2 -19 -3 -1.03 1.02
    -2 19 3 -0.4 1.73
    2 19 3 -0.1 1.16
    -2 19 -3 0.09 0.92
    2 -19 -3 0.23 1.95
    -2 -19 3 -0.24 0.92
    2 19 -3 -0.25 0.59
    -2 19 4 6.49 1.89
    -2 -19 4 6.62 2.21
    -2 -19 -4 7.36 1.98
    2 19 4 9.59 2.46
    -2 19 4 -1.25 3.64
    -2 19 -4 4.13 1.52
    2 19 4 4.92 1.92
    2 -19 -4 7.23 3.05
    -2 -19 4 5.95 2.13
    -2 -19 -5 1.07 1.46
    -2 -19 5 1.22 1.71
    -2 19 5 -0.29 2.61
    2 19 5 0.16 1.56
    2 -19 -5 0.83 1.96
    -2 -19 5 0.51 1.6
    -2 19 -5 -1.37 1.82
    -2 19 6 18.55 3.8
    2 19 6 18.17 2.82
    -2 -19 -6 13.52 1.97
    -2 -19 6 10.66 2.67
    -2 -19 6 13.66 2.07
    -2 19 -6 17.09 2.82
    -2 -19 -7 0.83 1.38
    -2 -19 7 -1.6 2.07
    2 19 7 1.46 1.96
    -2 19 7 -0.55 2.8
    2 -19 7 0.2 2.13
    -2 19 -7 0.74 1.63
    -2 -19 7 1.25 1.39
    -2 -19 -8 15.32 2.45
    -2 -19 8 13.36 2.26
    -2 20 0 669.74 22.45
    2 20 0 708.21 22.07
    -2 -20 0 664.49 23.1
    -2 20 1 159.39 6.18
    -2 20 -1 142.26 5.95
    2 20 -1 156.53 5.73
    -2 -20 -1 159.02 5.8
    2 20 1 173.11 6.4
    -2 20 1 168.3 6.79
    2 20 1 149.86 8.8
    2 -20 -1 181.16 8.79
    -2 20 -1 152.25 5.72
    -2 -20 1 158.09 6.97
    -2 20 2 124.74 5.53
    2 20 2 139.47 6.25
    -2 -20 -2 96.13 4.46
    -2 20 2 142.02 6.59
    2 -20 -2 118.47 7.43
    -2 20 -2 112.14 4.81
    2 20 2 101.19 6.43
    2 -20 -2 82.21 3.41
    -2 -20 2 134.99 6.44
    -2 20 3 299.68 10.31
    -2 -20 3 281.06 11.19
    2 -20 -3 174.38 11.22
    -2 -20 3 250.51 9.14
    -2 20 -3 263.12 9.42
    -2 -20 -3 210.78 8.7
    -2 20 3 347.8 12.85
    2 20 3 188.58 10.06
    -2 -20 4 821.52 27.09
    -2 -20 -4 795.16 25.31
    -2 20 4 848.89 26.09
    2 20 4 684.62 26.43
    -2 20 4 910.39 30.2
    -2 20 -4 703.62 24.75
    -2 -20 4 820.99 25.54
    2 -20 -4 738.04 28.55
    -2 -20 -5 84.15 5.78
    -2 -20 5 153.71 7.77
    -2 20 5 102.1 8.57
    2 20 5 166.88 7.71
    -2 -20 5 86.82 6.14
    2 -20 -5 142.76 8.28
    -2 20 -5 51 5.51
    -2 20 6 9.13 3.56
    2 20 6 11.2 2.47
    -2 -20 -6 7.59 1.94
    -2 -20 6 8.66 2.4
    -2 -20 6 6.18 1.94
    -2 20 -6 0.81 2.04
    -2 -20 7 289.96 13.49
    -2 -20 -7 305.53 11.27
    2 20 7 348.01 13.36
    -2 -20 7 332.63 11.62
    -2 -21 0 -0.82 1.21
    -2 21 0 0.1 1.06
    2 21 0 -0.51 1.08
    -2 -21 0 0.22 0.92
    2 21 0 -1.58 2.27
    2 -21 0 -0.19 1.79
    -2 21 1 19.24 2.08
    2 21 -1 17.13 1.82
    -2 -21 -1 17.88 1.93
    2 21 1 17.84 2.07
    -2 21 1 15.97 2.2
    -2 21 -1 14.95 1.89
    2 21 1 11.37 2.99
    2 -21 -1 20.07 3.14
    -2 21 -1 16.79 1.79
    -2 -21 1 16.69 2.23
    -2 -21 2 -1.53 1.36
    -2 21 2 -0.2 1.07
    2 21 -2 -0.07 0.83
    2 21 2 0.63 1.35
    -2 -21 -2 1.24 0.94
    -2 21 2 -0.41 1.32
    -2 21 -2 -0.15 0.87
    2 -21 -2 0.84 2.01
    -2 21 3 11.22 1.9
    -2 -21 3 12.45 2.25
    2 21 3 11.21 2.36
    -2 -21 -3 4.59 1.34
    -2 21 3 12.08 2.82
    2 -21 -3 8.35 2.82
    -2 21 -3 9.77 1.63
    -2 -21 3 10.4 1.62
    -2 21 4 0.97 1.39
    -2 -21 4 0.16 1.61
    -2 -21 -4 0.46 1.37
    2 21 4 -1.11 2.1
    -2 21 4 -1.43 2.6
    -2 21 -4 -0.64 1.32
    2 -21 -4 -2.15 2.94
    -2 -21 4 -1.04 1.27
    -2 -21 5 13.6 2.57
    -2 -21 -5 11.59 2.29
    -2 21 5 7.81 3.58
    2 21 5 9.39 2.46
    2 -21 -5 9.67 3.05
    -2 -21 5 9.15 2.29
    -2 21 -5 10.8 2.51
    2 21 6 0.4 2.11
    -2 -21 -6 -0.89 1.84
    -2 -21 6 1.68 1.72
    -2 -21 6 -1.19 2.32
    -2 21 -6 2.39 1.77
    2 21 7 13.21 3.18
    -2 -21 -7 12.02 2.39
    -2 21 -7 6.28 2.37
    -2 -21 7 12.3 2.61
    -2 22 0 125.43 5.94
    -2 -22 0 100.72 4.92
    2 22 0 122.9 5.57
    2 -22 0 138.88 7.74
    2 22 0 98.86 7.91
    -2 -22 0 117.42 6.43
    -2 22 1 82.97 4.46
    2 22 -1 77.3 4.12
    -2 22 -1 73.2 4.27
    -2 -22 -1 70.92 3.81
    2 22 1 90.12 4.66
    -2 22 1 83.33 4.91
    2 -22 -1 83.88 6.11
    -2 22 -1 77.99 3.99
    -2 -22 1 75.18 4.81
    -2 -22 -1 68.12 4.76
    -2 22 2 216.6 8.49
    2 22 -2 198.27 7.84
    -2 22 -2 193.26 8.39
    -2 -22 -2 158.58 7.27
    2 22 2 262.12 9.55
    -2 22 2 238.18 9.58
    2 -22 -2 220.12 10.78
    2 -22 2 214.74 8.46
    -2 22 -2 191.89 7.67
    -2 -22 2 221.22 9.39
    -2 22 3 330.73 11.41
    -2 -22 3 312.36 12.18
    2 -22 -3 325.04 14.05
    -2 -22 3 294.52 10.52
    2 -22 3 296.84 11.08
    -2 22 -3 266.22 10.35
    2 22 3 346.65 12.56
    -2 -22 -3 210.43 9.68
    -2 22 3 405.45 13.79
    -2 -22 4 142.91 7.71
    2 -22 -4 146.65 7.22
    -2 22 4 149.57 6.94
    2 22 4 121.23 7.57
    -2 -22 4 146.7 6.48
    2 -22 -4 113.21 8.63
    2 -22 4 144.2 7.06
    -2 -22 5 13.82 2.6
    -2 -22 -5 14.37 2.22
    2 -22 -5 20.29 2.94
    -2 22 5 14.22 3.8
    2 22 5 7.66 2.44
    2 -22 -5 8.87 3.3
    -2 -22 5 14.05 2.25
    2 -22 5 12.8 2.47
    -2 22 -5 16.33 2.66
    -2 -22 6 201.57 9.94
    -2 -22 -6 177.12 9.32
    2 22 6 211.17 10.66
    -2 -22 6 169.31 9.56
    -2 22 -6 217.56 10.17
    -2 -23 0 0.43 1.15
    2 23 0 1.56 2.28
    2 -23 0 1.16 1.74
    -2 23 0 0.79 1.17
    2 23 0 1.13 1.03
    -2 -23 0 0.36 0.91
    -2 -23 -1 5.06 1.6
    -2 -23 1 5.73 1.59
    -2 23 -1 5.49 1.21
    2 -23 -1 2.55 2.14
    -2 23 -1 2.85 1.32
    2 23 1 6.09 1.61
    2 23 -1 4.31 1.29
    -2 23 1 5.91 1.44
    -2 23 1 5.9 1.72
    -2 -23 -1 5.28 1.16
    -2 -23 2 -1.58 1.68
    -2 23 2 -2.16 1.44
    -2 23 2 -0.55 1.7
    2 23 -2 -1.11 1.14
    -2 23 -2 1.12 1.25
    2 23 2 -0.77 1.74
    -2 -23 -2 0.69 1.18
    -2 23 -2 0.6 1.02
    2 -23 2 -1.32 2.2
    2 -23 -2 -0.81 2.3
    -2 -23 3 2.23 1.61
    -2 23 3 1.64 1.31
    2 23 3 2.72 1.78
    -2 -23 -3 0.81 0.99
    -2 23 3 5.1 2.35
    -2 23 -3 3.85 1.25
    2 -23 -3 2.6 2.21
    2 -23 3 2.87 1.42
    -2 23 4 1.38 1.24
    -2 -23 4 0.96 1.56
    -2 23 4 1.27 1.95
    2 23 4 -0.53 1.96
    2 -23 -4 -0.49 2.3
    -2 -23 4 0.45 1.1
    2 -23 4 1.39 1.38
    -2 -23 5 5.69 1.96
    -2 -23 -5 5.13 1.63
    2 23 5 3.43 2.24
    2 -23 -5 -1.57 2.95
    -2 -23 5 3.06 1.57
    -2 23 -5 6.5 2.04
    -2 23 -6 1.95 1.67
    -2 -24 0 75.52 4.23
    2 24 0 92.36 4.85
    -2 24 0 92.66 5.15
    2 -24 0 101.88 6.75
    -2 24 0 86.9 4.48
    -2 -24 0 90.2 5.43
    -2 24 1 181.44 7.48
    -2 24 -1 175.81 7.54
    2 24 1 192.43 7.74
    -2 24 1 199.3 8.2
    2 24 -1 175.77 7.28
    2 -24 -1 188.08 9.64
    -2 24 -1 155.2 6.57
    -2 -24 1 170.15 8.09
    -2 -24 -1 172.55 8.25
    -2 24 2 568.6 18.02
    -2 -24 2 571.3 19.3
    2 -24 2 566.24 20.47
    2 -24 -2 582.31 20.8
    -2 24 -2 501.3 17.1
    -2 24 -2 508.36 17.85
    2 24 -2 528.16 17.55
    -2 -24 -2 399.24 16.51
    2 24 2 626.26 19.07
    -2 24 2 637.01 19.44
    -2 -24 3 183.28 8.66
    -2 24 3 197.9 8.12
    2 -24 -3 208.9 10.48
    -2 24 -3 152.13 7.02
    2 24 3 215.58 9.21
    2 24 -3 161.79 7.23
    -2 -24 4 102.91 6.38
    2 -24 -4 94.97 7.56
    -2 -24 4 98.67 5.27
    -2 -24 5 111.7 6.63
    2 24 5 113.02 7.1
    -2 -24 5 98.44 5.47
    -2 24 -5 111.88 6.49
    -2 -25 0 0.41 1.1
    -2 25 0 -0.24 0.99
    2 -25 0 -0.79 1.92
    2 25 0 0.91 1.15
    -2 25 0 0.2 1.05
    -2 -25 0 0.47 1.02
    -2 -25 -1 -0.3 1.37
    -2 -25 1 1.11 1.35
    -2 25 -1 2.66 1.05
    2 -25 -1 1.59 2.15
    -2 25 1 0.2 1.09
    2 25 -1 -0.48 1.16
    -2 -25 1 2.23 1.11
    2 25 1 -0.23 1.34
    -2 25 2 -1.02 1.3
    -2 -25 -2 0.87 1.44
    -2 -25 2 3.05 1.64
    -2 25 -2 0.31 1.12
    2 -25 -2 3.2 2.45
    2 25 2 -2.07 1.96
    2 25 -2 -0.64 1.35
    -2 -25 3 1.58 1.42
    -2 25 3 0.96 1.17
    -2 25 -3 0.63 1.01
    2 -25 -3 0.42 2.04
    2 25 3 0.3 1.55
    2 25 -3 1.23 1.16
    -2 -25 4 2.33 1.59
    2 25 4 3.31 1.87
    2 -25 -4 2.52 2.41
    -2 26 0 18.7 2.2
    2 26 0 21.1 2.44
    -2 26 0 21.33 2.04
    -2 -26 0 23.62 2.63
    -2 26 1 205.95 8.44
    2 26 1 215.41 9.05
    2 26 -1 206.48 8.56
    -2 26 -1 183.47 7.73
    -2 -26 -1 210.5 9.58
    -2 -26 1 214.09 9.4
    -2 -26 2 339.25 13.56
    -2 26 2 354.99 12.63
    2 26 2 367.62 13.5
    2 26 -2 334.97 12.41
    -2 26 -2 316.95 11.91
    -2 -26 -2 325.4 13.62
    -2 -26 3 57.93 4.47
    -2 26 3 60.53 3.94
    -2 -27 0 1.64 1.38
    -2 27 0 0.71 1.05
    -2 27 0 -0.74 1.1
    -2 -27 1 20.77 2.81
    -2 27 1 20.19 2.29
    -2 -27 -1 25.5 2.95
    -3 0 0 0.13 0.2
    -3 0 0 -0.05 0.47
    -3 0 0 0.26 0.4
    -3 0 1 0.13 0.48
    -3 0 -1 0.52 1.16
    3 0 -1 0.04 0.77
    -3 0 1 -0.05 0.4
    -3 0 1 0.08 0.29
    -3 0 -1 0.24 0.57
    -3 0 -1 -0.12 0.37
    -3 0 1 0.25 0.96
    3 0 1 0.17 0.39
    -3 0 1 0.17 0.41
    3 0 1 0.09 0.82
    -3 0 -1 -0.05 0.53
    -3 0 1 0.85 0.94
    -3 0 -1 0.42 0.42
    3 0 -2 4.91 0.66
    -3 0 2 4.8 0.9
    -3 0 2 5.06 0.99
    -3 0 2 4.22 0.72
    -3 0 -2 6.96 1.08
    3 0 -2 4.88 0.67
    -3 0 -2 3.28 0.78
    -3 0 2 4.52 1.7
    3 0 2 8.4 2.17
    -3 0 -2 8.06 1.38
    -3 0 -2 5.01 0.99
    -3 0 2 5.14 0.84
    -3 0 -2 5.39 1.04
    3 0 -3 -0.16 0.72
    -3 0 3 0.14 0.59
    -3 0 -3 0.14 0.56
    -3 0 3 0.46 0.77
    -3 0 -3 0.62 0.59
    3 0 -3 0.34 0.5
    -3 0 3 1.63 1.37
    -3 0 -3 -0.06 0.63
    3 0 3 2.95 1.67
    -3 0 -3 0.23 0.59
    3 0 3 0.07 0.44
    -3 0 -3 0.07 0.59
    -3 0 4 11.13 1.38
    3 0 -4 12.56 1.43
    -3 0 -4 14.18 1.39
    -3 0 4 12.75 1.75
    -3 0 -4 9.82 0.59
    3 0 -4 12.09 1.18
    3 0 4 13.88 1.54
    3 0 -4 12.68 2.24
    3 0 4 11.95 2.57
    3 0 4 15.28 1.43
    -3 0 -4 11.27 1.18
    -3 0 -4 10.89 1.38
    3 0 4 11.08 1.14
    3 0 -4 13.27 1.7
    3 0 4 10.48 1.47
    3 0 -5 -0.09 0.91
    -3 0 5 -0.27 0.72
    -3 0 -5 0.43 0.77
    3 0 -5 0.08 0.79
    3 0 -5 -0.25 0.74
    3 0 -5 -0.2 1.27
    3 0 5 -0.06 0.69
    3 0 5 -0.49 1.69
    3 0 5 -0.1 0.76
    -3 0 -6 3.21 1.26
    -3 0 -6 1.54 1.27
    3 0 -6 1.28 1.22
    -3 0 6 0.14 1.21
    3 0 6 4.03 2.66
    3 0 -6 5.93 2.11
    3 0 6 1.99 1.23
    -3 0 -7 0.84 0.9
    -3 0 7 0.15 1.01
    3 0 -7 -0.46 1.79
    3 0 7 0.39 0.91
    -3 0 -8 39.34 3.17
    -3 0 8 37.73 3.47
    3 0 -8 40.05 4.44
    3 0 8 46.04 3.66
    -3 0 9 0.15 1.12
    3 0 -9 -0.25 1.77
    3 0 9 1.09 1.27
    3 0 9 -0.48 1.23
    3 0 -10 18.76 3.65
    3 0 10 15.92 5.27
    3 0 10 16.89 2.88
    3 0 -11 -1.24 2.19
    -3 1 0 89.36 3.21
    -3 -1 0 118.18 4.86
    -3 1 0 96.36 3.25
    -3 1 0 99.68 3.28
    -3 1 0 105.11 4.12
    -3 -1 0 110.17 4.08
    -3 -1 0 110.32 4.23
    -3 1 1 14.27 1.27
    -3 -1 -1 20.08 1.02
    -3 1 -1 14.8 2.74
    3 1 -1 16.32 1.05
    3 -1 -1 9.68 1.29
    -3 -1 1 13.58 1.17
    -3 -1 -1 14.04 0.71
    -3 -1 1 14.89 1.63
    -3 1 1 11.97 0.85
    -3 -1 -1 14.45 1.37
    -3 1 -1 12.31 1.19
    -3 -1 -1 15.85 1.45
    -3 -1 1 21.27 1.08
    -3 1 -1 14.56 1.23
    -3 1 -1 13.91 1.56
    -3 -1 -1 12.3 1.02
    3 -1 1 11.63 1.4
    3 1 1 16.27 1.01
    -3 -1 -1 14.78 1.79
    -3 1 1 14.29 1.92
    -3 1 1 12.7 1.21
    -3 1 1 13.73 1.21
    3 1 1 13.4 1.25
    -3 -1 1 13.68 1.12
    -3 -1 1 15.35 1.58
    -3 1 -1 13.2 1.25
    -3 1 -1 11.97 1.27
    -3 -1 -1 15.24 1.32
    -3 -1 -1 12.32 1.24
    -3 1 1 10.44 1.55
    3 1 -2 3488.75 103.25
    -3 1 2 3309.21 104.17
    3 -1 -2 3655.28 103.41
    -3 1 2 3497.18 104.37
    -3 -1 2 3328 104.11
    3 -1 -2 3651.42 103.39
    -3 1 2 3442.82 103.67
    -3 -1 -2 3727.08 104.11
    -3 -1 2 3933.16 105.74
    -3 -1 -2 3812.78 103.52
    -3 1 -2 3650.52 104.07
    -3 -1 -2 3734.3 104.32
    3 1 -2 3595.68 103.25
    -3 -1 2 3772.64 107.2
    -3 1 -2 4065.96 108
    3 1 2 4172.76 108.55
    3 1 -2 3739.9 106.63
    3 -1 2 3463.82 103.34
    -3 1 -2 3430.85 104.04
    -3 1 -2 3567.1 104.7
    -3 -1 -2 3203.77 103.81
    -3 1 2 3618.25 106.64
    3 1 2 3454 103.22
    -3 -1 2 3747.68 103.81
    3 1 2 3559.01 104.52
    -3 1 -2 3678.38 104.52
    -3 -1 2 3480.6 104.65
    -3 1 -2 3525.34 104.68
    -3 -1 -2 3582.42 104.65
    -3 -1 -2 3669.29 104.49
    3 -1 -3 110.14 4.29
    -3 -1 3 105.49 5.04
    -3 1 3 118.63 5.03
    -3 1 3 117.15 5.07
    -3 1 -3 124.58 5.71
    -3 1 3 117.43 4.67
    -3 -1 -3 134.51 4.63
    -3 -1 3 128.14 5.96
    -3 1 -3 120.64 4.78
    -3 -1 -3 123.4 4.9
    3 1 -3 118.7 4.34
    -3 -1 -3 128.07 4.26
    3 -1 3 133.84 5.1
    3 -1 -3 117.02 4.31
    -3 1 -3 116.62 4.81
    -3 1 3 109.25 6.48
    3 1 3 135.21 7.98
    3 -1 3 130.68 7.66
    -3 -1 -3 119.64 5.02
    -3 1 -3 113.68 4.79
    -3 -1 3 123.27 6.93
    3 1 3 106.71 4.26
    3 -1 3 109.96 4.27
    3 -1 -3 136.8 5.46
    -3 1 -3 118.59 5.1
    -3 1 -3 120.43 5.34
    -3 -1 -3 119.38 5.26
    -3 -1 -3 116.75 5.04
    3 1 -4 71.11 3.54
    -3 1 4 55.98 3.31
    3 -1 -4 65.13 3.41
    -3 -1 4 58.16 3.53
    -3 -1 -4 76.75 3.38
    -3 1 4 64.8 4.2
    -3 -1 4 73.14 4.41
    3 1 -4 66.51 3.08
    3 -1 -4 64.87 3.04
    3 -1 4 76.61 3.69
    -3 1 4 63.6 3.35
    -3 1 -4 71.42 3.38
    3 1 4 62.85 5.58
    3 -1 4 72.97 3.37
    -3 -1 -4 60.63 3.01
    3 1 4 74.14 3.32
    3 -1 -4 63.46 4.69
    3 -1 4 73.92 5.87
    3 1 -4 77.45 4.03
    3 -1 4 63 3.02
    3 -1 4 65.92 3.76
    3 -1 -4 72.97 3.85
    -3 1 -4 61.76 3.62
    -3 1 -4 65.96 3.52
    3 1 -5 6.64 1.4
    3 -1 -5 4.4 1.18
    -3 -1 5 4.4 1.12
    -3 -1 -5 3.68 1.13
    3 1 -5 4.97 1.01
    -3 1 -5 5.4 1.14
    3 1 -5 5.1 1.15
    3 -1 -5 4.39 0.99
    -3 -1 -5 6.36 1.22
    3 1 5 6.39 1.07
    3 1 -5 6.84 1.95
    3 1 5 6.24 2.31
    3 -1 -5 6.33 1.72
    3 -1 5 5.8 2.15
    3 -1 5 6.07 1.22
    3 1 5 5.48 1.21
    3 -1 5 6.32 1.07
    -3 1 -6 1685.63 34.19
    -3 -1 -6 1684.02 34.23
    -3 1 -6 1710.85 32.97
    -3 -1 -6 1876.38 33.34
    -3 -1 6 1813.03 36.02
    -3 1 6 1627.01 35.08
    3 1 -6 1739.2 32.59
    3 -1 -6 1720.53 32.47
    3 -1 -6 1701.32 37.66
    3 1 6 1713.32 40.71
    3 1 -6 1681.05 38.33
    3 -1 6 1638.46 32.55
    3 -1 6 1667.08 34.24
    3 1 6 1631.5 34.12
    -3 1 -7 161.06 7.29
    -3 -1 -7 163.19 7.33
    -3 -1 7 159.44 7.91
    -3 1 7 161.31 7.92
    3 1 7 152.5 10.27
    3 -1 -7 159.15 8.96
    3 1 -7 152.06 9.17
    3 -1 7 154.62 6.69
    3 -1 7 161.62 7.52
    3 1 7 151.26 7.43
    -3 1 -8 104.8 5.58
    -3 -1 -8 108 5.69
    -3 1 8 113.87 6.42
    -3 -1 8 109.48 6.21
    3 -1 -8 113.96 7.54
    3 1 -8 114.51 7.78
    3 -1 8 111.16 5.54
    3 -1 8 110.6 6.12
    3 1 8 118.52 6.29
    -3 -1 -9 32.29 2.88
    -3 1 9 40.49 3.56
    3 -1 9 39.39 5.7
    3 -1 -9 38.11 4.28
    3 1 -9 37.78 4.55
    3 -1 9 32.71 3.31
    3 1 9 35.07 3.4
    3 -1 9 41.12 3.26
    -3 1 10 642.56 22.84
    3 -1 10 629.92 27.86
    3 -1 -10 607.93 24.44
    3 1 -10 633.38 25.44
    3 -1 10 722.27 22.66
    3 -1 10 649.35 23.1
    3 1 10 662.01 23.26
    3 -1 -11 91.28 6.85
    3 1 -11 85.81 7.08
    -3 2 0 -0.07 0.46
    -3 2 0 0.12 0.33
    -3 -2 0 -0.23 0.52
    -3 -2 0 0.27 0.38
    -3 2 0 0.11 0.3
    -3 -2 0 0.36 0.9
    -3 -2 0 -0.57 1.41
    -3 2 0 -0.54 1.55
    3 2 0 -0.05 0.4
    -3 2 0 -0.05 0.47
    -3 2 0 0.02 0.32
    -3 -2 0 -0.05 0.47
    -3 -2 0 -0.1 0.42
    -3 -2 1 58.88 2.78
    -3 2 1 71.51 3.33
    -3 2 -1 97.95 4.33
    3 -2 -1 62.61 3.13
    -3 2 -1 67.05 3.54
    -3 -2 -1 66.42 3.2
    -3 2 1 52.65 2.4
    -3 -2 1 69.26 3.69
    -3 2 -1 61.44 2.74
    -3 -2 -1 74.97 3.49
    3 -2 1 64.73 3.28
    -3 2 1 77.12 3.6
    -3 2 -1 66.13 3.55
    -3 2 -1 77.19 3.25
    -3 2 -1 83.57 5.61
    -3 -2 -1 57.92 2.61
    -3 2 1 65.76 4.17
    -3 -2 -1 62.84 3.93
    -3 -2 -1 64.36 4.3
    -3 2 1 59.76 2.87
    -3 -2 1 72.65 3.89
    -3 2 1 65.11 3.03
    3 2 1 62.45 3.01
    -3 2 -1 59.18 3.02
    -3 -2 1 59.44 2.69
    -3 2 -1 58.44 3.13
    -3 -2 1 59.59 2.76
    -3 -2 -1 63.22 3.04
    -3 -2 -1 62.02 3.13
    -3 2 2 2.24 0.65
    -3 -2 2 1.89 0.79
    -3 2 2 1.19 0.56
    3 -2 -2 2.07 0.49
    -3 2 -2 1.44 0.81
    -3 -2 -2 1.88 0.58
    -3 2 2 1.32 0.65
    -3 -2 2 2.15 0.93
    3 -2 -2 1.97 0.49
    3 2 -2 1.73 0.44
    -3 2 -2 2.14 0.65
    -3 2 2 1.63 0.56
    -3 -2 -2 1.56 0.72
    -3 -2 -2 2 0.49
    3 2 -2 1.44 1.23
    3 -2 2 2.88 0.6
    -3 2 -2 1.4 0.7
    3 2 2 4.18 1.78
    -3 -2 2 1.1 1.42
    -3 2 -2 1.9 0.87
    -3 -2 -2 1.95 0.54
    -3 2 -2 0.72 1.98
    -3 -2 -2 1.46 1.01
    -3 2 2 1.05 1.11
    -3 -2 -2 1.59 0.69
    -3 -2 -2 0.73 0.67
    -3 -2 2 2.31 0.54
    3 2 2 1.96 0.71
    -3 2 -2 1.37 0.72
    3 2 2 1.83 0.4
    -3 2 -2 1.85 0.75
    -3 -2 3 347.56 12.62
    -3 2 3 343.09 12.13
    3 -2 -3 341.38 11.58
    3 2 -3 389.77 12.25
    -3 2 3 407.06 11.7
    -3 2 -3 384.83 13.23
    -3 2 3 343.12 12.44
    -3 2 3 334.83 11.89
    -3 -2 -3 399.74 11.79
    -3 -2 3 407.5 13.78
    3 2 -3 355.59 11.59
    -3 -2 -3 379.11 12.41
    3 -2 3 426.19 12.56
    3 -2 -3 357.61 11.56
    -3 2 3 355.01 14.38
    3 2 3 453.83 16.76
    3 -2 3 406.99 15.77
    -3 2 -3 362.27 12.15
    3 2 3 421.86 12.16
    3 2 -3 378.66 14.84
    -3 2 -3 335.92 12.08
    3 -2 3 364.94 12.7
    -3 -2 -3 354.7 12.44
    3 -2 3 338.88 11.52
    -3 -2 3 369.88 11.49
    3 2 3 366.67 12.37
    -3 2 -3 353.96 12.41
    -3 2 -3 361.09 12.68
    3 -2 -3 413.95 12.8
    3 -2 -4 10.15 1.1
    3 -2 -4 9.79 1.46
    -3 2 4 8.75 1.25
    -3 -2 4 8.2 1.39
    3 2 -4 10.03 1.29
    -3 2 -4 9.46 1.47
    -3 2 4 9.66 1.27
    -3 -2 -4 12.65 1.31
    3 2 -4 9.84 1.15
    -3 -2 4 10.15 1.67
    3 -2 4 14.61 1.73
    3 -2 -4 10.25 1.12
    3 2 4 14.57 3.03
    -3 2 4 10.03 2.16
    -3 -2 -4 11.72 1.3
    3 2 4 12.51 1.46
    3 -2 4 10.51 1.11
    3 -2 4 13.01 1.58
    -3 2 -4 9.69 1.36
    -3 2 -4 11.05 1.45
    3 2 -4 14.86 1.77
    -3 -2 5 19.78 2.1
    3 2 -5 29.49 2.27
    -3 -2 -5 31.08 2.19
    3 2 -5 25.74 1.95
    3 -2 -5 31.27 2.08
    -3 2 5 22.35 2.07
    -3 2 -5 31.17 2.28
    3 2 5 27.63 4
    3 2 5 32.16 2.16
    3 -2 -5 28.91 3.25
    3 2 -5 28.71 3.49
    3 2 -5 27.61 2.51
    3 2 5 27.8 2.45
    3 -2 5 27.1 1.99
    3 -2 -5 26.79 2.33
    3 -2 5 29.58 2.51
    -3 2 -6 2.71 1.21
    -3 -2 -6 3.53 1.23
    3 2 -6 2.62 1.11
    -3 -2 6 2.85 1.36
    -3 2 -6 2.08 1.11
    -3 2 6 1.67 1.16
    3 -2 -6 2.44 1.13
    -3 -2 -6 3.48 1.18
    3 -2 -6 3.21 1.64
    3 2 6 2.3 2.48
    3 2 -6 2.76 1.94
    3 -2 6 6.55 1.52
    3 2 6 2.71 1.25
    3 -2 6 3.57 1.11
    -3 2 -7 45.78 3.39
    -3 -2 -7 52.02 3.6
    -3 -2 7 48.71 3.88
    -3 2 7 48.32 3.9
    -3 2 7 49.61 3.46
    3 -2 -7 50.79 4.54
    3 2 -7 48.26 5.01
    3 -2 7 48.73 3.19
    3 -2 7 50.41 3.67
    3 2 7 48.98 3.72
    -3 -2 -8 11.69 1.83
    -3 -2 8 14.03 2.23
    -3 2 8 13.84 2.24
    3 -2 8 11.99 3.45
    3 2 8 12.48 4.1
    3 2 -8 14.45 3.05
    3 -2 -8 11.32 2.51
    3 -2 8 14.98 2.25
    3 2 8 14.13 2.26
    3 -2 8 15.67 2.03
    -3 -2 8 10.85 1.29
    -3 -2 -9 56.38 3.94
    -3 2 9 63.9 4.64
    3 2 9 55 7.2
    3 -2 9 53.92 6.4
    3 -2 -9 57.96 5.25
    3 2 -9 54.07 5.65
    3 -2 9 60.69 4.05
    3 -2 9 63.94 4.56
    3 2 9 61.17 4.52
    -3 2 10 4.69 1.73
    3 2 -10 7.53 2.77
    3 -2 10 4.49 3.96
    3 -2 10 12.73 2.4
    3 -2 10 16.76 2.65
    3 2 10 3.54 1.95
    3 2 -11 2.82 2.63
    -3 -3 0 1503.91 48.77
    -3 3 0 1734.06 48.72
    -3 3 0 1732.76 49.89
    -3 -3 0 1834.88 50.21
    -3 3 0 1700.62 49.06
    -3 3 0 1792.89 48.77
    -3 3 0 1747.86 48.69
    -3 -3 0 1620.87 48.67
    -3 -3 0 1787.77 51.76
    -3 -3 0 1572.16 51.25
    3 3 0 1617.58 49.07
    -3 3 0 1639.15 49.45
    -3 3 0 1587.96 49.02
    -3 -3 0 1592.65 49.14
    -3 -3 0 1575.74 49.24
    -3 -3 1 210.3 7.73
    -3 3 1 221.58 7.8
    -3 3 -1 323.82 9.29
    -3 3 1 255.84 8.39
    -3 3 -1 249.8 8.86
    3 -3 -1 254.27 8.49
    -3 3 1 252.15 8.67
    -3 -3 -1 240.67 8.25
    -3 3 1 214.3 7.5
    -3 3 -1 222.2 7.72
    -3 -3 -1 269.8 8.95
    -3 -3 1 254.48 9.17
    3 -3 1 252.15 8.5
    -3 -3 -1 226.22 9.67
    -3 3 -1 312.59 12.45
    -3 3 1 307.9 8.84
    -3 3 -1 227.6 8.57
    -3 3 -1 282.19 8.71
    -3 3 1 250.33 9.2
    3 3 -1 231.42 9.73
    -3 3 1 210.98 9.34
    -3 -3 -1 208.77 7.54
    -3 -3 -1 227.68 9.42
    -3 3 1 232.6 8.22
    -3 3 -1 207.24 7.42
    -3 3 -1 224.66 8.22
    -3 -3 1 230.95 7.76
    3 3 1 218.56 8.04
    -3 -3 1 233.48 7.83
    -3 -3 -1 218.35 8.2
    -3 -3 -1 230.03 8.12
    -3 -3 1 289.5 9.97
    -3 3 2 349.02 11.6
    3 -3 -2 344.38 11.16
    -3 3 2 367.67 12.24
    -3 3 2 396.08 11.63
    -3 3 -2 377.7 12.68
    -3 -3 2 416.95 13.33
    -3 3 2 317.57 11.25
    3 3 -2 336.17 10.88
    -3 -3 -2 352.13 10.81
    -3 3 -2 361.32 11.5
    -3 -3 -2 387.62 12.15
    3 3 2 447.32 15.93
    -3 3 -2 451.33 15.96
    -3 3 -2 355.54 12.04
    3 -3 2 343.9 11.11
    -3 3 2 384.54 11.34
    -3 3 2 396.46 13.07
    -3 3 -2 360.46 11.84
    -3 -3 -2 377.25 13.1
    3 3 -2 369.57 14.25
    -3 3 2 347.48 13.48
    -3 -3 -2 378.9 12.08
    3 3 2 351.16 11.99
    -3 3 -2 344.47 11.94
    -3 -3 2 356.53 11.14
    3 3 2 342.86 11.8
    -3 -3 2 343.01 11.15
    -3 3 -2 339.34 12.2
    -3 -3 2 389.34 12.88
    3 -3 -3 0.56 0.53
    3 -3 -3 0.52 0.86
    -3 -3 3 1.34 0.8
    -3 3 3 0.44 0.49
    -3 3 3 0.16 0.63
    -3 3 3 0.89 0.4
    -3 3 -3 0.48 0.69
    3 3 -3 1.57 0.6
    -3 -3 -3 1.17 0.57
    3 3 -3 1 0.68
    -3 -3 3 0.71 0.82
    -3 3 3 0.44 0.6
    -3 -3 -3 0.79 0.72
    3 -3 3 1.69 0.96
    3 -3 -3 0.53 0.57
    3 3 3 1.39 0.75
    -3 -3 -3 0.09 0.84
    3 3 -3 -0.18 1.23
    -3 3 3 1.5 1.39
    3 3 3 1.38 1.69
    -3 3 -3 0.32 0.59
    -3 3 3 0.51 0.97
    3 -3 3 1.41 0.77
    -3 -3 3 0.62 0.4
    3 -3 3 1.33 0.55
    3 3 3 1.71 0.81
    -3 3 -3 1.15 0.72
    3 3 3 1.24 0.74
    -3 3 -3 0.08 0.64
    3 -3 -4 1209.67 37.52
    -3 -3 4 1190.66 38.74
    -3 3 -4 1273.62 39.04
    3 3 -4 1299.59 38.05
    -3 3 4 1157.95 37.86
    -3 -3 4 1370.49 39.92
    3 3 -4 1239.95 37.56
    -3 -3 -4 1349.2 37.68
    3 -3 4 1479.2 38.49
    3 -3 -4 1224.1 37.44
    -3 3 4 1201.71 40.55
    3 3 4 1346.39 42.94
    -3 -3 -4 1178.93 37.69
    -3 3 4 1350.54 39.26
    3 3 4 1261.5 37.64
    3 -3 -4 1310.03 38.38
    3 -3 4 1200.57 37.48
    3 -3 4 1341.9 38.85
    3 3 -4 1280.85 38.86
    -3 3 -4 1181.71 38.55
    -3 3 -4 1187.09 38.22
    3 -3 -5 392.42 13.76
    -3 -3 5 388.24 14.69
    3 3 -5 451.92 14.44
    -3 3 5 410.8 14.36
    3 3 -5 432.16 13.96
    -3 -3 -5 463.16 14.14
    3 -3 -5 424.65 13.81
    3 3 5 472.1 18.89
    -3 -3 -5 401.98 13.3
    -3 3 5 459.97 15.22
    3 3 5 429.02 13.93
    3 -3 -5 475.87 14.89
    3 -3 5 437.17 14.98
    3 -3 5 396.68 13.78
    -3 -3 6 276.3 11.08
    -3 3 -6 288.88 11.08
    -3 -3 -6 288.32 11.27
    -3 -3 6 290.57 11.74
    -3 -3 -6 314.94 10.5
    3 3 -6 281.42 10.25
    -3 3 6 279.15 11.71
    -3 3 6 276.1 10.73
    -3 3 6 313.19 11.18
    3 3 6 283.43 14.75
    3 3 -6 272.31 13.48
    3 -3 6 281.06 10.25
    3 3 6 279.24 11.21
    3 -3 6 298.9 11.32
    -3 -3 -7 69.39 4.43
    -3 -3 7 74.14 4.9
    -3 3 7 67.16 4.68
    3 -3 7 69.88 6.5
    -3 3 7 80.42 4.41
    3 3 7 72.8 7.22
    3 3 -7 77.12 6.49
    3 -3 7 75.85 4.09
    3 -3 7 75.64 4.72
    3 3 7 74.83 4.72
    -3 -3 -8 585 20.77
    -3 3 8 633.58 21.83
    3 3 8 678.77 27.26
    3 -3 8 610.94 25.01
    3 3 -8 556.35 23.78
    3 -3 8 628.2 21.41
    3 -3 8 628.31 20.54
    3 3 8 600.02 21.37
    -3 -3 -9 451.9 16.56
    -3 3 9 474.03 17.68
    3 3 9 488.22 23.19
    3 -3 9 447.88 21.02
    3 3 -9 433.1 19.75
    3 -3 9 496.37 17.59
    3 -3 9 496.25 16.75
    3 3 9 451.1 17.36
    -3 -3 -10 178.96 7.97
    -3 3 10 188.13 8.86
    3 3 10 164.88 12.82
    3 -3 10 180.98 12.19
    3 3 -10 158.38 10.67
    3 -3 10 197.26 8.49
    3 -3 10 205.86 9.23
    3 3 10 175.83 8.9
    3 3 -11 52.68 5.93
    -3 4 0 -0.19 0.77
    -3 4 0 0.03 0.43
    -3 4 0 0.13 0.57
    -3 -4 0 0.74 0.43
    -3 -4 0 0.42 0.59
    -3 4 0 0.04 0.65
    -3 4 0 0.74 0.6
    -3 -4 0 0.12 1.25
    -3 -4 0 -0.14 1.2
    -3 -4 0 0.25 0.36
    -3 -4 0 0.53 0.52
    -3 4 0 0.74 0.69
    -3 -4 0 0.13 0.56
    3 4 0 0.34 0.5
    -3 4 0 0.03 0.57
    -3 4 1 148.29 5.67
    -3 4 1 150.7 5.78
    -3 4 -1 246.54 7.17
    -3 4 1 188.88 6.53
    -3 4 -1 184.64 7
    3 -4 -1 195.51 6.83
    -3 -4 1 186.47 7.2
    -3 4 -1 169.29 5.93
    -3 4 1 157.15 5.82
    -3 -4 -1 216.4 7.54
    -3 -4 -1 153.93 5.73
    3 -4 1 200.54 6.83
    -3 -4 -1 162.57 7.67
    -3 -4 1 185.9 7.93
    -3 4 1 179.79 7.15
    -3 4 1 168.34 7.6
    -3 4 -1 243.39 10.94
    3 4 -1 168.9 8
    -3 4 1 222.54 6.95
    -3 -4 -1 184.52 7.92
    -3 -4 -1 165.05 6.35
    -3 4 -1 158.37 5.77
    -3 4 -1 177.22 6.6
    3 4 1 169.26 6.32
    -3 -4 1 173.26 6.03
    -3 -4 1 172.03 5.96
    -3 -4 1 240.43 8.93
    -3 -4 -2 10.41 0.69
    3 -4 -2 12.08 1.02
    -3 4 2 11.99 1.08
    -3 4 2 12.21 1.05
    -3 4 -2 13.84 1.56
    -3 4 2 12.69 1.45
    3 4 -2 10.51 0.84
    -3 4 2 11.37 1.06
    -3 -4 -2 13.88 1.57
    -3 -4 -2 11.64 0.71
    -3 -4 2 13.52 1.69
    3 -4 2 11.95 1.01
    -3 4 -2 13.04 2.79
    -3 4 -2 12.62 1.37
    -3 4 2 13.32 1.66
    -3 4 2 14.58 1.17
    -3 4 -2 14.14 1.38
    3 4 2 14.21 2.71
    -3 4 2 14.05 2.01
    3 4 -2 15.04 2.2
    -3 -4 -2 11.68 1.71
    -3 4 -2 11.22 1.28
    3 4 2 12.88 1.31
    -3 -4 2 12.13 1.66
    -3 4 -2 11.76 1.37
    3 4 2 11.24 1.23
    -3 -4 2 13.47 0.93
    -3 -4 2 13.08 0.93
    -3 -4 2 11.84 0.72
    3 4 -3 361.45 11.25
    -3 -4 3 320 12.06
    3 -4 -3 321.59 10.66
    -3 4 -3 348.12 12.11
    -3 4 3 343.08 11.85
    3 -4 -3 329.24 10.63
    -3 -4 3 356.78 12.57
    -3 4 3 296.87 10.88
    -3 -4 -3 331.1 10.45
    -3 -4 -3 371.1 11.72
    3 4 -3 305.61 10.6
    3 -4 3 418.47 11.79
    3 -4 3 318.02 10.58
    3 4 3 393.63 15.83
    -3 4 3 374.51 12.41
    3 4 3 357.69 10.94
    -3 -4 -3 362.04 12.33
    -3 4 -3 336.19 11.37
    3 4 -3 325.47 13.92
    -3 4 3 329.29 13.09
    -3 -4 3 321.53 10.12
    3 -4 3 331.56 11.73
    3 4 3 310.94 11.51
    -3 4 -3 320.86 11.38
    -3 -4 3 308.51 10.14
    3 4 3 333.52 11.39
    -3 4 -3 321.4 11.67
    3 -4 -3 373.82 11.64
    3 -4 -4 18.45 1.59
    -3 -4 4 18.52 2.14
    -3 4 -4 22.38 2.24
    3 4 -4 19.28 1.82
    -3 4 4 18.92 1.81
    -3 -4 4 23.16 2.42
    3 4 -4 20.25 1.67
    -3 -4 -4 22.2 1.65
    -3 -4 -4 20.36 2.02
    3 -4 4 25.57 2.35
    3 -4 -4 21.24 1.64
    -3 4 4 20.59 2.86
    3 4 4 19.62 3.7
    -3 4 4 24.91 2.49
    3 4 4 19.25 1.77
    -3 -4 -4 22.75 2.23
    3 -4 4 22.04 1.65
    3 -4 4 23.54 2.22
    -3 -4 4 20.17 1.06
    3 -4 -4 21.71 2
    3 4 -4 22.93 2.3
    3 4 4 21.89 2.07
    -3 4 -4 20.26 2.06
    -3 -4 5 42.15 3.28
    3 4 -5 50.71 3.07
    3 -4 -5 48.33 2.77
    -3 4 5 48.68 3.07
    -3 -4 -5 56.06 2.92
    3 4 -5 52.2 2.89
    3 -4 -5 49.94 2.73
    3 4 5 56.12 5.58
    3 -4 5 58.82 5.32
    -3 -4 -5 46.55 2.39
    -3 4 5 56.91 3.6
    3 4 5 49.42 2.83
    3 -4 5 47.04 2.73
    3 -4 5 52.51 3.49
    3 -4 -5 50.2 3.19
    3 -4 -6 10.77 1.44
    -3 -4 6 9.78 1.66
    -3 -4 -6 8.97 1.39
    -3 -4 6 10.93 1.84
    -3 4 6 8.97 1.57
    3 4 -6 10.35 1.51
    3 4 6 9.51 3.07
    3 -4 6 12.26 2.92
    3 4 -6 6.66 2.29
    -3 4 6 10.62 1.72
    3 -4 6 12.63 1.84
    3 -4 6 8.41 1.34
    3 4 6 9.74 1.67
    -3 -4 6 8.61 0.8
    3 -4 -7 47.44 3
    -3 -4 -7 46.42 3.42
    -3 4 7 42.78 3.64
    -3 4 7 54.37 3.33
    3 4 7 52.63 6.14
    3 -4 7 48.07 5.24
    3 4 -7 41.36 4.88
    3 -4 7 48.29 3.63
    3 -4 7 45.81 3.02
    3 4 7 46.43 3.65
    -3 -4 7 39.24 2.02
    3 -4 -8 56.65 3.75
    -3 -4 -8 57.27 4.02
    -3 4 8 54.36 4.32
    3 -4 8 59.81 6.35
    3 4 8 52.53 7.28
    3 4 -8 48.29 5.66
    3 -4 8 61.05 3.86
    3 -4 8 69.51 4.57
    3 4 8 57.42 4.41
    3 -4 -9 35.73 3.06
    -3 -4 -9 32.71 2.98
    -3 4 9 35.14 3.52
    3 4 9 27.15 5.71
    3 -4 9 28.53 5
    3 4 -9 36.37 4.91
    3 -4 9 38.65 3.14
    3 -4 9 37.49 3.5
    3 4 9 31.34 3.36
    3 -4 -10 33.92 3
    -3 -4 -10 27.62 2.73
    -3 4 10 33.35 3.38
    3 4 -10 21.95 4.23
    3 -4 10 26.48 5.12
    3 4 10 24.26 5.89
    3 -4 10 31.64 3.08
    3 -4 10 31.16 3.34
    3 4 10 26.63 3.36
    -3 4 11 2.89 1.53
    3 4 -11 3.09 2.54
    -3 -5 0 4363.86 138.23
    -3 5 0 4860.04 139.37
    -3 5 0 6435.53 139.4
    -3 5 0 4562.67 138.3
    -3 5 0 6360.12 139.61
    -3 -5 0 4822.77 140.73
    -3 5 0 4858.21 139.69
    -3 -5 0 4687.39 141.53
    3 5 0 4845.33 140.82
    -3 5 0 5431.86 138.82
    -3 -5 0 4353.45 138.09
    3 5 0 4663.4 138.63
    -3 5 0 4336.93 138.12
    -3 5 0 4933.54 139.47
    -3 -5 1 1.99 1.38
    -3 5 -1 1.24 0.88
    -3 5 1 0.59 0.36
    3 -5 -1 0.42 0.72
    -3 5 1 0.1 0.44
    -3 5 1 0.58 0.49
    -3 5 -1 0.68 0.59
    -3 5 1 0.5 0.45
    -3 -5 1 0.24 0.55
    -3 5 -1 1.11 0.42
    -3 5 -1 1.46 2.02
    -3 -5 -1 0.49 1.19
    -3 -5 -1 0.93 1.1
    -3 -5 1 0.92 1.14
    3 5 -1 0.29 0.89
    -3 5 1 0.65 0.83
    -3 5 -1 0.86 0.59
    -3 5 1 0.74 0.78
    -3 -5 1 0.1 0.38
    3 5 1 0.59 0.47
    3 -5 1 0.36 0.67
    -3 5 -1 0.64 0.52
    3 5 1 0.83 0.51
    -3 -5 -2 5.34 0.49
    -3 5 2 5.06 0.71
    -3 -5 2 8.93 1.59
    3 -5 -2 7.67 0.87
    -3 5 -2 5.72 1.11
    3 5 -2 4.83 0.65
    -3 5 2 6.44 1.12
    -3 -5 2 7.14 1.21
    -3 5 2 5.09 0.8
    -3 -5 -2 5.18 1.19
    -3 -5 -2 5.83 0.51
    -3 5 -2 7.55 1.1
    -3 5 2 7.46 1.63
    3 5 -2 4.8 1.55
    -3 -5 2 5.47 0.5
    -3 5 -2 7.6 2.49
    -3 -5 -2 7.22 1.53
    3 5 2 9.13 2.38
    -3 5 2 7.01 1.27
    -3 5 2 7.06 0.92
    3 -5 2 7.2 0.88
    -3 5 -2 6.38 0.85
    -3 5 -2 4 0.88
    3 5 2 5.4 0.93
    -3 -5 2 6.59 0.62
    3 5 2 6 0.93
    3 -5 -3 1.91 0.57
    3 -5 -3 2.36 0.88
    -3 -5 3 1.39 0.97
    -3 5 3 2.53 0.93
    -3 5 -3 1.94 0.8
    -3 5 3 2.47 0.76
    3 -5 -3 2.08 0.64
    -3 -5 3 2.04 0.94
    3 5 -3 1.63 0.66
    -3 -5 -3 1.17 0.88
    -3 -5 -3 1.66 0.52
    3 5 -3 2.66 0.78
    3 -5 3 3.49 1.12
    -3 -5 -3 2.23 1.06
    -3 5 3 1.27 1.23
    3 5 -3 2.54 1.51
    3 5 3 3.94 2.05
    -3 5 3 1.93 1.01
    3 5 3 1.27 0.65
    -3 5 -3 1.64 0.85
    3 -5 3 1.41 0.55
    -3 -5 3 1.77 0.53
    -3 5 -3 1.53 0.79
    3 5 3 2.07 0.8
    -3 5 -3 1.79 0.72
    -3 -5 3 2.06 0.33
    3 5 3 2.3 0.81
    -3 -5 4 3590.01 108.41
    3 -5 -4 3542.97 106.8
    3 5 -4 3742.65 107.27
    -3 5 -4 3630.17 108.13
    -3 5 4 3678.04 108.11
    3 5 -4 3552.4 106.83
    -3 5 4 3295.83 107.16
    -3 -5 -4 3868.88 107.87
    -3 -5 -4 3714.1 106.63
    -3 -5 4 3901.04 108.79
    3 -5 4 3924.61 107.33
    3 -5 -4 3627.64 106.76
    -3 5 4 3714.81 110.1
    -3 5 -4 3580.01 107.53
    3 5 4 3867.47 112.8
    3 -5 4 3764.74 111.48
    -3 5 4 3902.16 108.14
    3 5 4 3693.97 106.86
    -3 -5 -4 3736.75 107.99
    3 5 -4 3519.52 111.34
    3 -5 4 3453.41 106.68
    3 -5 4 3691.56 108.02
    3 5 4 3475.6 107.91
    -3 -5 4 3689.61 106.69
    3 -5 -4 3865.28 107.51
    3 5 4 3671.74 107.67
    3 5 -5 1.12 0.89
    3 -5 -5 0.26 0.88
    -3 -5 5 0.48 0.94
    3 -5 -5 0.47 0.78
    -3 5 5 0.26 0.76
    -3 -5 -5 1.19 0.83
    3 -5 -5 0.6 0.78
    3 5 -5 0.55 0.82
    3 -5 5 1.17 1.05
    3 5 5 0.28 2.04
    3 5 5 0.71 0.75
    3 -5 5 1.42 1.97
    -3 5 5 0.72 1.58
    -3 5 5 0.19 1.03
    -3 -5 -5 0.34 0.64
    -3 -5 -5 0.61 0.91
    3 -5 5 0.22 0.79
    3 -5 5 0.79 0.71
    3 -5 -6 57.48 3.01
    -3 -5 6 50.82 3.54
    -3 5 6 54.64 3.32
    3 5 -6 52.54 3
    -3 -5 -6 59.69 3.06
    3 5 6 63.7 6.29
    3 -5 6 59.7 5.57
    -3 5 6 60.59 3.32
    -3 -5 -6 52.99 2.97
    3 5 -6 54.01 5.43
    3 -5 6 61.32 3.82
    3 -5 6 60.21 3.07
    -3 -5 -7 3.41 1.2
    3 -5 -7 4.4 1.21
    -3 5 7 4.49 1.37
    -3 5 7 3.05 1.37
    3 5 7 2.58 2.66
    3 5 -7 2.35 2.12
    3 -5 7 5.13 2.53
    -3 5 7 4.72 1.29
    3 -5 7 4.07 1.43
    -3 -5 7 2.06 0.45
    3 -5 7 3.51 1.17
    3 5 7 1.7 1.21
    3 -5 -8 1431.89 43.71
    -3 -5 -8 1379.93 44.33
    -3 5 8 1341.29 44.96
    3 5 8 1502.93 51.93
    3 -5 8 1411.52 48.91
    3 5 -8 1240.34 48.02
    3 -5 8 1476.96 43.81
    3 -5 8 1562.69 45.18
    3 5 8 1404.7 45.09
    3 -5 -9 1.02 1.28
    -3 -5 -9 1 1.07
    -3 5 9 0.16 1.31
    3 5 9 -2.66 3.73
    3 5 -9 -0.31 2.13
    3 -5 9 2.01 2.98
    3 -5 9 1.84 1.44
    3 -5 9 0.46 1.21
    3 5 9 1.32 1.39
    3 -5 -10 121.06 6.02
    -3 -5 -10 98.53 5.65
    -3 5 10 120.68 6.72
    3 5 10 101.69 10.51
    3 -5 10 108.9 9.14
    3 5 -10 105.26 8.59
    3 -5 10 111.71 5.95
    -3 -5 10 123.38 6.21
    3 -5 10 113.59 6.65
    3 5 10 110.27 6.76
    -3 5 11 2.32 1.44
    -3 6 0 -0.27 1.01
    -3 6 0 -0.02 0.28
    -3 6 0 -0.08 0.91
    -3 6 0 0.24 0.39
    -3 -6 0 0.63 1.03
    3 6 0 0.63 0.94
    -3 6 0 0.3 0.85
    -3 6 0 0.07 0.76
    3 6 0 0.38 0.47
    -3 6 0 -0.56 0.84
    -3 6 1 24.38 1.6
    -3 6 1 20.59 1.11
    3 6 -1 14.58 0.86
    -3 6 -1 24.02 1.83
    3 -6 -1 24.47 1.84
    -3 -6 -1 18.95 1.02
    -3 6 1 22.22 1.26
    -3 6 1 24.92 1.63
    3 -6 1 24.57 1.84
    -3 -6 -1 22.46 2.54
    -3 6 1 23.68 2.03
    -3 -6 1 25.92 2.49
    -3 6 1 26.6 1.84
    -3 -6 1 19.13 0.98
    3 6 -1 20.26 2.52
    -3 6 -1 36.78 4.69
    3 6 1 21.03 0.91
    3 6 -1 21.43 1.24
    -3 6 -1 23.85 1.57
    -3 6 -1 21.76 1.84
    3 6 1 20.43 1.57
    3 6 1 21.21 1.54
    -3 -6 1 34.36 3.69
    -3 -6 -2 7.74 0.61
    -3 -6 2 10.55 1.92
    3 -6 -2 7.13 0.94
    -3 6 -2 8.13 1.14
    3 6 -2 5.58 0.74
    -3 6 2 6.31 0.92
    -3 6 2 6.42 1.26
    -3 -6 -2 10.81 1.69
    -3 6 2 6.69 1.5
    3 6 -2 5.74 1.8
    -3 6 -2 9.25 2.82
    -3 -6 -2 8.9 1.75
    3 6 2 10.8 2.64
    -3 6 -2 9.78 1.34
    -3 6 2 8.09 1.35
    -3 -6 2 7.76 0.59
    -3 6 2 8.9 1.13
    -3 6 -2 7.48 0.96
    3 -6 2 6.17 0.95
    -3 6 -2 8.43 1.21
    3 6 2 5.84 0.99
    3 6 2 7.9 1.06
    -3 -6 -3 104.45 3.81
    -3 -6 3 121.17 6.05
    -3 6 3 114.17 5.32
    3 -6 -3 104.52 4.22
    3 6 -3 108.04 4.42
    3 6 -3 94.59 4.08
    -3 6 3 92.5 4.37
    3 -6 -3 106.36 4.19
    -3 -6 -3 114.38 5.25
    3 -6 3 142.09 5.26
    -3 -6 -3 101.18 3.81
    3 -6 3 96 4.07
    3 6 3 107.97 4.23
    -3 6 3 110.09 5.07
    3 6 3 122.56 8.03
    -3 6 -3 121.83 5.11
    -3 6 3 100.3 5.84
    3 6 -3 96.46 6.7
    -3 -6 -3 109.65 5.49
    -3 -6 3 105.58 3.84
    3 -6 -3 113.71 4.69
    -3 6 -3 100.45 4.95
    3 6 3 98.1 4.88
    3 6 3 102.18 4.7
    -3 -6 4 29.58 2.85
    3 -6 -4 30.72 2.08
    3 6 -4 33.09 2.33
    -3 6 4 31.76 2.71
    3 -6 -4 31.74 2.03
    3 6 -4 31.68 2.1
    -3 6 4 27.46 2.21
    3 -6 4 27.23 2.41
    -3 -6 -4 33.47 1.93
    -3 6 4 34.33 3.54
    -3 6 -4 32.33 2.53
    3 6 4 29.29 4.34
    3 -6 4 32.26 3.78
    -3 6 4 32.14 2.6
    3 6 4 33.86 2.21
    -3 -6 -4 37.76 2.84
    3 6 -4 27.62 3.89
    -3 -6 4 34.67 1.99
    3 -6 4 29.21 2.05
    3 6 4 32.37 2.65
    3 6 4 33.5 2.52
    3 -6 -4 34.54 2.47
    3 -6 -5 6.25 1.31
    -3 -6 5 5.8 1.51
    3 6 -5 5.75 1.26
    3 -6 -5 6.51 1.12
    -3 6 5 4.83 1.17
    3 6 -5 4.83 1.08
    -3 -6 -5 7.29 1.13
    3 -6 -5 6.89 1.11
    -3 -6 -5 5.68 1.24
    3 6 5 3.78 2.59
    3 6 5 6.3 1.22
    3 -6 5 6.36 2.32
    -3 6 5 8.54 2.17
    -3 6 5 5.86 1.32
    3 -6 5 6.4 1.1
    -3 -6 5 7.78 1.17
    3 -6 5 7.73 1.42
    3 -6 -6 11.32 1.8
    -3 -6 6 7.54 1.64
    3 -6 -6 8.34 1.37
    -3 6 6 8.64 1.47
    -3 -6 -6 9.72 1.44
    3 6 -6 8.25 1.44
    3 6 6 9.4 3.56
    3 -6 6 8.46 2.51
    -3 -6 -6 8.62 0.87
    -3 6 6 10.4 1.6
    -3 -6 -6 11.35 1.49
    3 -6 6 11.09 1.79
    3 -6 6 9.43 1.38
    -3 -6 6 8.91 1.35
    -3 6 -6 8.59 1.52
    -3 -6 7 6.4 1.66
    3 -6 -7 4.59 1.37
    -3 6 7 5.51 1.54
    3 6 7 1.14 3.3
    3 -6 7 7.68 2.75
    3 6 -7 5.85 2.54
    -3 6 7 5.6 1.4
    -3 -6 -7 5.78 1.23
    3 -6 7 7.47 1.71
    3 -6 7 8.03 1.45
    -3 -6 7 8.07 1.5
    3 6 7 5.46 1.62
    3 -6 -8 56.83 3.74
    -3 -6 -8 45.89 3.7
    -3 6 8 44.48 3.93
    3 -6 8 51.59 6
    3 6 8 49.54 7.29
    3 6 -8 50.3 6.16
    3 -6 8 61.03 4.36
    -3 -6 8 59.42 3.79
    3 6 8 48.93 4.23
    3 -6 8 56.11 3.78
    3 -6 -9 8.75 1.77
    -3 -6 -9 6.05 1.55
    -3 6 9 6.21 1.87
    3 6 9 4.99 4.03
    3 6 -9 8.39 2.99
    3 -6 9 9.68 3.51
    3 -6 9 6.71 1.66
    -3 -6 9 8.28 1.81
    3 -6 9 10.16 2.15
    3 6 9 6.38 2.02
    -3 -6 -10 34.47 3.07
    3 -6 -10 39.83 3.36
    -3 6 10 31.59 3.5
    3 -6 10 25.17 5.12
    3 6 10 22.33 6.05
    3 6 -10 27.03 4.82
    3 -6 10 37.69 3.31
    3 -6 10 39.12 3.7
    -3 -6 10 35.02 3.22
    3 6 10 31.22 3.6
    -3 6 11 -0.16 1.87
    -3 -6 -11 1.38 1.52
    -3 7 0 1068.02 25.47
    -3 7 0 1073.93 25.89
    3 7 0 787.84 24.33
    3 7 0 679.48 22.51
    -3 7 0 820.84 22.88
    -3 -7 0 759.28 24.88
    -3 7 0 751.8 23.81
    3 7 0 825.32 26
    3 7 0 765.31 23.33
    -3 7 1 72.69 3.09
    -3 7 -1 69.82 3.06
    3 -7 -1 67.4 3.13
    3 7 1 56.81 2.11
    3 7 1 58.66 3.05
    3 7 -1 60.92 3.42
    -3 7 1 69.95 2.42
    -3 7 1 71.33 3.19
    -3 -7 1 69.34 3.93
    -3 7 1 73.84 3.06
    -3 -7 1 53.13 1.87
    -3 7 -1 76.53 6.69
    -3 7 1 66.13 3.41
    3 7 -1 56.49 4.34
    3 -7 1 68.17 3.09
    -3 7 -1 70.11 2.96
    -3 7 -1 65.43 3.4
    -3 7 -1 47.09 1.87
    3 7 1 58.5 2.86
    -3 -7 1 69.81 5.95
    3 7 1 57.57 2.72
    3 7 -1 61.89 2.37
    -3 7 2 461.31 14.07
    -3 -7 -2 343.16 10.92
    3 7 -2 366.22 11.61
    3 -7 -2 352.81 11.87
    -3 7 -2 436.66 12.41
    3 7 2 342.92 11.24
    -3 7 2 353.33 11.99
    3 7 2 351.51 11.84
    3 7 -2 359.19 12.88
    -3 7 2 410.38 12.24
    -3 -7 -2 335.36 13.4
    -3 7 -2 478.12 18.18
    3 7 2 393.05 16.31
    -3 7 2 390.73 12.74
    3 7 2 342.92 10.89
    3 -7 2 334.5 13.03
    3 -7 2 374.96 12.03
    -3 7 -2 439.62 13.18
    -3 7 2 328.97 13.4
    3 7 -2 376.28 15.09
    -3 -7 2 348.8 10.91
    -3 7 -2 343.05 11.72
    -3 7 -2 350.7 12.39
    3 7 2 328.51 12.13
    3 7 2 346.11 11.99
    -3 -7 2 466.53 15.56
    -3 -7 3 546.7 17.93
    -3 -7 -3 452.14 14.46
    3 -7 -3 441.81 14.94
    -3 7 3 530.38 16.82
    3 7 -3 500.8 15.28
    -3 7 3 428.48 15.31
    3 -7 3 652.86 16.56
    -3 -7 -3 451.17 14.48
    3 7 -3 427.42 14.79
    3 7 3 546.31 20.65
    -3 -7 -3 523.61 16.91
    -3 7 3 544.98 16.3
    3 -7 3 427.68 14.83
    3 -7 3 451.88 16.51
    -3 7 3 493.19 15.08
    3 7 3 481.08 14.92
    -3 7 -3 540.14 16.31
    -3 7 3 452.81 17.25
    3 7 -3 472.33 19.15
    3 -7 -3 488.89 15.33
    -3 -7 3 480.73 14.52
    3 7 3 436.47 15.83
    3 7 3 488.89 15.74
    -3 -7 -4 639.49 20.32
    -3 -7 4 689.28 22.97
    3 -7 -4 651.73 20.79
    3 7 -4 720.76 21.25
    -3 7 4 733.56 22.5
    3 7 -4 632.44 20.69
    3 -7 -4 667.66 20.73
    -3 7 4 589.26 21.06
    3 -7 4 700.14 21.1
    -3 -7 -4 638.29 20.31
    3 7 -4 632.37 25.37
    -3 7 -4 685.64 21.7
    -3 -7 -4 729 22.14
    3 7 4 678.51 26.01
    3 -7 4 651.37 24.11
    -3 7 4 754.25 21.9
    3 -7 4 647.27 22.17
    3 7 4 701.86 20.85
    3 -7 4 616.28 20.56
    -3 7 4 676.92 23.62
    -3 -7 4 653.03 20.39
    3 -7 -4 714.36 21.27
    3 7 4 651.75 21.87
    3 7 4 691.72 21.66
    3 -7 -5 6.73 1.15
    3 7 -5 8.69 1.43
    3 -7 -5 9.95 1.51
    -3 -7 5 6.64 1.58
    -3 7 -5 6.85 1.1
    3 7 -5 5.92 1.15
    -3 7 5 6.92 1.35
    -3 -7 -5 5.91 1.06
    3 7 5 5.42 2.71
    -3 -7 -5 7.07 1.4
    3 7 -5 3.39 1.99
    3 7 5 7.49 1.25
    3 -7 5 6.69 2.25
    -3 7 5 9.16 2.25
    -3 7 5 8.72 1.52
    3 -7 5 6.06 1.4
    -3 7 -5 5.9 1.27
    3 -7 5 7.04 1.1
    -3 -7 5 9.05 1.17
    3 7 5 5.34 1.36
    3 -7 -6 311.36 10.55
    3 -7 -6 271.42 9.66
    -3 7 -6 264.4 9.48
    -3 -7 6 255.32 10.89
    -3 7 6 247.17 9.98
    3 7 -6 252.59 9.62
    -3 -7 -6 285.78 9.59
    3 -7 6 302.04 13.74
    -3 7 6 300.49 9.99
    -3 -7 -6 224.45 8.29
    3 7 6 248.6 14.5
    -3 -7 -6 253.03 9.33
    3 -7 6 268.53 9.57
    3 -7 6 268.31 10.62
    -3 -7 6 284.71 9.63
    -3 7 -6 255.18 10.24
    3 -7 -7 629.78 19.32
    -3 -7 7 618.38 20.84
    -3 7 7 563.25 19.66
    3 7 -7 608.91 24.84
    3 7 7 625.38 26.12
    3 -7 7 662.77 24.17
    3 -7 7 643.47 20.43
    3 -7 7 619.39 19.18
    -3 -7 7 668.86 19.34
    3 -7 -8 381.16 13.59
    -3 -7 -8 337.83 13.8
    -3 7 8 343.47 14.55
    -3 7 8 349.73 13.91
    3 7 -8 338.24 17.73
    3 -7 8 374.55 17.74
    3 7 8 366.47 19.75
    3 -7 8 407.45 14.58
    3 -7 8 387.23 13.54
    -3 -7 8 411.75 13.62
    3 7 8 364.18 14.61
    3 -7 -9 83.67 4.83
    -3 -7 -9 78.1 4.85
    -3 7 9 73.03 5.14
    3 7 9 76.77 8.97
    3 -7 9 80.03 7.61
    3 7 -9 58.8 6.94
    3 -7 9 87.66 4.86
    3 -7 9 76.59 5.22
    -3 -7 9 91.84 4.91
    3 7 9 74.41 5.43
    3 -7 -10 175.94 7.84
    -3 -7 -10 152.48 7.5
    -3 7 10 150.41 8.18
    3 -7 10 147.26 11.27
    3 7 -10 125.62 10.65
    3 -7 10 166.08 8.38
    3 -7 10 177.66 7.83
    -3 -7 10 177.59 7.77
    -3 -7 -11 377.27 13.93
    -3 8 0 0.56 1.43
    3 8 0 0.71 0.75
    3 8 0 0.02 0.34
    -3 8 0 -0.13 1.22
    3 8 0 -0.43 1.16
    -3 -8 0 0.41 0.99
    -3 8 0 0.42 0.92
    3 8 0 -0.04 0.41
    3 8 0 0.08 0.43
    -3 8 1 10.22 1.43
    -3 -8 1 1.79 2.1
    3 8 -1 5.19 0.61
    -3 8 -1 9.97 1.2
    3 -8 -1 8.84 1.22
    3 8 1 6.82 1.08
    3 8 -1 6.56 1.2
    -3 8 1 6.45 0.58
    3 8 1 5.7 0.63
    -3 8 1 9.05 1.33
    3 8 -1 7.24 1.77
    -3 -8 1 8.69 1.5
    3 8 1 4.64 0.6
    -3 8 -1 12.46 3.42
    3 -8 1 8.16 1.5
    -3 8 1 13.73 1.3
    3 -8 1 8.44 1.14
    -3 8 -1 7.65 1.27
    3 8 -1 6.69 0.7
    -3 8 -1 9.11 1.19
    3 8 1 6.56 0.97
    3 8 1 6.47 0.93
    -3 8 -2 9.93 0.77
    -3 8 2 15.73 2.24
    -3 -8 2 12.62 2.65
    3 8 -2 11.62 1.17
    -3 -8 -2 10.52 0.95
    3 -8 -2 12.57 1.54
    -3 8 -2 12.23 1.74
    3 8 2 11.24 1.29
    3 8 -2 11.35 1.63
    3 8 2 10.36 1.03
    -3 8 2 10.54 1.41
    -3 8 2 13.84 1.8
    -3 -8 2 13.81 1.92
    3 8 -2 9.29 2.28
    -3 8 -2 9.51 3.48
    3 8 2 10.84 2.95
    3 -8 2 11.03 1.51
    3 8 2 11.7 1.19
    -3 -8 2 13.15 1.02
    -3 8 -2 15.9 2.01
    3 -8 2 9.66 1.76
    3 8 2 12.17 0.95
    -3 8 -2 13.61 1.46
    -3 8 -2 10.07 1.55
    3 8 2 11.42 1.45
    3 8 2 10.7 1.31
    -3 -8 -3 142.39 5.02
    3 -8 -3 130.25 5.45
    -3 8 3 178.29 7.4
    3 8 -3 148.12 5.63
    -3 8 -3 141.43 5.08
    3 8 3 148.96 5.52
    -3 -8 -3 139.92 5.03
    3 8 3 129.65 5.3
    -3 8 3 143.36 6.01
    3 -8 3 188.63 6.68
    3 8 -3 134.54 8.63
    -3 8 -3 158.54 10.4
    3 8 3 142.8 9.25
    3 -8 3 134.34 5.45
    3 -8 3 149.25 6.96
    -3 -8 3 142.38 5
    3 8 3 149.21 5.4
    -3 8 3 153.06 5.66
    -3 8 -3 174.97 6.9
    -3 8 3 152.88 7.56
    3 -8 -3 141.04 5.6
    3 8 3 139.47 6.23
    3 8 3 153.79 6.19
    -3 -8 3 182.09 8.38
    -3 8 -4 8.14 1.02
    3 -8 -4 7.8 1.12
    -3 -8 -4 9.11 0.97
    3 -8 -4 8.81 1.31
    -3 8 4 8.51 1.68
    -3 -8 4 10.53 2.05
    3 8 -4 7.42 1.23
    -3 8 4 7.42 1.23
    3 8 4 6.56 1.15
    3 -8 -4 6.23 1.07
    3 -8 4 5.66 1.28
    -3 -8 -4 6.89 0.92
    3 8 -4 8.83 1.23
    -3 8 4 6.54 1.93
    3 8 4 5.41 2.6
    3 8 4 7.23 1.15
    3 8 -4 6.03 2.27
    -3 8 -4 8.74 1.57
    3 -8 4 8.41 1.64
    -3 -8 4 8.66 1.01
    3 -8 4 7.26 1.07
    3 8 4 7.36 1.41
    3 -8 -5 1.65 0.83
    3 -8 -5 0.72 0.97
    -3 -8 5 0.79 1.14
    -3 8 -5 0.68 0.73
    3 8 -5 1.16 0.95
    -3 -8 -5 1.02 0.72
    -3 -8 -5 0.74 0.69
    3 8 -5 0.56 0.84
    -3 8 5 1.17 0.95
    3 8 5 1.54 2.23
    3 -8 5 2.62 1.69
    -3 8 5 0.37 1.59
    3 8 5 1.23 0.91
    3 -8 5 0.96 1.19
    3 8 -5 0.6 1.85
    -3 8 -5 0.11 0.82
    3 -8 5 2.63 0.86
    -3 -8 5 1.05 0.72
    3 8 5 0.97 0.93
    3 -8 -6 14.33 1.83
    -3 -8 -6 15.02 1.64
    3 -8 -6 16.67 2.08
    -3 8 -6 14 1.63
    -3 -8 6 9.94 2.24
    -3 8 6 12.02 1.88
    3 8 6 8.47 3.65
    3 -8 6 15.66 3.29
    -3 -8 -6 12.06 1.17
    3 -8 6 13.4 2.12
    -3 8 -6 13.41 1.93
    3 -8 6 14.79 1.71
    -3 -8 6 12.49 1.56
    -3 -8 7 8.38 2.14
    3 -8 -7 11.01 1.68
    -3 8 7 10.12 1.79
    3 8 7 3.97 3.39
    3 -8 7 8.97 2.91
    3 8 -7 6.65 3.18
    3 -8 7 8.9 1.59
    -3 -8 7 11.31 1.66
    3 -8 -8 26.06 2.59
    -3 -8 -8 23.78 2.74
    -3 8 8 26.85 2.89
    3 -8 8 25.49 4.33
    3 8 -8 21.55 4.63
    3 8 8 20.91 5.39
    3 -8 8 30.29 2.71
    -3 -8 8 33.74 2.72
    3 -8 8 29.2 3.04
    3 8 8 29.09 3.3
    -3 -8 -9 18.28 2.39
    3 -8 -9 16.1 2.21
    -3 8 9 15.43 2.42
    3 8 9 15.57 4.91
    3 -8 9 14.57 3.77
    3 8 -9 16.03 4.19
    -3 -8 9 18.48 2.34
    3 -8 9 19.98 2.62
    3 -8 9 16.93 2.24
    3 8 9 13.4 2.48
    -3 -8 -10 18.28 2.65
    -3 -8 -10 11.93 2.12
    3 -8 -10 14.32 2.65
    -3 8 10 16.53 2.85
    3 8 -10 8.65 3.62
    3 -8 10 22.72 4.57
    3 -8 10 13.27 2.49
    3 -8 10 17.23 2.53
    -3 -8 10 13.28 2.31
    -3 9 0 54.33 3.6
    3 -9 0 52.59 2.99
    3 9 0 50.68 3.16
    -3 9 0 50.49 3.77
    3 9 0 51.41 2.15
    3 -9 0 54.4 3.78
    -3 9 0 51.19 2.93
    3 9 0 51.72 4.08
    3 9 0 51.6 2.06
    3 9 0 47.66 2.44
    3 9 0 48.35 2.38
    -3 9 1 54.72 3.16
    -3 9 -1 37.78 2.25
    3 -9 -1 37.56 2.4
    3 -9 1 39.52 2.64
    3 -9 -1 39.64 2.38
    3 9 -1 32.26 1.64
    3 9 1 37.02 2.5
    3 9 -1 35.38 2.66
    3 9 1 33.61 1.76
    -3 9 1 52.48 3.3
    -3 -9 1 36.76 2.69
    -3 9 -1 33.08 4.59
    3 -9 1 38.21 3.12
    3 9 1 32.2 1.61
    3 9 1 36.54 3.06
    -3 9 1 40.28 2.27
    3 -9 1 36.85 2.34
    3 9 -1 35.72 3.77
    -3 9 -1 42.07 2.99
    -3 -9 1 41.6 4.55
    3 9 1 34.6 2.26
    3 9 -1 37.25 1.76
    3 9 1 39.54 2.25
    -3 9 -1 45.93 2.68
    -3 9 2 3683.16 94.23
    3 9 -2 3364.44 93.47
    -3 9 2 4725.18 98.42
    -3 -9 -2 3276.46 93.42
    3 -9 -2 2931.29 94.51
    -3 9 -2 2861.33 94.48
    3 9 -2 3503.13 93.34
    3 -9 2 3494.23 95.02
    3 9 2 3428.35 93.46
    3 9 2 3274.77 94.06
    3 9 -2 3212.16 95.06
    -3 9 2 3442.56 92.72
    -3 9 2 3717.11 94.86
    3 9 -2 3730.4 99.42
    3 9 2 3319.72 93.31
    -3 9 -2 2598.71 99.02
    -3 -9 2 3484.87 95.11
    3 9 2 3425.61 98.62
    -3 9 2 2871.17 94.69
    -3 -9 2 3631.36 93.67
    3 -9 2 2954.3 94.68
    3 9 2 3552.41 93.44
    3 -9 2 3513.09 96.07
    -3 9 -2 4262.87 96.64
    -3 9 -2 2381.99 92.45
    -3 9 -2 3623.23 94.24
    3 9 2 3370.59 94.51
    3 9 2 3508.23 94.33
    -3 -9 2 4161.55 100.92
    -3 9 -3 102.59 3.62
    -3 -9 -3 102.05 3.58
    3 9 -3 113.2 4.21
    3 -9 -3 102.05 4.2
    -3 -9 -3 66.99 2.79
    3 9 3 99.1 3.99
    3 9 3 92.03 3.89
    -3 9 3 107.6 4.7
    3 -9 3 110.7 4.67
    3 -9 3 102.7 4.22
    3 9 -3 117.29 7.86
    -3 9 -3 70.31 7.52
    3 9 3 108.02 7.57
    3 -9 3 109.24 5.59
    3 9 3 111.46 3.99
    -3 9 3 114.88 4.34
    -3 9 3 116.46 6.28
    -3 -9 3 104.31 3.58
    -3 -9 3 133.7 7.24
    -3 9 -3 107.93 4.41
    3 -9 -3 87.96 3.88
    3 9 3 111.3 4.74
    3 9 3 104.84 4.89
    3 9 -4 45.55 2.8
    -3 -9 4 53.09 4.34
    -3 9 -4 43.73 2.33
    -3 -9 -4 39.52 2.14
    3 -9 -4 39.7 2.49
    3 9 4 42.37 2.62
    3 -9 -4 41.37 2.53
    -3 9 4 40.15 2.84
    -3 -9 -4 56.01 3.91
    3 -9 4 43.05 2.82
    -3 -9 -4 40.66 2.18
    3 -9 4 42.86 2.52
    3 9 -4 33.41 4.76
    3 9 4 32.79 4.51
    3 -9 4 45.65 3.52
    -3 9 4 43.49 2.54
    3 9 4 47.03 2.65
    -3 9 4 46.77 4.08
    3 -9 -4 45.12 2.72
    -3 9 -4 40 3.07
    3 9 4 39.5 3.11
    -3 -9 4 41 2.2
    3 -9 -5 5.64 1.06
    3 -9 -5 5.83 1.32
    3 9 -5 5.75 1.24
    -3 -9 5 5.91 1.75
    -3 9 -5 5.52 1.06
    -3 -9 -5 4.84 0.96
    3 9 -5 4.87 1.14
    -3 -9 -5 5.17 0.99
    -3 9 5 3.97 1.14
    -3 9 5 5.89 2.06
    3 9 -5 6.62 2.45
    3 9 5 5.5 1.18
    3 -9 5 5.52 1.53
    3 9 5 4.11 2.75
    3 -9 5 4.43 1
    -3 -9 5 4.23 0.94
    3 9 5 7.12 1.51
    -3 9 -5 6.17 1.39
    -3 -9 -6 1786.53 52.39
    3 -9 -6 1870.74 53.37
    -3 9 -6 1748.48 52.54
    -3 -9 6 1806.8 55.14
    3 -9 -6 1780.82 52.76
    -3 9 6 1654.96 53.44
    3 -9 6 1740.43 57
    3 -9 6 1700.27 53.82
    -3 -9 6 1826.42 52.46
    3 9 6 1726.95 54.17
    -3 9 -6 1709.43 53.75
    3 -9 6 1727.34 52.6
    -3 -9 -7 125.67 5.41
    3 -9 -7 120.68 5.58
    -3 -9 7 118.98 6.97
    -3 9 7 104.18 5.85
    3 9 7 100.51 9.5
    3 -9 7 125.46 8.65
    3 -9 7 107.87 5.95
    3 -9 7 119.94 5.51
    -3 -9 7 127.92 5.49
    -3 9 -7 116.08 6.13
    -3 -9 -8 108.28 5.12
    3 -9 -8 107.29 5.4
    -3 9 8 93.08 5.6
    3 9 -8 79.92 8.37
    3 9 8 85.81 9.27
    3 -9 8 95.05 7.99
    3 -9 8 98.9 5.12
    -3 -9 8 106.86 5.14
    -3 -9 -9 1.82 1.38
    -3 -9 -9 1.5 1.23
    3 -9 -9 3.56 1.59
    -3 9 9 2.52 1.59
    -3 9 9 2.05 1.49
    3 9 9 -0.96 4.09
    3 9 -9 1.58 2.63
    3 -9 9 4.26 2.88
    3 -9 9 2.54 1.4
    -3 -9 9 3.49 1.44
    3 9 9 2.01 1.59
    -3 -9 -10 741.2 23.4
    -3 -9 -10 640.25 23.37
    -3 9 10 649.56 24.34
    3 -9 10 670.99 28.74
    -3 -9 10 766.64 23.53
    -3 10 0 1.52 1.07
    3 10 0 0.03 0.49
    3 -10 0 0.23 0.7
    3 10 0 -0.09 0.74
    3 10 0 -0.24 0.47
    -3 10 0 0.21 1.06
    3 10 0 0.81 1.08
    3 -10 0 -0.13 1.06
    -3 10 0 0.32 0.87
    3 10 0 -0.03 0.47
    3 10 0 0.19 0.5
    3 10 0 -0.04 0.48
    3 10 -1 44.49 2.05
    -3 10 -1 46.34 2.58
    -3 10 1 76.24 4.11
    3 -10 1 51.8 3.14
    3 -10 -1 50.14 2.8
    3 10 -1 40.77 2.09
    3 10 1 49.98 3.02
    3 10 -1 46.48 3.17
    3 10 1 49.1 2.29
    -3 10 1 66.79 4.24
    -3 -10 1 45.31 3.03
    -3 10 -1 56.72 5.33
    3 -10 1 46.98 3.69
    3 10 1 46.78 3.6
    3 -10 1 45.44 2.69
    3 10 1 42.63 1.99
    3 10 -1 45.88 4.34
    -3 10 1 50.64 2.59
    -3 10 -1 58.12 3.25
    -3 10 -1 50.55 3.45
    3 10 -1 46.14 2.1
    -3 -10 1 61.71 5.05
    3 10 1 46.78 2.73
    3 10 1 48.41 2.64
    3 -10 -2 4.4 0.95
    3 10 -2 2.64 1.06
    -3 -10 -2 2.42 1.07
    -3 10 -2 3.47 1.52
    3 -10 -2 3.08 1.46
    -3 10 2 5.96 1.43
    -3 -10 2 1.17 2.48
    3 -10 2 3.92 1.25
    -3 10 2 4.81 1.39
    3 10 -2 3.37 0.91
    3 10 2 3.79 1.09
    3 10 -2 3.47 1.27
    3 10 2 4.64 0.89
    -3 -10 -2 2.85 2.29
    3 10 2 3.29 0.87
    -3 10 -2 2.45 2.88
    -3 -10 2 5.79 1.34
    3 10 -2 3.34 2.05
    3 10 2 4.2 2.06
    3 -10 2 4.61 1.68
    3 10 2 3.6 1.03
    3 10 2 5.22 1.15
    -3 10 2 4.03 1.62
    -3 -10 2 2.02 1.15
    3 10 2 2.65 1.06
    3 -10 2 2.03 1.49
    -3 10 -2 4.34 1.29
    3 10 -3 28.87 1.96
    -3 -10 -3 28.18 1.62
    3 -10 -3 28.76 2.11
    -3 10 -3 25.06 1.45
    -3 10 -3 32.5 2.34
    3 10 3 29.75 2.02
    3 10 3 23.9 1.85
    -3 10 3 34.77 2.58
    -3 -10 -3 33.01 3.29
    3 -10 3 24.39 2.17
    3 10 -3 26.05 4.02
    -3 10 -3 35.57 4.71
    3 10 3 29.68 3.95
    -3 -10 3 26.34 1.58
    -3 -10 3 28.57 2.4
    3 -10 3 30.87 2.93
    3 10 3 31.31 1.65
    3 10 3 28.41 1.84
    3 -10 3 29.28 2.18
    -3 10 3 27.91 3.13
    -3 10 3 37.93 2.39
    -3 10 -3 31.32 2.29
    3 -10 -3 17.99 1.6
    -3 -10 3 37.09 4.2
    3 10 3 30.65 2.33
    3 10 3 28.18 2.41
    3 10 -4 14.25 1.55
    -3 -10 -4 10.31 0.74
    -3 10 -4 12.73 1.21
    -3 -10 -4 13.46 1.22
    3 -10 -4 12.4 1.45
    -3 -10 4 14.96 2.67
    3 10 4 12.04 1.47
    -3 -10 -4 11.48 1.16
    3 10 4 10.96 1.08
    -3 10 4 13.39 1.72
    -3 -10 -4 16.43 2.5
    3 -10 4 11.1 1.56
    3 10 4 9.85 2.59
    3 10 -4 10.33 3
    3 -10 4 12.62 1.38
    3 -10 4 14.91 2.09
    -3 -10 4 11.55 1.16
    3 10 4 12.45 1.43
    -3 -10 4 12.24 0.79
    -3 10 4 18.07 2.56
    3 -10 -4 12.71 1.49
    -3 10 -4 16.8 1.99
    3 10 4 13.3 1.81
    3 -10 -5 32.71 2.53
    -3 10 -5 32.28 2.17
    -3 -10 5 34.88 3.75
    -3 -10 -5 34.62 2.13
    3 -10 -5 26.38 2.18
    -3 -10 -5 27.34 1.64
    3 10 -5 30.43 2.43
    -3 10 5 28.15 2.6
    -3 -10 -5 29.53 2.01
    3 10 -5 28.36 2.29
    3 10 5 32.39 2.48
    -3 10 5 36.03 3.91
    3 10 -5 28.41 4.59
    3 -10 5 29.14 2.19
    3 -10 5 31.3 2.97
    3 10 5 24.99 4.17
    3 10 5 31.06 2.3
    -3 -10 5 34.74 2.11
    -3 10 -5 33.8 2.91
    3 10 5 29.76 2.85
    3 -10 -6 3.07 1.35
    3 -10 -6 -0.2 1.42
    -3 10 -6 1.43 1.09
    -3 -10 6 -1.34 2.02
    -3 -10 -6 1.27 1.14
    -3 10 6 0.37 1.46
    3 10 6 0.67 2.65
    3 10 -6 1.08 2.72
    3 -10 6 -0.14 1.6
    3 -10 6 1.17 2.04
    3 10 6 2 1.44
    -3 10 -6 0.52 1.26
    3 -10 6 0.57 1.29
    -3 -10 6 2.48 1.08
    3 -10 -7 12.2 1.73
    -3 -10 7 5.24 1.88
    -3 -10 -7 8.69 1.45
    -3 10 7 7.32 1.73
    3 10 7 2.26 2.85
    3 -10 7 6.24 2.63
    3 -10 7 6.24 1.73
    3 -10 7 7.92 1.48
    -3 -10 7 8.74 1.45
    -3 10 -7 6.12 1.51
    -3 -10 -8 49.39 3.28
    3 -10 -8 48.8 3.41
    -3 10 8 42.17 3.7
    3 10 -8 41.04 6.03
    3 -10 8 44.65 5.49
    3 10 8 39.83 6.33
    -3 -10 8 52.05 3.34
    3 -10 8 41.41 3.19
    3 -10 -9 6.98 1.81
    -3 -10 -9 7.75 1.92
    -3 -10 -9 6.8 1.73
    -3 10 9 7.15 1.96
    -3 10 9 7.03 1.96
    3 10 9 2.7 3.88
    3 10 -9 6.7 3.8
    3 -10 9 6.47 3.18
    3 -10 9 7.91 1.74
    -3 -10 9 8.24 1.77
    3 10 9 8.82 2.31
    -3 -10 -10 25.71 3.03
    -3 -10 -10 19.41 2.72
    -3 10 10 22.61 3.03
    3 -10 10 21 4.86
    -3 -10 10 23.32 2.8
    3 11 0 15.74 1.2
    -3 11 0 15.48 1.8
    3 -11 0 13.68 1.59
    -3 11 0 14.32 1.83
    3 11 0 12.89 1.71
    3 11 0 14.52 1.23
    3 11 0 12.41 2.29
    3 -11 0 13.93 2.1
    -3 11 0 13.48 1.47
    3 11 0 13.27 1.24
    3 11 0 12 1.18
    3 11 0 13.68 1.13
    -3 11 1 303.12 10.21
    3 11 -1 199.95 6.81
    -3 11 -1 201.72 7.41
    3 -11 -1 236.86 8.04
    3 -11 1 227.58 8.42
    3 11 1 215.93 8.21
    3 11 -1 218.23 8.61
    3 11 1 211.61 7.18
    3 11 -1 192.89 6.9
    -3 11 1 284.51 10.63
    -3 11 1 204.13 7.35
    -3 11 -1 250.24 11.3
    3 11 1 191.98 6.73
    3 -11 1 220.36 9.43
    3 -11 1 197.07 7.62
    3 11 1 226.14 9.46
    3 11 -1 206.66 10.59
    -3 11 -1 207.91 8.25
    3 11 -1 198.71 6.81
    3 11 -1 194.56 6.76
    -3 -11 1 250.6 10.94
    3 11 1 207.9 7.73
    3 11 1 216.16 7.63
    -3 11 2 1681.89 37.83
    3 11 -2 1178.1 35.34
    -3 11 -2 1162.23 36.4
    3 -11 -2 1167.93 37.14
    -3 -11 -2 1336.46 35.74
    3 -11 -2 1257.54 36.05
    3 11 -2 1020.06 35.18
    3 11 2 1255.11 36.46
    3 11 2 1264.91 35.75
    -3 -11 -2 1103.86 38.98
    -3 11 2 1684.48 38.59
    3 11 -2 1275.88 41.62
    -3 -11 2 1290.17 35.76
    -3 -11 2 1177.88 36.2
    3 -11 2 1061.33 36.84
    3 11 2 1343.64 39.36
    3 11 2 1215.7 35.35
    -3 11 2 1332.09 36.98
    3 -11 2 1343.61 38.6
    3 11 2 792.7 34.91
    -3 11 -2 1341.44 40.59
    -3 11 -2 1516.51 37.12
    -3 -11 2 1136.64 41.3
    3 11 2 1291.25 36.44
    3 11 2 1181.89 36.58
    3 11 -3 29.11 1.98
    -3 -11 -3 28.41 1.73
    3 -11 -3 28.52 2.28
    3 11 3 31.73 2.12
    3 11 3 27.06 2.03
    -3 11 3 31.8 2.69
    -3 -11 -3 24.79 3.16
    3 -11 3 20.09 2.04
    3 11 -3 28.44 4.27
    -3 -11 3 30.59 2.41
    3 -11 3 37.34 3.26
    3 11 3 36.03 3.99
    3 -11 3 28.45 2.33
    3 11 3 30.91 1.89
    3 11 3 30.15 1.7
    -3 11 3 30.96 3.36
    -3 -11 3 28.11 1.76
    -3 -11 3 30.84 4.16
    -3 11 -3 22.64 1.29
    3 -11 -3 19.05 1.56
    3 11 3 27.81 2.29
    3 11 3 26.61 2.41
    -3 11 -4 8.79 1.03
    -3 -11 -4 8.46 1.05
    3 -11 -4 8.5 1.3
    -3 -11 4 9.52 2.51
    3 -11 -4 8.7 1.3
    3 11 -4 7.93 1.3
    -3 11 4 10.5 1.63
    3 11 4 7.89 1.06
    3 11 4 12.07 1.45
    -3 -11 -4 11.63 2.41
    -3 -11 -4 8.29 1.06
    3 -11 4 3.13 1.23
    -3 -11 4 9.68 1.06
    -3 11 4 8.21 2.11
    3 11 4 6.3 2.34
    3 11 4 8.33 1.22
    3 11 -4 10 2.96
    3 -11 4 7.88 1.86
    3 -11 4 8.39 1.24
    3 11 4 7.5 1.52
    -3 11 -4 8.97 1.62
    3 -11 -5 308.23 10.69
    -3 11 -5 296.38 10.01
    -3 -11 -5 327.02 10.08
    3 -11 -5 313.95 10.57
    -3 -11 -5 248.12 9.01
    -3 -11 5 390.62 14.65
    3 11 -5 328.95 10.9
    3 11 5 321.58 10.89
    -3 -11 -5 304.92 9.97
    3 11 5 210.5 9.05
    -3 11 5 316.73 11.45
    -3 11 5 371.46 14.18
    3 11 -5 298.23 15.95
    3 11 5 283.3 14.14
    -3 -11 5 332.19 10.11
    3 -11 5 348.11 12.44
    -3 -11 5 303 9.16
    3 11 5 310.54 10.44
    3 -11 5 301.28 10.42
    -3 11 -5 340.69 12.01
    3 11 5 301.37 11.75
    3 -11 -6 678.09 22.33
    -3 -11 -6 708.12 21.52
    -3 -11 6 783.99 25.63
    3 -11 -6 640.87 21.74
    -3 11 6 656.18 22.83
    3 11 6 702.32 22.42
    3 11 -6 602.32 27.9
    3 11 6 593.96 26.35
    3 -11 6 668.84 23.22
    3 -11 6 647.14 21.65
    -3 -11 6 702.89 21.48
    -3 11 -6 703.64 23.3
    3 11 6 670.37 23.36
    3 -11 -7 3.02 1.24
    -3 -11 -7 3.07 1.14
    -3 11 7 1.26 1.22
    3 11 7 -2.46 2.89
    3 -11 7 2.02 2.19
    3 -11 7 3.07 1.58
    3 11 7 2.95 1.53
    -3 11 -7 4.58 1.48
    3 -11 7 1.22 1.1
    -3 -11 7 1.82 1.05
    -3 -11 -8 28.92 2.49
    3 -11 -8 30.33 2.71
    -3 11 8 28.75 3.09
    3 -11 8 33.08 4.6
    3 11 8 22.49 4.95
    3 11 -8 20.9 4.73
    3 -11 8 22.69 2.86
    3 -11 8 28.5 2.57
    -3 -11 8 25.54 2.44
    -3 -11 -9 369.23 12.77
    3 -11 -9 360.43 13.03
    -3 -11 -9 312.83 13.25
    -3 11 9 327.05 13.68
    3 11 -9 255.7 17.57
    3 11 9 270.13 17.63
    3 -11 9 345.02 17.04
    3 -11 9 343.73 12.81
    -3 -11 9 368.99 12.79
    -3 -11 -10 333.2 12.02
    -3 -11 -10 285.27 12.18
    -3 11 10 271.53 12.72
    3 -11 10 296.5 16.49
    -3 -11 10 332.75 12.02
    -3 12 0 -1.04 1.22
    3 12 0 -0.04 0.7
    3 -12 0 0.52 0.84
    3 12 0 0.35 0.69
    3 12 0 0.8 0.96
    -3 12 0 0.27 0.9
    3 12 0 -0.19 1.46
    3 -12 0 -0.15 1.31
    3 12 0 -0.86 0.65
    -3 12 0 -0.24 0.94
    3 12 0 -0.35 0.76
    3 12 0 0.05 0.59
    -3 12 1 20.37 3.35
    3 12 -1 38.95 1.95
    -3 12 -1 39.8 2.39
    3 -12 -1 48.4 2.85
    3 -12 1 45.85 3.08
    3 12 -1 38.01 2.05
    3 12 1 41.75 2.91
    3 12 -1 43.7 3.22
    3 12 1 44.27 2.37
    -3 12 1 21.39 3.48
    3 12 -1 49.52 4.84
    -3 12 -1 46.54 4.46
    -3 12 1 42.04 2.34
    3 12 1 39.29 1.9
    3 -12 1 49.9 3.91
    3 -12 1 42.36 2.6
    3 12 1 39.85 3.56
    -3 12 -1 22.14 2.57
    3 12 -1 39.19 1.94
    3 12 -1 39.51 1.92
    3 12 1 43.73 2.54
    3 12 1 42.67 2.6
    3 12 -2 0.59 0.65
    3 -12 -2 -0.19 1.04
    -3 -12 -2 0.44 0.66
    3 -12 -2 -0.34 0.71
    3 12 2 -0.17 0.76
    3 12 -2 -0.12 0.69
    -3 12 2 0.14 1.36
    3 12 2 0.08 0.84
    -3 -12 -2 -0.83 1.76
    3 12 2 -0.23 0.67
    -3 12 -2 1.32 2
    3 12 -2 0.27 1.92
    3 12 2 -1.53 1.62
    3 -12 2 -0.15 1.41
    3 12 2 0.15 0.84
    3 12 2 0.87 0.95
    -3 -12 2 0.37 0.69
    3 -12 2 0.47 1.02
    3 12 2 0.63 0.6
    3 12 -3 165.47 6.26
    -3 -12 -3 174.47 6.23
    3 -12 -3 167.43 7.15
    -3 12 3 192.46 9.58
    3 12 -3 190.2 6.28
    3 -12 -3 163.59 6.21
    3 12 3 157.75 6.55
    -3 12 3 224.79 8.44
    -3 -12 -3 105.83 7.49
    3 -12 3 164.55 6.48
    3 12 3 184.84 6.68
    3 12 -3 169.79 10.77
    3 12 3 177.15 9.13
    3 -12 3 180.99 7.43
    3 -12 3 189.21 8.53
    -3 -12 3 186.83 6.39
    -3 -12 3 168.3 6.57
    -3 12 -3 160.35 8.05
    3 12 3 134.71 5.87
    -3 12 3 206.74 9.33
    3 12 3 187.11 6.22
    3 -12 -3 140.58 5.67
    3 12 3 171.85 7.43
    -3 12 4 7.25 2.17
    -3 -12 -4 7.04 1.06
    3 12 -4 6.35 1.28
    -3 12 -4 6.14 0.86
    3 -12 -4 6.14 1.27
    3 -12 -4 4.16 1.06
    -3 12 4 6.09 1.57
    3 12 4 4.31 0.98
    -3 12 4 2.59 0.28
    3 12 4 7.11 1.28
    -3 -12 -4 0.35 1.96
    3 -12 4 2.14 1.33
    -3 12 4 7.98 2.16
    3 12 4 4.37 2.16
    3 12 4 5.21 1.12
    -3 -12 4 6.23 1.3
    3 12 -4 2.73 2.42
    -3 12 -4 5.27 1.89
    3 -12 4 7.59 1.84
    3 12 4 6.45 1.49
    3 12 4 7.87 1
    3 -12 4 5.39 1.27
    -3 -12 4 5.93 0.94
    -3 12 -4 6.89 1.54
    3 -12 -5 21.04 2.11
    -3 -12 -5 22.59 1.77
    3 -12 -5 23.79 2.15
    3 12 -5 22.86 2.21
    3 12 5 25.81 2.32
    3 12 5 18.84 1.5
    -3 -12 -5 23.82 1.8
    -3 12 5 24.53 2.62
    3 12 5 21.28 3.61
    3 12 -5 21.51 4.56
    3 -12 5 19.86 1.91
    3 -12 5 26.41 3.03
    -3 -12 5 21.86 1.71
    3 12 5 18.81 1.96
    -3 12 5 26.76 3.62
    -3 12 -5 24.88 2.75
    3 12 5 23.25 2.64
    -3 -12 -6 -0.77 1
    3 -12 -6 1.1 1.08
    3 -12 -6 -0.2 1.36
    3 12 6 -0.55 1.1
    -3 12 6 -0.96 1.41
    3 12 6 -0.87 2.46
    3 12 -6 -1.2 3.06
    3 -12 6 -0.16 1.66
    -3 12 -6 0.29 1.14
    3 12 6 1.36 1.26
    3 -12 6 -0.52 1.08
    -3 -12 6 0.21 0.92
    3 -12 -7 28.3 2.61
    -3 -12 -7 32.97 2.44
    -3 12 7 30.12 3.14
    3 -12 7 31 2.58
    3 12 7 27.71 4.9
    3 -12 7 26.39 3.2
    -3 -12 7 36.1 2.52
    3 12 7 31.96 3.47
    -3 12 -7 30.79 3.08
    -3 -12 -8 3.05 1.7
    3 -12 -8 1.93 1.67
    -3 12 8 3.58 1.8
    3 12 8 -0.37 3.21
    3 -12 8 2.7 2.47
    3 -12 8 5.21 1.98
    3 -12 8 3.29 1.42
    -3 -12 8 2.72 1.35
    -3 -12 -9 55.45 3.74
    3 -12 -9 45.05 3.73
    -3 12 9 44.91 4.13
    3 12 9 33.04 6.17
    3 12 -9 42.95 7.11
    3 -12 9 41.83 3.49
    3 -12 9 42.49 5.41
    -3 -12 9 52.52 3.59
    -3 -12 -10 3.18 1.7
    3 -12 10 3.81 2.99
    3 13 0 1063.41 38.59
    3 -13 0 1566.63 40.5
    -3 13 0 1526.82 40.43
    3 13 0 1427.29 40.58
    3 13 0 1001.78 38.7
    -3 13 0 1460.8 42.61
    3 -13 0 1562.33 42.6
    3 13 0 1568.69 43.85
    3 13 0 1270.72 38.82
    3 13 0 1413.89 39.19
    3 13 0 1419.86 39.06
    3 13 -1 200.1 7.02
    3 -13 -1 231.99 8.36
    3 13 1 206.82 8.43
    3 13 -1 195.66 7.15
    3 13 1 233.45 7.79
    -3 13 1 228.5 10.44
    3 13 -1 215.05 11.4
    -3 13 -1 259.93 10.91
    3 -13 1 254 10.38
    3 -13 1 199.28 7.87
    3 13 1 228.41 9.95
    3 13 1 196.61 6.97
    3 13 -1 231.8 7.51
    3 13 -1 205.22 7.1
    3 13 -1 206.09 7.03
    3 13 1 218.67 7.87
    3 13 1 211.85 7.98
    -3 13 2 227.85 10
    3 13 -2 184.21 6.16
    3 -13 -2 216.06 7.3
    3 -13 -2 212.3 7.76
    3 13 2 192.35 7.43
    3 13 2 207.84 7.01
    -3 -13 -2 278.4 9.81
    -3 13 2 293.53 10.59
    3 13 -2 191.93 11.17
    3 -13 2 193.52 7.48
    3 13 2 194.92 8.47
    3 -13 2 216.14 9.43
    3 13 2 155.73 5.78
    -3 13 -2 204.98 9.38
    3 -13 -2 205.7 9.11
    -3 13 -2 219.57 8.52
    3 13 2 177.13 6.07
    -3 -13 2 199 6.52
    3 13 2 204.79 7.42
    3 13 2 198.37 7.62
    3 13 -3 19.72 1.67
    -3 -13 -3 21.75 2
    3 -13 -3 21.83 2.52
    3 13 -3 23.67 1.97
    3 -13 -3 28.17 1.95
    -3 13 3 14.68 3.03
    3 13 3 23.98 2.08
    3 13 3 24.85 2.02
    -3 -13 -3 25.36 2.91
    -3 13 3 33.26 3.24
    3 -13 3 26.61 2.06
    3 13 3 23.57 1.96
    3 13 3 24.19 3.09
    -3 -13 3 24.16 1.77
    -3 13 -3 13.84 2.48
    -3 -13 3 27.01 2.24
    3 -13 3 18.56 2.45
    3 13 -3 26.08 4.4
    3 -13 3 29.23 3.18
    3 13 3 15.76 1.43
    -3 13 3 28.1 3.53
    3 -13 -3 18.74 1.27
    3 13 3 27.06 2.52
    -3 13 4 1412.08 37.47
    -3 -13 -4 1118.1 31.78
    3 -13 -4 1180.01 32.91
    3 13 -4 1035.73 32.2
    3 13 4 1055.65 32.1
    3 13 4 1234.33 33
    -3 13 4 1437.15 35.23
    -3 -13 -4 773.71 33.66
    3 -13 4 995.67 31.94
    -3 -13 4 1203.25 31.88
    3 13 -4 1216.75 40.57
    3 13 4 1071.51 35.59
    -3 -13 4 1049.59 32.02
    3 -13 4 1327.89 35.61
    3 13 4 1173.52 31.73
    3 -13 4 1223.83 33.12
    -3 13 4 1482.09 37.65
    3 13 4 901.1 31.64
    -3 13 -4 1061.44 34.49
    -3 13 -4 1316.88 35.02
    -3 13 -4 920.01 31.13
    3 13 4 1180.79 34.05
    3 -13 -5 213.8 11.11
    -3 -13 -5 358.9 11.29
    3 -13 -5 361.35 12.02
    -3 13 5 474.2 15.97
    3 13 -5 333.99 11.95
    3 13 5 367.07 12.31
    -3 13 5 388.84 13.48
    3 13 5 297.26 10.91
    3 13 -5 383.64 18.91
    3 13 5 323.53 14.84
    3 -13 5 344.43 11.85
    3 -13 5 398.34 14.23
    3 13 5 284.02 11.35
    -3 -13 5 360.3 11.3
    -3 13 -5 406.3 13.86
    3 13 5 372.83 13.48
    -3 -13 -6 203.65 7.41
    3 -13 -6 199.91 8
    3 13 6 214.08 8.53
    -3 13 6 220.57 9.3
    3 13 -6 195.43 13.5
    3 13 6 174 10.69
    -3 -13 6 212.64 7.5
    3 -13 6 216.15 9.72
    3 -13 6 188.18 7.72
    -3 13 -6 225.33 9.49
    3 13 6 190.07 9.27
    -3 -13 -7 5.28 1.26
    3 -13 -7 2.07 1.26
    -3 13 7 3.06 1.6
    3 13 7 4.37 2.86
    3 13 -7 3.14 2.99
    3 -13 7 5.14 1.85
    3 13 7 4.88 1.85
    -3 13 -7 4.3 1.58
    3 -13 7 2.34 1.19
    -3 -13 7 3.02 1.1
    -3 -13 -8 676.55 21.09
    3 -13 -8 656.42 21.53
    -3 13 8 634.15 22.65
    3 -13 8 605.54 22.7
    3 -13 8 631.78 21.3
    -3 -13 8 683.89 21.07
    3 13 8 614.97 23.36
    -3 -13 -9 429 14.76
    -3 -13 9 438.83 14.82
    3 14 0 -0.41 0.94
    3 14 0 -0.33 0.96
    -3 14 0 -0.1 1.1
    3 14 0 0.43 1.61
    -3 14 0 -1.78 2.02
    3 -14 0 -1.39 1.93
    3 14 0 0.68 0.78
    3 14 0 -0.4 0.78
    3 14 0 0.89 0.98
    3 14 -1 21.79 1.49
    3 -14 -1 21.28 2.12
    3 14 1 19.36 2.15
    3 14 1 22.14 1.88
    -3 -14 -1 19.47 2.2
    -3 14 1 25.91 3.02
    3 14 -1 20.63 1.56
    3 14 1 15.6 2.58
    -3 14 -1 21.26 2.92
    3 14 -1 21.77 3.68
    3 14 1 19.41 1.36
    3 -14 1 16.51 1.77
    3 -14 1 17.42 2.69
    3 14 -1 21.13 1.71
    3 14 -1 17.58 1.35
    3 14 -1 16.92 1.29
    3 14 1 18.07 1.78
    3 14 1 17.39 1.82
    3 14 -2 5.32 0.83
    3 -14 -2 6.82 1.35
    3 -14 -2 7.58 1.28
    -3 14 2 5.28 2.24
    3 14 -2 3.4 0.67
    -3 14 2 7 1.91
    3 14 2 5.14 1.19
    3 14 2 7.28 1.23
    -3 -14 -2 6.85 1.73
    3 14 2 6.92 1.57
    -3 14 -2 5.48 1.5
    -3 14 -2 6.76 1.9
    3 14 -2 5.23 2.51
    3 14 2 5.91 1.5
    3 -14 2 7.28 2
    3 -14 -2 7.61 1.9
    3 14 2 4.85 1.19
    3 14 2 6.35 1.35
    -3 -14 2 6.3 0.96
    3 14 2 5.39 0.76
    3 -14 2 4.85 1.19
    3 14 -3 37.92 2.48
    3 14 -3 50.22 3.04
    -3 -14 -3 44.49 3.07
    3 -14 -3 42.77 3.73
    -3 14 3 57.32 4.94
    3 -14 -3 59.45 3.11
    3 14 3 58.76 3.38
    3 14 3 69.71 3.48
    -3 -14 -3 67.11 4.21
    -3 14 3 96.12 5.79
    3 -14 3 64.75 3
    3 14 -3 63.84 6.78
    3 14 3 62.85 4.61
    -3 -14 3 43.36 3.21
    3 -14 3 34.3 3.49
    3 14 3 51.05 3.05
    3 -14 3 79.84 5.24
    -3 14 -3 62.72 4.26
    3 14 3 36.83 2.31
    3 -14 -3 41.92 1.93
    3 14 3 61.32 3.92
    -3 14 4 -0.7 2.24
    3 14 -4 0.87 1.17
    -3 -14 -4 3.3 1.15
    3 -14 -4 1.08 1.01
    3 -14 -4 2.69 1.48
    3 14 -4 3.58 1.19
    3 -14 -4 1.7 0.81
    3 14 4 3.61 1.21
    -3 14 4 3.86 1.86
    3 14 4 2.3 1.3
    -3 -14 -4 1.57 2.05
    3 -14 4 0.11 1.52
    -3 -14 4 1.96 0.81
    3 14 4 -0.38 2.06
    3 14 4 0.53 1.07
    -3 14 -4 -2.08 2.21
    3 14 -4 -0.76 3.01
    3 -14 4 3.35 2.01
    3 14 4 2.91 1.54
    3 14 4 4.48 1.15
    3 -14 4 1.81 1.44
    -3 -14 4 3.64 1.13
    -3 14 -4 3.67 1.63
    -3 -14 -5 4 1.03
    3 -14 -5 3.75 1.32
    3 -14 -5 1.53 1.1
    -3 14 5 3.12 2.15
    -3 14 5 2.62 1.66
    3 14 5 2.81 0.92
    3 14 5 2.47 1.26
    3 14 5 5.4 2.32
    -3 -14 5 3.13 1.07
    3 14 -5 -2.07 2.95
    3 14 5 1.88 1.05
    3 -14 5 4.08 1.84
    3 14 5 4.3 1.67
    3 -14 5 6.11 1.42
    -3 -14 5 5.05 1.08
    -3 14 -5 4.19 1.65
    -3 -14 -6 4.42 1.13
    3 -14 -6 3.35 1.26
    3 14 6 5.68 1.58
    -3 14 6 4.92 1.7
    3 14 6 4.53 2.28
    3 14 -6 3.12 3.07
    3 -14 6 1.08 1.78
    -3 14 -6 4.7 1.61
    3 14 6 2.3 1.55
    3 -14 6 5.12 1.31
    -3 -14 6 4.46 1.15
    3 -14 -7 10.53 1.82
    -3 -14 -7 11.04 1.59
    -3 -14 7 8.07 2.92
    3 14 7 11.84 2.04
    -3 14 7 11.55 2.33
    3 14 7 9.7 3.19
    3 14 -7 8.5 4.08
    3 -14 7 12.55 2.63
    -3 14 -7 14.15 2.33
    3 14 7 9.88 2.3
    3 -14 7 8.86 1.65
    -3 -14 7 11.05 1.58
    -3 -14 -8 31.68 2.84
    3 -14 -8 27.86 2.98
    -3 -14 8 29.3 4.87
    -3 14 8 25.61 3.39
    3 -14 8 22.89 2.66
    3 14 8 22.48 4.76
    3 -14 8 20.93 3.36
    -3 -14 8 30.1 2.69
    3 14 8 25.86 3.7
    -3 -14 -9 7.66 1.8
    -3 -14 9 9.46 1.93
    3 15 0 1083.23 35.01
    -3 15 0 1389.78 36.73
    3 15 0 1068.59 35.22
    -3 15 0 1282.88 38.26
    3 15 0 1366.72 40.52
    3 15 0 962.69 34.86
    3 15 0 1273 35.3
    3 15 0 1301.72 35.47
    3 15 -1 98.7 3.89
    3 15 -1 88.68 3.96
    3 15 1 100.38 4.63
    -3 -15 -1 97.62 4.97
    -3 15 1 111.94 6.04
    3 15 -1 99.9 7.78
    -3 15 -1 102.44 6.16
    3 15 1 92.66 3.76
    3 -15 1 107.32 6.64
    3 -15 1 84.01 4.38
    3 15 1 104.36 6.43
    -3 -15 1 102.83 6.15
    3 15 -1 103.67 4.37
    3 15 -1 85.27 3.77
    3 15 -1 83.82 3.7
    3 15 1 99.21 4.57
    3 15 1 96.24 4.68
    -3 15 2 94.32 5.38
    3 15 -2 67.96 3
    3 -15 -2 81.06 4.17
    3 15 -2 55.66 2.61
    3 -15 -2 81.25 4.12
    3 15 2 91.04 4.15
    -3 -15 -2 82.82 4.59
    -3 15 2 32.38 4.66
    3 15 2 72.81 4.26
    3 15 -2 85.84 7.56
    -3 15 -2 77.22 5.07
    3 15 2 66.61 4.22
    3 15 2 65.54 2.87
    3 -15 2 88.32 5.84
    3 -15 -2 84.06 5.68
    -3 15 -2 84.45 4.48
    -3 -15 2 71.34 3.31
    3 15 2 87 4.99
    3 -15 2 73.36 3.89
    -3 -15 2 95 5.9
    3 15 2 80.26 4.4
    3 15 -3 78.43 4.5
    3 15 -3 118.55 5.01
    -3 15 3 161.93 7.99
    3 -15 -3 129.11 6.48
    3 -15 -3 130.5 5.49
    -3 -15 -3 138.53 5.47
    3 15 3 117.77 5.69
    3 15 3 142.7 5.86
    -3 -15 -3 137.06 6.31
    -3 15 3 223.13 9.78
    3 -15 3 119.95 4.76
    -3 -15 3 140.97 5.54
    3 15 -3 134.69 10.3
    3 -15 3 122.81 6.45
    3 15 3 127.2 5.02
    3 -15 3 162.31 8.19
    3 15 3 128.98 6.9
    3 15 3 101.91 4.42
    -3 15 -3 130.83 6.41
    -3 -15 3 167.4 8.75
    3 15 3 147.03 6.65
    -3 -15 4 1079.74 34.68
    -3 15 4 856.45 32.2
    -3 -15 -4 1073.1 29.13
    3 -15 -4 1020.6 30.32
    3 -15 -4 966.52 28.48
    -3 15 4 1581.16 34.8
    3 15 4 939.05 29.02
    3 15 4 1227.33 30.26
    -3 -15 -4 1072.04 30.64
    3 -15 4 854.58 28.03
    3 15 -4 973.88 37.11
    3 15 4 955.72 31.58
    -3 -15 4 1182.91 29.61
    3 -15 4 1075.14 30.84
    3 -15 4 1272.08 33.41
    3 15 4 726.73 27.94
    -3 15 -4 927.13 30.75
    3 -15 -4 921.89 28.03
    3 15 4 1109.81 31.23
    -3 -15 5 22.91 4.62
    -3 -15 -5 57.06 3.05
    3 -15 -5 56.46 3.66
    -3 15 5 28.42 4.19
    3 15 5 58.48 3.76
    -3 15 5 76.13 5.15
    3 15 5 50.92 4.72
    3 -15 5 67.83 5.19
    3 -15 5 58.08 3.74
    3 15 -5 50.12 6.87
    3 15 5 33.87 2.74
    -3 -15 5 64.08 3.21
    -3 15 -5 68.25 4.84
    3 15 5 57.71 4.39
    -3 -15 -6 7.16 1.31
    3 -15 -6 6.86 1.57
    -3 -15 6 8.96 3.15
    3 15 6 9.29 1.82
    -3 15 6 8.23 2.16
    3 15 6 5.56 2.42
    3 15 -6 7.49 4.12
    3 -15 6 7.51 2.27
    3 -15 6 8.12 1.55
    -3 -15 6 6.65 1.21
    -3 15 -6 9.2 2.09
    3 15 6 3.95 1.91
    3 -15 -7 139.5 6.53
    -3 -15 -7 149.95 6.14
    -3 -15 7 136.7 9.47
    -3 15 7 145.32 7.91
    3 15 7 151.14 7.21
    3 15 -7 124.54 11.7
    3 15 7 95.32 8.36
    -3 -15 7 141.97 5.99
    3 -15 7 128.22 6.31
    3 -15 7 123.92 7.87
    -3 15 -7 161.2 8.1
    3 15 7 126.34 7.72
    -3 -15 8 556.83 22.69
    -3 -15 -8 524.76 16.93
    3 -15 -8 517.25 17.58
    -3 15 8 538.59 19.36
    3 15 -8 401.54 24.19
    3 15 8 362.91 20.79
    3 -15 8 495.68 19.44
    3 -15 8 491.36 17.25
    -3 -15 8 513 16.81
    3 15 8 468.8 19.46
    -3 -15 -9 21.87 2.38
    -3 -15 9 23.94 2.45
    3 16 0 0.24 0.91
    3 16 0 -0.57 0.96
    -3 16 0 0.19 1.11
    3 16 0 2.95 2.33
    3 16 0 0.13 0.76
    3 16 0 1.18 0.86
    3 16 0 0.36 0.92
    3 16 -1 51.94 2.59
    3 16 -1 47.91 2.69
    -3 16 -1 47.44 3.13
    3 16 1 45.72 3.12
    -3 -16 -1 52.57 3.39
    -3 16 1 60.15 4.18
    3 16 -1 44.28 5.51
    3 -16 1 59.21 5
    3 -16 -1 65.36 5.2
    3 16 1 47.66 2.46
    3 16 1 54.06 4.65
    -3 -16 1 55.72 4.34
    3 16 -1 52.96 3.08
    3 16 -1 46.41 2.52
    3 16 -1 48.1 2.52
    3 16 1 47.11 3.25
    3 16 -2 0.9 0.67
    -3 -16 2 1.56 1.5
    3 -16 -2 1.82 1.02
    -3 16 2 1.84 1.34
    -3 16 2 -0.66 2.06
    3 16 2 0.18 0.96
    -3 -16 -2 0.73 1.2
    3 16 2 1.38 1.25
    -3 16 -2 -0.1 1.12
    3 16 -2 1.38 2.12
    3 -16 2 1.63 1.62
    3 -16 -2 3.26 1.84
    3 16 -2 0.62 0.25
    -3 -16 2 1.29 0.78
    3 -16 2 0.33 0.85
    3 16 2 3.77 1.25
    3 16 2 1.79 0.62
    3 16 -3 64.66 3.38
    3 16 -3 82.74 3.67
    -3 16 3 109.7 6.16
    3 -16 -3 83.08 4.38
    3 -16 -3 93.99 5.11
    -3 -16 -3 92.41 4.01
    3 16 3 74.44 4.55
    3 16 3 100.53 4.79
    -3 -16 -3 81.29 4.57
    -3 16 3 142.27 8.5
    3 -16 3 67.4 3.26
    3 16 -3 84.46 8.29
    3 -16 3 87.49 4.86
    3 16 3 81.64 5.27
    3 -16 3 110.59 6.9
    3 -16 -3 100.52 6.41
    3 16 3 83.6 3.59
    3 16 3 61.43 3.08
    -3 16 -3 94.61 5.07
    -3 -16 3 91.38 4.05
    -3 -16 3 102.45 6.62
    3 16 3 89.7 5.22
    -3 16 4 19.65 3.18
    3 16 -4 7.35 1.42
    -3 -16 4 14.7 3.21
    -3 -16 -4 10.64 1.99
    3 -16 -4 10.52 2.37
    3 -16 -4 11.78 1.55
    3 16 4 9.82 1.7
    -3 16 4 19.66 3.54
    -3 -16 -4 10.93 2.16
    3 16 4 13.71 2.02
    3 -16 4 8.51 1.32
    3 16 4 10.56 2.36
    3 16 4 8.71 1.34
    -3 16 -4 14.75 2.49
    3 16 -4 18.57 4.84
    3 -16 4 17.47 3.13
    3 16 4 12.66 2.35
    -3 -16 4 11.41 2.12
    3 -16 4 9.89 2.39
    -3 -16 5 30.19 4.64
    -3 -16 -5 31.77 2.43
    3 -16 -5 33.6 3.1
    -3 16 5 28.46 3.99
    3 16 5 33.86 2.98
    -3 16 5 44.81 4.35
    3 16 5 25.23 3.45
    3 16 -5 24.24 5.16
    3 -16 5 35.21 4.05
    3 -16 5 34.57 3.18
    -3 -16 5 33.87 2.55
    -3 16 -5 39.54 3.87
    3 16 5 32.06 3.47
    3 -16 -6 1.77 1.51
    -3 -16 -6 2.03 1.11
    -3 -16 6 1.03 3
    3 16 6 3.78 1.63
    -3 16 6 3.33 2.13
    3 16 6 -0.69 2.2
    3 16 -6 2.94 3.43
    3 -16 6 0.62 1.98
    3 16 6 3.23 1.73
    3 -16 6 3.43 1.54
    -3 -16 6 3.4 1.16
    -3 16 -6 3.73 1.76
    3 -16 -7 16.46 2.4
    -3 -16 -7 15.12 2.05
    -3 -16 7 10.7 3.74
    3 16 7 18.52 2.69
    -3 16 7 17.37 3.22
    3 16 7 6.78 2.93
    3 16 -7 12.41 5.05
    -3 -16 7 20.25 2.09
    3 -16 7 18.67 3.43
    -3 16 -7 20.53 3.07
    3 16 7 21.82 3.25
    3 -16 7 18.67 2.44
    -3 -16 -8 23.98 2.54
    -3 -16 8 23.24 2.41
    3 16 8 15.69 3.86
    3 -16 8 18.89 3.59
    -3 16 -8 26.01 3.38
    3 17 0 377.99 12.03
    -3 17 0 395.21 13.13
    3 17 0 379.33 12.32
    3 17 0 304.21 15.6
    3 17 0 358.91 11.92
    -3 -17 0 316.28 13.54
    3 17 0 324.38 12.01
    3 17 0 349.57 12.21
    3 17 -1 134.8 5.01
    3 17 -1 130.71 5.17
    -3 17 -1 129.88 5.77
    3 17 1 80.39 5.23
    -3 -17 -1 130.56 5.87
    -3 17 1 175.56 7.27
    3 17 -1 124.47 9.35
    3 -17 1 164.8 8.78
    3 -17 -1 167.1 8.77
    3 17 1 131.86 7.84
    -3 -17 1 132.92 7.16
    3 17 -1 93.03 5.19
    3 17 1 125.64 4.83
    3 17 -1 122.29 4.94
    3 17 -1 120.78 4.89
    3 17 1 142.89 6.09
    -3 17 2 405.6 12.24
    3 17 -2 308.95 8.93
    3 17 2 408.19 11.19
    -3 -17 -2 338.95 10.62
    -3 17 2 454.8 14.43
    3 17 -2 256.7 14.95
    3 -17 2 389.76 14.25
    3 -17 -2 430.75 14.7
    -3 17 -2 364.2 10.74
    3 -17 2 337.51 10.25
    3 17 2 326.06 11.75
    3 17 2 303.03 8.75
    3 17 2 339.68 11.17
    -3 -17 2 362.6 12.62
    -3 -17 3 525.97 17.4
    3 17 -3 348.38 12.45
    -3 17 3 534.7 16.37
    3 -17 -3 417.79 14.05
    3 -17 -3 456.86 14.66
    3 17 3 509.45 14.81
    -3 -17 -3 395.27 13.87
    -3 17 3 341.64 17.71
    3 -17 3 428.86 14.32
    3 17 -3 319.4 19.1
    3 17 3 384.94 14.82
    3 -17 3 511.41 18.05
    3 -17 -3 521.75 17.81
    3 17 3 310.94 12
    -3 17 -3 458.61 14.65
    -3 -17 3 439.63 13.28
    3 17 3 437.92 15.25
    -3 -17 4 400.01 15.39
    -3 17 4 405.62 14.46
    3 -17 -4 254.25 12.61
    -3 -17 -4 297.87 11.66
    3 17 4 382.82 12.59
    -3 -17 -4 292.05 11.73
    -3 17 4 535.31 18.1
    3 17 -4 251.17 16.89
    3 17 4 306.04 13.12
    3 -17 4 252.33 12.61
    3 -17 4 350.13 14.91
    -3 -17 4 294.17 11.76
    -3 17 -4 333.79 12.5
    3 17 4 328.57 13.17
    -3 -17 5 19.33 3.58
    -3 -17 -5 17.52 2.09
    3 -17 -5 17.32 2.6
    -3 17 5 17.52 3.02
    3 17 5 19.51 2.51
    -3 17 5 25.13 3.75
    3 17 5 12.14 2.6
    3 17 -5 15.83 4.88
    -3 -17 5 16.35 2.15
    3 -17 5 17.53 3.27
    3 17 5 12.19 2.46
    3 -17 5 15.23 2.6
    -3 17 -5 18.8 2.98
    -3 -17 6 255.39 14.36
    -3 -17 -6 282.61 10.48
    3 -17 -6 287.28 11.53
    3 17 6 311.98 11.89
    -3 17 6 406.61 14.91
    3 17 -6 198.77 16.05
    3 17 6 202.5 12.35
    3 -17 6 276.89 13.46
    3 -17 6 314.69 11.93
    -3 -17 6 297.29 10.71
    -3 17 -6 375.32 14.06
    3 17 6 256.06 12.48
    -3 -17 7 329.22 22.04
    -3 -17 -7 621.3 19.68
    3 -17 -7 628.16 20.72
    3 17 7 681.22 21.6
    -3 17 7 784.43 24.29
    3 17 -7 392.13 26.15
    3 17 7 447.64 22.53
    -3 -17 7 624.3 19.64
    3 -17 7 578.27 23.07
    3 -17 7 666.67 20.93
    -3 17 -7 742.88 23.51
    3 17 7 545.52 22.25
    -3 -17 -8 242.81 9.05
    -3 -17 8 227.26 8.88
    -3 17 -8 257.17 11.65
    -3 -18 0 0.15 1.02
    3 18 0 0.08 0.9
    -3 18 0 0.2 0.97
    3 18 0 -0.55 2
    3 18 0 0.07 0.79
    3 18 0 -0.24 0.95
    -3 18 -1 41.18 2.98
    3 18 1 34.72 2.95
    -3 -18 -1 48.26 3.23
    -3 18 1 52.02 3.83
    3 18 -1 46.23 2.7
    3 18 -1 50.08 5.89
    3 -18 1 58.22 5.3
    3 -18 -1 55.42 5.19
    3 18 1 42.65 4.45
    -3 -18 1 52.92 4.2
    3 18 -1 39.69 2.44
    3 18 -1 35.49 2.35
    3 18 1 46.94 3.32
    -3 -18 2 5.57 1.97
    -3 18 2 9.08 2.03
    -3 18 2 6.65 2.47
    3 18 -2 6.12 1.18
    3 18 2 8.16 1.81
    -3 -18 -2 7.09 1.63
    3 18 2 5.97 1.91
    -3 18 -2 6.45 1.47
    3 18 -2 4.56 3.06
    3 -18 2 8.35 2.76
    3 -18 -2 5.74 2.72
    3 -18 2 3.52 1.36
    3 18 -2 3.15 0.48
    3 18 2 5.7 1.71
    -3 -18 3 146.69 7.9
    -3 18 3 141.71 7.01
    3 -18 -3 131.81 6.24
    3 18 3 138.07 6.37
    -3 -18 -3 100.46 5.54
    -3 18 3 137.15 9.61
    3 18 -3 95.88 9.6
    3 18 3 106.79 6.13
    3 -18 3 109.75 7.96
    3 -18 -3 162.74 8.91
    -3 -18 3 119 5.13
    -3 18 -3 137.59 6.22
    3 -18 3 122.65 5.92
    3 18 3 122.66 6.72
    -3 -18 4 1.48 1.75
    3 -18 -4 1.86 1.71
    -3 -18 -4 2.77 1.25
    -3 18 4 2.72 1.72
    -3 18 4 0.93 2.85
    -3 -18 -4 0.19 1.13
    3 18 4 3.85 1.61
    3 18 4 2.72 1.62
    -3 18 -4 2.37 1.46
    3 18 -4 -0.93 3.4
    3 -18 4 2.93 2.34
    -3 -18 4 1.49 1.13
    3 -18 4 2.11 1.66
    3 18 4 3.07 1.63
    -3 -18 5 25.17 3.75
    -3 -18 -5 14.54 2.39
    3 -18 -5 16.35 2.91
    -3 18 5 25.94 3.37
    3 18 5 24.06 2.77
    -3 18 5 35.05 4.72
    3 18 5 11.43 2.62
    3 18 -5 19.09 5.16
    3 -18 5 25.39 3.87
    3 18 5 15.76 2.77
    -3 -18 5 18.37 2.68
    3 -18 5 17.02 3.01
    -3 18 -5 24.28 3.51
    -3 -18 -6 12.48 2.1
    3 -18 -6 15.26 2.6
    -3 -18 6 9.72 3.22
    3 18 6 16.1 2.53
    -3 18 6 17.71 4
    3 18 6 9.81 2.73
    3 18 -6 5.36 4.11
    3 -18 6 8.39 2.97
    3 -18 6 11.68 2.65
    -3 -18 6 11.93 2.13
    3 18 6 10.72 2.6
    -3 18 -6 15.65 3.14
    -3 -18 -7 32.41 2.86
    3 18 7 40.53 3.75
    3 18 7 16.44 3.73
    3 -18 7 20.83 4.02
    -3 -18 7 30.27 2.83
    3 18 7 23.31 3.75
    -3 18 -7 38.32 4.32
    3 18 8 26.3 3.28
    -3 18 -8 26.43 3.65
    -3 19 0 55.53 3.68
    3 19 0 58.05 3.26
    3 19 0 46.17 5.4
    -3 -19 0 47.34 3.95
    3 19 0 41.83 3.03
    -3 19 -1 69.09 4.17
    3 19 1 87.35 4.61
    -3 -19 -1 77.69 4.29
    -3 19 1 90.14 5.14
    3 19 -1 86.61 3.98
    3 19 -1 81.93 7.63
    3 -19 1 75.9 6.41
    -3 19 -1 88.6 4.47
    3 -19 -1 109.51 7.49
    3 19 1 63.77 5.68
    -3 -19 1 87.55 5.55
    3 19 -1 57.04 3.4
    3 19 1 61.77 4.2
    -3 19 2 975.21 27.75
    3 19 -2 834.54 25.43
    3 19 2 639.11 26.32
    -3 -19 -2 788.24 25.96
    -3 19 2 1105.54 29.76
    3 19 -2 746.69 32.58
    3 -19 2 692.9 29.47
    3 -19 -2 1078 32.11
    3 -19 2 849.37 26.36
    -3 19 -2 870.8 26.36
    3 19 2 676.49 26.69
    -3 -19 2 930.68 28.52
    -3 -19 3 128.99 7.25
    -3 19 3 138.63 6.66
    3 19 3 123.13 6.16
    -3 -19 -3 93.78 5.14
    -3 19 3 169.38 9.48
    3 19 -3 109.52 9.94
    3 -19 3 84.87 7.23
    3 -19 -3 135.25 8.52
    -3 -19 3 112.78 4.87
    -3 19 -3 114.01 5.63
    3 -19 3 110.91 5.52
    3 19 3 86.3 5.9
    -3 19 4 48.55 4.03
    -3 -19 4 54 4.68
    3 -19 -4 47.93 3.81
    -3 -19 -4 39.77 2.76
    3 19 4 52.75 3.83
    -3 -19 -4 30.53 2.85
    -3 19 4 28.39 5.37
    3 -19 4 37.14 3.36
    3 19 -4 35.2 6.34
    3 -19 4 25.62 4.2
    -3 -19 4 43.34 2.88
    -3 19 -4 44.21 3.35
    3 19 4 29.68 3.61
    -3 -19 5 58.8 5.24
    3 -19 -5 41.98 4.26
    -3 -19 -5 44.75 3.67
    3 19 5 56.89 4.22
    -3 19 5 72.76 6.92
    -3 -19 5 38.5 3.65
    3 -19 5 38.85 4.32
    3 19 -5 38.85 6.72
    3 -19 5 34.63 4.76
    -3 19 -5 59.51 5.34
    3 19 5 38.22 4.27
    -3 -19 6 566.54 20.81
    -3 -19 -6 448.95 16.85
    3 -19 -6 452.71 18.06
    3 19 6 565.21 18.27
    3 19 -6 344.4 23.04
    -3 -19 6 490.47 17.41
    3 -19 6 480.02 18.72
    3 -19 6 357.6 19.09
    -3 19 -6 557.13 20.32
    3 19 6 366.45 18.08
    3 19 7 126.49 6.88
    -3 19 -7 127.41 8.06
    -3 -20 0 1.08 1.27
    3 20 0 0.08 0.97
    -3 20 0 0.11 1.02
    3 20 0 0.85 2.3
    3 20 0 0.53 0.96
    -3 -20 1 4.49 1.67
    -3 20 1 3.34 1.32
    -3 20 -1 3 1.26
    -3 20 1 4.95 1.65
    3 20 1 5.23 1.59
    3 20 -1 3.94 1.17
    -3 -20 -1 4.66 1.49
    -3 20 -1 4.57 1.32
    3 20 1 3.79 2.13
    3 20 -1 4.72 2.94
    3 -20 1 1.52 2.47
    3 -20 -1 3.04 2.6
    3 20 1 2.04 1.4
    3 20 -1 1.92 0.96
    -3 -20 2 1.83 1.73
    3 20 -2 1.22 1.1
    -3 20 2 1.6 1.45
    -3 20 2 -0.47 2.07
    -3 20 -2 0.87 1.25
    3 20 2 1.92 1.62
    -3 -20 -2 2.91 1.33
    -3 20 -2 1.62 1.25
    3 20 -2 -0.75 2.88
    3 -20 2 4.73 2.64
    3 -20 -2 2.8 2.72
    3 -20 2 1.13 1.3
    3 20 2 1.91 1.52
    -3 -20 3 2.02 1.63
    -3 20 3 3.1 1.46
    3 20 3 0.4 1.58
    -3 20 3 1.38 2.3
    -3 -20 -3 1.13 1.16
    -3 20 -3 2.62 1.25
    3 20 -3 1.23 2.96
    3 -20 3 4.98 2.4
    3 -20 -3 2.74 2.59
    3 -20 3 1.2 1.15
    3 20 3 0.63 1.43
    -3 -20 4 7.5 2.12
    -3 20 4 5.4 1.72
    3 -20 -4 5.99 1.77
    -3 20 4 5.74 3.34
    -3 -20 -4 1.73 1.32
    3 20 4 6.7 1.94
    3 20 -4 5.36 3.37
    -3 20 -4 5.93 1.5
    3 -20 4 3 2.41
    -3 -20 4 5.17 1.34
    3 -20 4 4.77 1.58
    3 20 4 4.94 1.91
    -3 -20 5 8.35 2.48
    3 -20 -5 4.04 2.23
    -3 -20 -5 4 1.69
    -3 20 5 0.38 3.54
    3 20 5 6.82 2.14
    3 20 -5 3.84 3.95
    3 -20 5 3.75 2.55
    -3 -20 5 4.59 1.64
    3 -20 5 3.34 2.08
    3 20 5 2.32 1.79
    -3 20 -5 2.95 2.14
    3 20 6 4.76 2.11
    3 -20 6 2.79 2.72
    3 20 6 0.21 1.95
    -3 20 -6 3.49 2.24
    3 20 7 -0.69 1.95
    -3 20 -7 -1.75 2.25
    -3 -21 0 24.91 2.33
    3 21 0 32.04 2.48
    -3 21 0 33.81 2.9
    3 21 0 29.94 4.45
    -3 -21 0 32.88 3.35
    -3 21 1 305.68 11.36
    -3 21 -1 295.24 11
    3 21 1 320.82 11.26
    -3 -21 -1 306.31 11.08
    -3 21 1 332.37 11.91
    3 21 -1 292.13 10.3
    3 21 -1 285.84 15.58
    3 -21 1 276.54 13.81
    3 -21 -1 252.25 13.84
    -3 21 -1 302.9 10.77
    -3 -21 -1 254.73 11.65
    -3 -21 1 281.69 11.93
    3 21 1 204.52 10.45
    -3 21 2 460.67 15.57
    3 21 -2 433.1 14.18
    -3 21 -2 417.95 14.91
    3 21 2 429.93 15.57
    -3 -21 -2 372.45 14.19
    -3 21 2 547.17 17.1
    3 21 -2 444.35 21.14
    3 -21 2 452.78 18.44
    3 -21 -2 371.05 18.58
    -3 21 -2 427.78 14.61
    3 21 2 351.31 15.17
    -3 -21 2 452.53 16.56
    -3 -21 3 117.82 6.7
    -3 21 3 105.93 5.68
    3 21 -3 94.41 4.42
    3 21 3 57.03 4.84
    -3 -21 -3 78.33 4.57
    -3 21 3 152.87 8.1
    3 21 -3 99.73 9.52
    3 -21 3 105.9 7.59
    3 -21 -3 99.06 7.95
    3 -21 3 95.33 5.06
    -3 21 -3 90.82 4.94
    3 21 3 74.78 5.55
    -3 21 4 22.78 2.8
    3 -21 -4 25.45 2.69
    -3 -21 4 32.15 3.51
    3 21 4 24.46 3.11
    -3 -21 -4 17.53 2.17
    -3 21 4 34.78 4.86
    3 21 -4 18.82 4.93
    3 -21 4 30.18 4.16
    -3 -21 4 21.29 2.1
    3 -21 4 23.75 2.55
    -3 21 -4 22.04 2.43
    3 21 4 20.24 3.06
    -3 -21 5 439.57 16.31
    3 21 5 443.24 15.42
    3 21 -5 321.17 20.2
    3 -21 5 366.55 16.72
    -3 21 -5 344.15 15.74
    3 21 5 257.98 14.3
    3 21 6 310.43 12.25
    -3 21 -6 209.65 12.24
    -3 -22 0 -0.49 1.35
    3 22 0 -1.32 1.2
    -3 -22 0 0.09 1.22
    -3 22 0 -0.35 1.39
    3 22 0 0.26 2.31
    3 -22 0 0.25 2.5
    3 22 0 0.76 1.06
    -3 -22 -1 6.12 1.74
    -3 -22 1 4.61 1.64
    -3 22 1 5.8 1.56
    -3 22 1 5.09 1.64
    3 22 -1 2.79 1.16
    3 22 1 3.89 1.58
    -3 22 -1 3.32 1.41
    -3 -22 -1 6.22 1.58
    -3 22 -1 5.04 1.42
    3 22 -1 3.18 2.91
    3 -22 -1 4.31 2.62
    3 22 1 5.26 1.5
    -3 -22 2 2.08 1.52
    -3 22 2 0.46 1.54
    -3 22 2 1.56 1.27
    3 22 -2 0.44 1
    3 22 2 1.4 1.51
    -3 22 -2 1.11 1.14
    -3 -22 -2 1.7 1.09
    -3 22 -2 0.62 1.02
    3 22 -2 -0.36 2.64
    3 -22 2 0.72 2.22
    3 -22 -2 1.75 2.69
    3 22 2 1.67 1.36
    -3 -22 3 35.39 3.62
    -3 22 3 30.93 2.96
    3 22 3 20.5 2.84
    3 22 -3 23.02 2.12
    -3 -22 -3 19.1 2.21
    -3 22 3 35.06 3.98
    3 22 -3 27.31 5.31
    3 -22 3 30.91 4.24
    3 -22 3 22.87 2.47
    3 -22 -3 17.34 4.02
    -3 22 -3 25.61 2.59
    3 22 3 19.09 2.95
    -3 22 4 1.38 1.61
    -3 -22 4 -0.18 1.57
    -3 -22 -4 2.69 1.27
    3 22 4 -0.16 1.76
    3 22 -4 0.85 3.13
    -3 22 -4 -0.72 1.32
    3 -22 4 0.72 2.34
    3 22 4 2.49 1.73
    3 22 5 4.4 2.22
    3 22 5 5.13 2.08
    -3 22 -5 3.94 2.2
    3 22 6 4.1 2.22
    3 23 0 360.42 12.62
    -3 23 0 373.24 13.44
    3 -23 0 395.05 16.66
    -3 -23 0 357.41 14.24
    -3 23 1 106.47 5.52
    -3 23 -1 102.89 5.41
    3 23 1 107.73 5.48
    -3 -23 -1 82.82 4.65
    -3 23 1 111.89 5.93
    3 23 -1 98.66 4.89
    3 23 -1 102.57 8.8
    3 -23 -1 115.77 8.04
    -3 23 -1 94.2 4.88
    -3 -23 1 97.39 5.92
    -3 -23 -1 87.44 5.84
    3 23 1 75.24 5.06
    -3 -23 2 1.61 1.42
    -3 23 2 3.65 1.64
    3 23 -2 0.78 0.98
    -3 23 2 2.06 1.32
    3 23 2 3.96 1.68
    -3 23 -2 2.8 1.25
    -3 -23 -2 -0.08 1.02
    -3 23 -2 1.42 1.11
    3 23 -2 5.67 3.05
    3 -23 2 -0.48 2.45
    3 -23 -2 1.41 2.62
    3 23 2 3.24 1.46
    -3 23 3 31.38 2.96
    -3 -23 3 25.71 3.14
    3 23 -3 20.99 2.1
    3 23 3 26.34 3.09
    -3 -23 -3 16.66 2.16
    3 23 -3 12.08 4.69
    3 -23 -3 26.44 4.55
    -3 23 -3 27.63 2.58
    3 23 3 21.38 2.95
    -3 23 -4 249.05 9.87
    3 23 -4 247.05 16.77
    3 23 4 232.74 11.23
    3 23 5 105.85 6.97
    -3 -24 0 -0.16 1.37
    -3 24 0 -1.06 1.31
    -3 -24 0 0.57 1.44
    3 24 0 -0.1 1.42
    -3 -24 -1 0.83 1.28
    -3 -24 1 -0.16 1.54
    -3 24 1 -0.12 1.27
    3 24 -1 0.18 1.24
    3 24 1 -1 1.54
    -3 -24 -1 0.47 1.12
    -3 24 -1 1.24 1.1
    -3 -24 -2 1.63 1.53
    -3 -24 2 1.79 1.58
    -3 24 2 4.99 1.52
    3 24 2 4.6 1.78
    -3 -24 -2 3.59 1.26
    3 24 -2 2.61 1.2
    -3 24 -2 3.99 1.25
    3 24 -2 1.04 2.79
    3 24 2 1.08 1.34
    -3 24 3 5.59 1.67
    3 24 3 3.13 1.88
    -3 -24 -3 1.78 1.26
    3 24 -3 2.33 1.25
    -3 24 -3 2.5 1.3
    3 24 -3 4.21 3.19
    3 24 3 2.22 1.71
    3 24 -4 -0.16 1.2
    3 24 4 2.26 2.07
    3 24 4 1.4 1.84
    -3 25 0 375.69 14.06
    -3 25 0 376.82 13.54
    -3 -25 0 356.56 13.71
    3 25 0 398.17 13.79
    -3 25 1 169.72 7.37
    -3 25 -1 153.54 6.52
    3 25 1 166.5 7.36
    3 25 -1 162.64 6.79
    -3 25 2 27.68 2.81
    3 25 2 27.03 3
    3 25 -2 23.19 2.37
    -3 25 -2 24.09 2.36
    3 25 -3 192.66 8.02
    -4 0 0 5468.45 154.16
    -4 0 0 4688.85 155.03
    -4 0 0 5581.29 154.11
    -4 0 0 5228 152.87
    -4 0 0 4920.15 153.08
    -4 0 1 1.14 0.78
    -4 0 1 -0.07 0.57
    -4 0 -1 0.27 0.7
    -4 0 1 -0.12 0.76
    -4 0 -1 0.26 0.18
    -4 0 -1 0.02 0.22
    -4 0 -1 0.77 0.74
    -4 0 -1 0.33 0.54
    -4 0 -1 -0.58 1.19
    -4 0 1 0.24 0.6
    -4 0 1 0.27 0.26
    -4 0 -1 0.21 0.66
    -4 0 -1 0.16 0.62
    -4 0 2 112.07 5.11
    -4 0 2 103.75 4.79
    4 0 -2 93.01 3.93
    -4 0 -2 133.7 7.12
    -4 0 -2 116 3.87
    -4 0 -2 121.38 5.02
    -4 0 2 118.08 5.98
    -4 0 -2 114.29 4.77
    -4 0 2 109.01 6.79
    4 0 2 89.92 4.11
    -4 0 -2 114.58 5.44
    -4 0 -2 111.82 5.99
    -4 0 -2 110.3 4.63
    -4 0 2 105.59 4.98
    4 0 2 112.77 5.06
    -4 0 2 116.83 4.59
    -4 0 -2 115.85 5.03
    -4 0 -2 109.53 5.18
    -4 0 -3 0.76 0.93
    4 0 -3 0.43 0.49
    -4 0 3 0.08 0.75
    -4 0 -3 -0.06 0.59
    4 0 -3 0.12 0.52
    -4 0 3 0.14 0.85
    -4 0 -3 0.49 0.62
    -4 0 -3 0.36 0.82
    -4 0 -3 0.34 0.85
    -4 0 -3 0.29 0.73
    -4 0 3 0.49 0.61
    4 0 3 0.48 0.83
    4 0 3 0.55 0.49
    4 0 -4 2832.24 82.45
    -4 0 4 2565.88 83.58
    -4 0 -4 2950.14 85.07
    -4 0 -4 3027.67 82.91
    -4 0 4 2939.95 85.54
    -4 0 -4 2716.14 82.07
    4 0 -4 2891.94 82.41
    4 0 4 3212.72 89.7
    -4 0 -4 2706.14 83.15
    4 0 4 2764.51 82.35
    -4 0 4 2920.53 82.82
    -4 0 5 0.78 0.87
    4 0 -5 0.65 0.71
    4 0 -5 1.03 0.74
    -4 0 5 0.32 0.96
    -4 0 -5 -0.21 0.99
    4 0 5 0.63 2.15
    4 0 5 0.85 0.71
    -4 0 -6 25.25 2.7
    -4 0 -6 31.4 2.4
    4 0 -6 28.06 2.06
    4 0 6 28.46 4.44
    4 0 -6 30.03 3.78
    4 0 6 25.69 2.02
    4 0 6 30.03 2.87
    -4 0 -7 0.43 0.97
    -4 0 7 0.54 1.2
    4 0 -7 0.24 1.65
    4 0 7 -0.72 2.65
    4 0 7 1.03 1.21
    4 0 7 0.67 0.94
    -4 0 -8 1240.04 40.43
    -4 0 8 1227.84 41.19
    4 0 -8 1234.04 43.02
    4 0 8 1319.2 39.27
    4 0 8 1283.57 40.85
    -4 0 9 0.52 1.25
    -4 0 -9 1.11 1.18
    4 0 9 0.51 1.41
    4 0 9 0.88 1.35
    4 0 10 123.85 6.21
    -4 1 0 3.01 1.24
    -4 -1 0 2.15 0.92
    -4 -1 0 1.41 0.99
    -4 1 0 2.17 0.42
    -4 1 0 3.17 1.17
    -4 -1 0 1.81 0.98
    -4 -1 0 6.39 2.01
    -4 -1 0 6.56 2.78
    -4 1 0 2.04 0.91
    -4 -1 0 2.58 0.96
    -4 1 0 1.27 0.85
    -4 -1 0 3.07 1.01
    -4 1 -1 50.51 1.87
    -4 -1 1 45.14 2.66
    -4 1 1 47.82 2.86
    -4 1 1 45.32 1.98
    -4 -1 -1 55.12 3.25
    -4 -1 1 55.93 3.62
    -4 1 -1 52.84 2.86
    -4 -1 -1 63.75 3.48
    -4 1 -1 49.83 1.88
    -4 -1 -1 53.48 4.61
    -4 -1 1 56.7 4.79
    -4 1 -1 50.96 3.45
    -4 1 -1 56.15 2.84
    -4 1 1 54.07 1.93
    -4 -1 -1 44.95 2.46
    -4 1 -1 49.44 3.87
    -4 -1 -1 48.65 3.9
    -4 1 1 46.22 3.96
    -4 1 1 52.41 2.81
    -4 1 1 45.53 2.78
    -4 -1 1 48.72 2.64
    -4 -1 1 54.29 3.38
    -4 1 -1 47.98 2.85
    -4 -1 1 46.46 2.69
    -4 1 -1 46.08 2.97
    -4 -1 -1 51.38 2.9
    -4 -1 -1 49.93 3.03
    -4 -1 2 9.1 1.21
    -4 1 2 10.86 1.34
    -4 1 2 8.76 1.26
    -4 -1 2 7.97 1.33
    -4 -1 -2 16.29 2.71
    4 1 -2 6.06 0.84
    -4 1 -2 15.35 3.19
    4 -1 -2 9.42 1.2
    -4 1 -2 11.3 1.69
    -4 -1 -2 9.33 0.7
    -4 -1 -2 11.67 1.32
    -4 1 -2 10.45 1.29
    -4 -1 -2 12.25 1.46
    -4 -1 2 11.68 1.79
    -4 1 2 9.16 0.96
    -4 -1 -2 10.8 1.92
    -4 -1 -2 13.93 2.73
    -4 1 2 8.62 2.17
    -4 -1 2 9.23 2.19
    -4 1 -2 12.27 1.71
    -4 1 -2 10.4 1.22
    -4 -1 -2 9.71 1.14
    4 1 2 11.34 1.42
    -4 1 2 11.35 1.25
    -4 -1 2 13.24 1.7
    -4 1 2 12.79 2.01
    4 1 2 6.23 1.04
    4 -1 2 9.89 1.42
    -4 -1 2 10.89 1.14
    -4 1 -2 9.77 1.36
    -4 1 -2 9.66 1.35
    -4 -1 -2 10.47 1.41
    -4 -1 -2 11.85 1.44
    -4 -1 3 70.52 4.06
    -4 1 3 71.71 3.91
    4 1 -3 79.73 3.01
    4 -1 -3 81.94 3.14
    -4 1 -3 88.88 4.92
    -4 1 3 71.38 3.97
    4 -1 -3 81.4 3.12
    -4 -1 -3 80.75 3.52
    -4 -1 -3 79.12 3.22
    -4 -1 3 80.74 4.92
    -4 1 3 81.59 5.02
    -4 1 -3 73.68 3.77
    -4 -1 -3 78.77 4
    4 1 -3 80.68 3
    -4 1 -3 83.1 3.5
    4 -1 3 81.76 3.12
    -4 1 -3 73.1 3.75
    -4 1 -3 77.6 4.01
    -4 -1 -3 78.07 4.22
    4 1 3 80.22 3
    -4 1 3 82.18 3.68
    4 1 3 74.48 4.17
    -4 -1 3 81.63 3.46
    -4 1 -3 77.04 4.33
    -4 -1 -3 77.85 4.29
    -4 -1 -4 12.5 2.12
    4 1 -4 13.32 1.38
    4 -1 -4 13.64 1.38
    -4 -1 4 15.04 2.08
    -4 1 4 38.72 2.58
    -4 1 -4 14.8 2.21
    -4 1 4 13.97 1.29
    -4 1 -4 15.2 1.59
    -4 -1 -4 14.17 1.47
    -4 -1 4 13.15 2.19
    -4 1 -4 11.09 1.11
    -4 1 4 11.77 2.16
    4 1 -4 13.41 1.33
    4 -1 -4 11.69 1.29
    4 1 4 18.11 3.81
    4 -1 4 20.19 3.72
    -4 1 -4 23.56 2.05
    -4 -1 -4 18.4 1.94
    -4 1 -4 10.38 1.73
    4 -1 4 32.06 1.8
    4 1 4 13.9 1.36
    -4 -1 4 14.67 1.38
    4 -1 -5 27.98 1.97
    -4 -1 5 24.58 2.38
    -4 1 5 24.73 2.31
    -4 1 5 22.96 1.28
    -4 -1 -5 34.08 2.22
    -4 -1 5 33.31 3.29
    -4 1 5 27.88 2.95
    4 1 -5 31.36 1.97
    4 -1 -5 31.06 1.97
    -4 1 -5 30.53 2.2
    4 1 5 36.51 4.98
    4 -1 5 39.22 4.98
    -4 -1 -5 29.13 2.04
    4 1 -5 26.77 3.5
    4 -1 5 30 1.95
    4 1 5 28.05 1.89
    4 -1 -6 22.54 1.86
    -4 -1 6 17.98 2.18
    -4 -1 -6 20.29 2.48
    -4 1 -6 24.59 2.15
    -4 -1 -6 22.59 2.02
    4 1 -6 27.12 2.03
    4 1 6 22.74 4.25
    4 -1 6 24.06 4.31
    4 1 -6 22.92 3.39
    4 1 6 19.99 1.82
    4 -1 6 23.37 2.51
    4 -1 6 21.69 1.86
    4 -1 -7 20.49 1.99
    -4 1 -7 20.82 2.53
    -4 -1 -7 25.59 2.77
    -4 -1 7 22 2.8
    -4 1 7 26.5 3.13
    4 1 -7 21.49 3.46
    4 1 7 24.03 4.64
    4 -1 7 22.32 2.04
    4 1 7 23.82 2.15
    4 -1 7 23.79 2.71
    4 1 7 19.38 2.54
    4 -1 -8 45.64 3.25
    -4 1 -8 45.78 3.83
    -4 -1 -8 42.27 3.75
    -4 -1 8 44.82 4.16
    -4 1 8 49.12 4.38
    4 1 8 43.05 6.82
    4 1 -8 49.48 5.25
    4 -1 8 52.78 3.53
    4 1 8 47.75 3.4
    4 -1 8 46.35 4.06
    4 1 8 41.51 3.9
    4 -1 -9 16.27 2.07
    -4 -1 -9 13.37 2.12
    -4 -1 9 15.16 2.39
    -4 1 9 17.92 2.61
    4 1 -9 15.29 3.12
    4 1 9 19.5 4.66
    4 -1 9 17.02 2.13
    4 1 9 16.8 2.18
    4 -1 9 19.15 2.72
    4 1 9 16.39 2.62
    4 -1 -10 31.75 2.96
    4 1 -10 30.99 4.41
    4 -1 10 38.65 3.13
    4 1 10 39.61 3.32
    -4 -2 0 1473.5 45.23
    -4 2 0 1747.46 46.79
    -4 -2 0 1727.4 46.91
    -4 2 0 1391.75 44.29
    -4 2 0 1711.1 45.73
    -4 -2 0 1795.8 49.81
    -4 -2 0 1631.98 45.21
    -4 -2 0 1495.66 48.34
    -4 2 0 1389.58 44.3
    -4 2 0 1609.33 45.81
    -4 -2 0 1591.89 45.59
    -4 -2 0 1536.12 45.73
    -4 2 0 1639.34 45.86
    -4 2 -1 7.79 0.78
    -4 -2 1 8.91 1.58
    -4 2 1 6.46 1.02
    -4 -2 1 5.35 0.91
    -4 2 -1 5.4 1.23
    -4 2 1 7.31 1.26
    -4 2 -1 7.44 0.76
    -4 2 1 4.98 0.66
    -4 -2 -1 5.21 1.12
    -4 -2 1 6.08 1.34
    -4 2 -1 5.05 0.91
    -4 2 1 5.56 1.11
    -4 -2 -1 7.24 1.42
    -4 2 -1 6.01 1.1
    -4 2 1 7.06 0.69
    -4 2 1 3.53 1.56
    -4 -2 -1 5.14 1.57
    -4 -2 -1 7.14 2.06
    -4 -2 -1 5.4 0.84
    -4 -2 1 4.66 1.93
    -4 2 -1 6.88 1.47
    -4 2 1 6.13 1.53
    -4 -2 -1 6.28 1.11
    4 2 1 6.63 1.05
    -4 2 1 6.05 1.06
    -4 2 -1 6.05 1.06
    -4 -2 1 5.57 0.93
    -4 2 -1 4.83 1
    -4 -2 1 4.88 0.88
    -4 -2 -1 7.12 1.14
    -4 2 2 112.09 4.62
    4 2 -2 73 3.36
    -4 -2 -2 179.37 4.73
    -4 2 2 110.79 4.94
    4 -2 -2 99.01 4.35
    -4 2 -2 155.32 6.63
    -4 2 -2 127.4 5.83
    -4 2 2 128.59 4.98
    -4 -2 2 98.22 4.47
    -4 2 2 102.98 3.97
    -4 -2 -2 123.65 4.77
    -4 -2 2 126.07 6.03
    -4 -2 -2 88.59 3.23
    -4 2 -2 113.2 4.56
    -4 -2 -2 112.29 4.8
    -4 -2 -2 106.76 4.31
    -4 2 2 103.99 5.31
    -4 -2 -2 118.97 7.07
    -4 2 -2 146.9 8.35
    4 -2 2 96.85 4.59
    -4 2 -2 121.11 5.24
    -4 -2 2 144.75 4.23
    -4 2 -2 114.57 4.7
    -4 -2 -2 112.94 6.1
    4 2 2 79.9 3.47
    -4 2 2 119.93 6.72
    4 2 2 117.88 5.02
    -4 2 2 119.81 4.74
    -4 -2 2 117.26 4.31
    -4 -2 2 109.75 4.34
    -4 2 -2 115.39 5
    -4 -2 2 112.83 5.28
    -4 2 -2 106.31 5.08
    -4 -2 -2 109.47 5.04
    -4 -2 -2 110.53 4.83
    -4 -2 3 30.75 2.64
    4 2 -3 33.99 1.65
    -4 2 3 34.72 2.4
    4 -2 -3 32.88 1.82
    -4 2 3 38.99 2.26
    -4 2 -3 37.82 3.13
    -4 2 3 33.12 2.55
    -4 2 3 33.78 2.1
    -4 -2 3 36.4 3.21
    -4 -2 -3 36.46 1.76
    -4 2 -3 31.66 2.2
    -4 -2 -3 37 2.63
    4 2 -3 35.98 1.65
    -4 2 -3 32.81 2.48
    4 -2 3 36.07 1.84
    -4 -2 -3 34.68 2.69
    -4 -2 -3 37.46 3.29
    -4 2 -3 29.47 2.26
    -4 -2 -3 33.09 2.51
    4 2 3 35.98 1.67
    4 2 3 35.3 2.67
    -4 -2 3 37.23 1.99
    -4 2 -3 34.38 2.74
    4 -2 -4 964.86 29.36
    -4 -2 4 933.58 30.92
    -4 2 4 852.4 30.02
    -4 2 4 1052.4 29.24
    -4 2 -4 1036 31.77
    -4 -2 4 1086.91 32.65
    -4 -2 -4 1046.28 29.5
    -4 2 4 980.8 32.16
    -4 -2 -4 940.46 30.41
    4 2 -4 983.12 29.2
    -4 2 4 988.83 30
    -4 2 -4 998.37 29.9
    4 -2 -4 996.33 29.35
    4 2 4 1191.76 37.34
    4 -2 4 1028.4 35.15
    -4 -2 -4 926.36 30.16
    4 -2 4 958.32 29.31
    4 2 4 912.11 29.12
    -4 -2 4 996.84 29.28
    4 2 4 952.47 30.96
    -4 2 -4 911.06 30.92
    4 -2 -5 117.58 4.68
    -4 -2 5 110.05 5.62
    -4 2 -5 125.95 6.3
    -4 2 -5 124.5 5.09
    -4 -2 5 119.75 6.58
    -4 2 -5 83.16 3.66
    -4 2 5 117.59 6.51
    -4 -2 -5 128.1 4.86
    4 2 -5 125.1 4.68
    4 -2 -5 123.33 4.64
    4 2 5 142.28 9.62
    -4 -2 -5 117.32 4.78
    4 -2 5 110.98 4.55
    -4 -2 5 114.44 4.26
    4 2 5 108.72 4.53
    4 -2 5 122.29 5.97
    4 -2 -6 85.06 4.08
    -4 -2 6 72.73 4.67
    -4 -2 -6 88.66 5.34
    -4 -2 -6 96.24 4.3
    4 2 -6 87.36 4.02
    4 2 6 92.1 8.06
    4 2 -6 89.64 6.83
    4 -2 6 80.38 3.97
    4 2 6 83.55 4.05
    4 -2 6 89.42 5.17
    4 -2 -7 161 6.71
    -4 2 -7 161.62 7.89
    -4 -2 -7 167.17 8.02
    -4 -2 7 163.67 8.38
    -4 2 7 169.44 8.61
    4 2 7 183.26 11.98
    4 2 -7 162.01 9.94
    4 -2 7 158.52 6.68
    4 2 7 166.62 6.82
    4 -2 7 168.27 8.05
    4 2 7 174.31 8.12
    4 -2 -8 435.99 15.23
    -4 2 -8 433.37 16.34
    -4 -2 -8 439.99 16.57
    -4 2 8 437.24 17.39
    -4 -2 8 450.04 17.25
    4 2 8 501.58 22.66
    4 2 -8 441.47 19.34
    4 -2 8 449.7 15.33
    4 2 8 450.63 15.43
    4 -2 8 474.33 17.06
    4 2 8 445.07 16.86
    4 -2 -9 92.99 4.86
    -4 -2 -9 84.83 5.38
    -4 2 9 92.7 6.11
    4 2 9 89.59 8.97
    4 -2 9 90.59 8.85
    4 2 -9 87.5 7.3
    4 -2 9 93.84 4.92
    4 2 9 100.72 5.18
    4 -2 9 86.44 5.77
    4 2 9 86.83 5.81
    4 -2 -10 102.05 5.31
    -4 -2 -10 86.88 5.41
    4 2 -10 96.75 7.79
    4 -2 10 98.16 5.27
    4 2 10 105.77 5.54
    -4 3 0 1.59 0.73
    -4 3 0 0.37 0.43
    -4 3 0 0.09 0.68
    -4 -3 0 0.24 0.5
    -4 -3 0 -0.2 0.66
    -4 3 0 0.56 0.71
    -4 3 0 0.22 0.44
    -4 -3 0 -0.16 0.5
    -4 -3 0 0.35 1.57
    -4 -3 0 -0.17 1.35
    -4 3 0 0.26 2.53
    -4 -3 0 0.35 0.63
    -4 3 0 0.58 0.76
    -4 3 0 0.11 0.45
    -4 -3 0 0.49 0.67
    -4 -3 1 168.97 6.84
    -4 3 -1 249.06 6.87
    -4 3 1 190.99 7.75
    -4 3 1 171.54 6.84
    -4 3 1 205.65 7.67
    -4 3 -1 201.8 8.13
    -4 3 -1 258.42 6.98
    -4 -3 -1 186.29 7.52
    -4 -3 1 207.09 8.45
    -4 3 1 158.41 6.25
    -4 3 -1 174.6 6.79
    -4 -3 -1 236.74 8.38
    -4 -3 1 185.57 9.62
    -4 -3 -1 187.47 9.2
    -4 3 -1 245.29 12
    -4 -3 1 199.73 9.55
    -4 3 -1 190.1 7.86
    -4 3 1 201.74 8.44
    -4 3 -1 208.38 7.64
    -4 3 1 219.91 6.53
    -4 3 1 170.41 8.85
    -4 -3 -1 170.73 6.64
    -4 -3 -1 178.23 8.79
    4 3 1 186.3 7.26
    -4 -3 1 239.1 9.27
    -4 3 1 179.2 7.21
    -4 3 -1 182.87 7.35
    -4 3 -1 170.99 7.45
    -4 -3 1 191.81 6.91
    -4 -3 1 183.35 7.01
    -4 -3 -1 179.58 7.37
    -4 -3 -1 178.92 7.16
    -4 -3 2 -0.57 1.27
    -4 3 2 1.53 0.73
    -4 3 -2 2.49 1.8
    4 -3 -2 0.64 1.17
    -4 3 2 2.33 0.83
    -4 3 -2 1.7 1.06
    -4 3 2 1.34 0.92
    -4 -3 -2 0.99 0.65
    -4 -3 2 0.92 0.98
    -4 3 -2 0.99 0.76
    -4 3 2 1.31 0.62
    -4 -3 -2 -0.17 1.14
    -4 -3 -2 -0.15 1.52
    -4 3 -2 0.81 0.86
    -4 3 -2 2.33 1.27
    -4 3 2 0.7 0.88
    4 3 2 2.04 0.88
    4 -3 2 0.34 1.49
    -4 3 2 -0.47 1.8
    -4 -3 -2 2.23 1.01
    -4 -3 2 1.44 0.68
    -4 3 -2 2.3 0.97
    -4 -3 2 1.94 0.66
    -4 3 -2 1.03 0.96
    4 3 -3 232.09 7.71
    -4 3 3 234.8 9.35
    -4 -3 3 226.65 9.58
    -4 3 3 223.04 8.63
    4 -3 -3 242.15 8.1
    -4 3 3 271.74 8.51
    -4 3 -3 263.56 10.14
    -4 3 3 225.71 8.36
    -4 -3 3 275.83 10.71
    -4 -3 -3 242.27 7.7
    -4 -3 -3 266.63 9.43
    4 3 -3 244.1 7.68
    4 3 3 278.59 13.43
    4 -3 3 239.62 8.06
    -4 3 -3 243.16 9.05
    -4 3 3 290.66 8.44
    4 3 -3 235.19 11.36
    -4 -3 -3 265.36 10.6
    -4 3 -3 237.02 8.94
    4 3 3 234.13 9.29
    -4 -3 3 246.96 8.08
    -4 -3 3 224.32 8.09
    -4 3 -3 239.52 9.53
    4 3 3 244.31 7.69
    4 -3 -4 1.96 0.83
    -4 -3 4 2.08 1.25
    -4 3 -4 1.8 1.16
    -4 -3 -4 2.26 0.74
    -4 -3 4 0.6 1.12
    -4 3 4 2.24 0.98
    4 -3 -4 1.4 0.72
    4 3 -4 1.19 0.75
    -4 -3 -4 0.91 1.06
    -4 -3 -4 1.32 1.22
    4 3 -4 0.45 1.46
    4 3 4 3.15 2.34
    4 -3 4 6.13 1.09
    -4 -3 -4 4.1 1.31
    -4 3 -4 2.7 1.13
    -4 -3 4 1.73 0.6
    4 3 4 0.75 0.96
    4 3 4 1.83 0.74
    4 -3 -5 97.8 4.24
    -4 -3 5 91.28 5.23
    -4 3 -5 103.48 5.7
    -4 -3 5 106.61 6.03
    -4 3 5 93.87 5.88
    -4 -3 -5 104.7 4.27
    4 3 -5 100.97 4.16
    4 -3 -5 99.87 4.2
    -4 3 5 94.89 4.68
    -4 3 -5 101.02 4.63
    4 3 5 108.72 8.66
    -4 -3 -5 92.26 4.25
    -4 -3 -5 99.29 5.42
    4 -3 5 100.35 4.19
    4 -3 5 103.07 5.48
    4 3 5 92.94 4.12
    -4 -3 5 88.51 3.59
    4 -3 -5 102.48 5.36
    -4 3 -5 95.14 5.23
    -4 -3 6 6.65 2.03
    4 -3 -6 1.96 1.35
    -4 -3 -6 2.04 1.38
    -4 -3 -6 3.24 1.23
    4 3 -6 1.58 1.11
    4 3 -6 2.13 1.98
    4 3 6 0.36 3.47
    4 -3 6 4.09 1.47
    4 -3 6 2.62 1.13
    4 3 6 2.38 1.33
    4 -3 -7 61.99 3.56
    -4 3 -7 57.34 4.21
    -4 -3 -7 57.24 4.3
    -4 -3 7 61.46 4.63
    -4 3 7 51.83 4.39
    4 3 7 70.56 7.43
    4 3 -7 61.62 6.01
    4 -3 7 60.22 3.5
    4 -3 7 63.59 4.46
    4 3 7 61.04 4.43
    4 -3 -8 9.17 1.76
    -4 -3 -8 8.41 1.92
    -4 3 8 8.59 2.14
    4 3 -8 5.62 2.74
    4 3 8 2.86 3.77
    4 -3 8 7.8 4.13
    4 -3 8 14.91 2.44
    4 3 8 7.33 2.08
    4 -3 8 10.53 1.84
    4 3 8 8.84 1.79
    4 -3 -9 42.37 3.21
    -4 -3 -9 46.16 3.77
    -4 3 9 45.64 4.16
    4 3 9 33.7 6.28
    4 -3 9 32.43 5.66
    4 3 -9 40.95 5.23
    4 -3 9 47.39 3.3
    4 -3 9 39.47 3.87
    4 3 9 44.98 3.39
    4 3 9 39.13 3.97
    -4 -3 -10 5.16 2
    4 -3 -10 9.82 2.25
    4 3 10 12.4 2.93
    4 -3 10 7.72 2.07
    -4 4 0 43.84 2.03
    -4 -4 0 34.56 2.06
    -4 4 0 44.69 2.94
    -4 -4 0 45.4 2.99
    -4 4 0 47.44 2.47
    -4 4 0 41.55 2.01
    -4 -4 0 45.85 4.24
    -4 -4 0 43.9 3.95
    -4 -4 0 38.37 1.98
    -4 4 0 37.31 3.58
    -4 4 0 42.79 2.01
    -4 4 0 41.97 2.69
    -4 4 0 38.65 2.17
    -4 -4 0 38.59 2.48
    -4 -4 0 41.86 2.44
    -4 4 1 18.03 1.4
    -4 4 -1 28.41 1.95
    -4 4 1 22.1 2.16
    -4 -4 -1 16.75 1.29
    -4 4 1 23.35 1.95
    -4 4 -1 21.38 2.1
    -4 -4 1 14.33 1.36
    -4 -4 1 20.22 2.14
    -4 -4 -1 17.91 1.72
    -4 4 -1 29.68 2.05
    -4 4 1 15.49 1.21
    -4 4 -1 19.87 1.51
    -4 -4 -1 25.28 2.41
    -4 -4 -1 16.02 2.6
    -4 4 -1 26.7 4.24
    -4 -4 1 19.63 2.85
    -4 -4 1 15.13 2.74
    -4 4 -1 18.75 1.98
    -4 4 1 20.32 2.27
    -4 4 -1 21.96 2.04
    -4 4 1 22.49 1.52
    -4 4 1 18 2.52
    -4 -4 -1 18.03 1.36
    -4 -4 -1 17.97 2.64
    -4 -4 1 21.68 2.77
    4 4 1 19.3 1.68
    -4 4 1 19.82 1.82
    -4 4 -1 14.3 1.18
    -4 4 -1 16.59 1.74
    -4 -4 1 18.17 1.51
    -4 -4 1 19.41 1.51
    -4 -4 -1 19.22 1.74
    -4 4 2 2281.02 71.47
    -4 4 -2 3231.71 73.11
    -4 4 2 2632.39 71.97
    4 -4 -2 2045.59 71.92
    -4 4 -2 2698.99 73.47
    -4 4 2 2532.24 72.85
    -4 -4 2 2651.67 73.79
    -4 4 -2 2251.77 71.46
    -4 -4 -2 2698.38 72.94
    -4 4 2 2114.97 71.13
    4 -4 2 1991.03 71.92
    -4 4 2 3051.73 72.97
    -4 4 -2 2435.87 72.47
    -4 4 -2 2507.81 72.23
    4 4 -2 2305.34 74.86
    -4 -4 -2 2372.76 74.02
    -4 4 2 2518.77 72.33
    4 4 2 2390.75 72.22
    -4 4 -2 2334.55 72.62
    -4 -4 2 2543.4 71.28
    -4 -4 2 2614.19 73.75
    -4 -4 2 2438.76 71.34
    -4 -4 -3 106.61 3.88
    -4 -4 3 126.05 6.23
    -4 4 3 116.87 5.66
    -4 4 3 102.06 4.71
    4 -4 -3 116.31 4.5
    -4 4 -3 130.99 6.22
    -4 4 3 112.55 4.79
    -4 -4 3 130.78 6.52
    -4 -4 -3 128.73 5.73
    4 4 -3 120.47 4.04
    -4 -4 -3 113.22 3.92
    4 -4 3 116.79 4.54
    4 4 3 133.95 8.78
    -4 4 3 144.46 4.86
    4 4 -3 118.83 7.44
    -4 4 -3 115.62 5.33
    -4 -4 -3 125.3 6.51
    -4 -4 3 120.99 3.99
    4 4 3 112.02 3.96
    4 4 3 115.47 5.48
    -4 -4 3 121.23 4.34
    -4 -4 3 117.36 4.37
    -4 4 -3 111.55 5.62
    4 -4 -4 167.49 6.32
    -4 4 -4 189.82 8.27
    -4 4 4 185.45 7.83
    -4 -4 4 174.36 7.93
    -4 4 4 174.58 6.83
    4 -4 -4 189.7 6.39
    -4 -4 4 191.68 8.62
    -4 -4 -4 194.41 7.67
    4 4 -4 179.52 6.19
    -4 -4 -4 186.09 6.16
    -4 4 -4 169.39 7.26
    4 4 4 224.69 12.38
    4 -4 4 176.51 6.34
    -4 -4 -4 168.03 7.12
    4 4 -4 188 10.13
    -4 -4 -4 197.95 8.46
    4 -4 4 184.71 7.82
    4 4 4 163.87 6.12
    4 4 4 179.73 7.73
    -4 -4 4 171.3 5.84
    -4 -4 4 162.86 5.86
    -4 4 -4 177.92 7.8
    4 -4 -5 4.69 1
    4 -4 -5 5.18 1.47
    -4 -4 5 5.38 1.43
    -4 4 -5 5.8 1.47
    4 -4 -5 5.31 0.98
    4 4 -5 4.55 1
    -4 -4 5 6.6 1.72
    -4 4 5 3.63 1.05
    -4 -4 -5 5.24 1.02
    -4 -4 -5 6.36 1.59
    4 4 5 5.06 2.81
    -4 -4 -5 6.36 1.14
    -4 4 -5 4.79 1.29
    -4 -4 5 4.63 0.6
    4 4 5 5.24 1.26
    4 -4 5 5.53 1.03
    4 -4 5 5.83 1.46
    4 -4 -6 1787.68 53.17
    -4 -4 6 1563.29 54.26
    -4 -4 -6 1752.6 55.18
    4 4 -6 1840.21 53.11
    -4 4 6 1707.45 53.84
    4 4 6 1956.61 61.57
    4 -4 6 1915.35 60.02
    -4 -4 -6 1802.1 54.59
    4 4 -6 1769.9 58.47
    4 -4 6 1760.51 53.04
    4 -4 6 1928.64 55.29
    4 -4 -7 210.16 8.18
    -4 -4 7 194.98 9.17
    -4 -4 -7 203.17 9.4
    -4 4 7 198.99 9.74
    4 -4 7 227.22 12.98
    4 4 -7 203.74 11.78
    4 -4 7 216.04 9.54
    4 -4 7 208.33 8.08
    4 -4 -8 246.34 9.51
    -4 -4 -8 227.26 10.36
    -4 4 8 236.19 11.11
    4 4 8 253.19 15.31
    4 -4 8 260.89 14.77
    4 4 -8 218.61 12.91
    4 -4 8 251.38 9.49
    4 -4 8 262.3 11.06
    4 4 8 241.26 10.78
    -4 -4 -9 6.12 1.75
    4 -4 -9 8.01 1.73
    -4 4 9 7 1.93
    4 4 -9 6.06 2.84
    4 4 9 3.52 3.55
    4 -4 9 7.85 3.59
    4 4 9 5.32 1.86
    4 -4 9 7.92 1.72
    4 -4 9 7.91 2.07
    4 -4 -10 678.08 21.58
    -4 -4 -10 593.75 21.81
    4 -4 10 647.83 21.38
    4 4 10 609.73 21.38
    -4 -4 10 632.97 21.37
    -4 5 0 0.32 0.43
    -4 -5 0 -0.29 0.52
    -4 5 0 0.09 0.65
    -4 5 0 0.04 0.6
    -4 5 0 0.09 0.54
    -4 5 0 -0.36 0.57
    -4 -5 0 0.15 1.41
    -4 -5 0 -0.28 0.46
    -4 5 0 -0.57 2.35
    -4 -5 0 0.19 1.38
    4 5 0 -0.23 0.56
    -4 5 0 0.32 0.72
    -4 -5 0 0.6 0.71
    -4 5 0 0.16 0.55
    -4 5 -1 1.61 1.3
    -4 -5 1 0.6 1.35
    -4 5 1 1.1 0.56
    -4 5 1 0.44 0.68
    -4 5 -1 0.8 0.76
    -4 -5 -1 0.53 0.46
    -4 5 1 0.58 0.93
    -4 -5 1 0.42 0.87
    -4 5 1 0.68 0.54
    -4 5 -1 1.33 0.66
    -4 -5 -1 2 1.22
    -4 5 1 1.31 0.65
    -4 5 -1 0.1 0.96
    -4 -5 1 0.52 0.46
    -4 -5 -1 0.82 1.48
    -4 -5 1 1.8 1.59
    -4 -5 -1 1.58 1.56
    -4 -5 1 0.98 1.48
    -4 5 -1 0.55 0.98
    -4 5 1 0.33 0.76
    4 5 1 0.62 0.65
    -4 -5 1 1.39 0.63
    -4 5 -1 0.89 0.83
    -4 5 1 1.62 0.81
    -4 5 -1 0.58 0.59
    -4 5 2 22.18 1.63
    -4 5 -2 21.49 2.28
    -4 5 -2 20.88 2.29
    4 -5 -2 18.25 2.15
    -4 5 2 20.38 2.27
    -4 -5 2 18.8 2.23
    -4 5 2 16.63 1.49
    -4 -5 -2 24 2.56
    4 5 -2 16.99 2.85
    -4 5 2 24.02 2.35
    -4 5 -2 18.17 2.06
    -4 5 -2 20.8 2.13
    -4 -5 -2 20.86 2.9
    4 -5 2 15.54 2.07
    4 5 2 20.66 1.96
    -4 -5 2 22.74 2.8
    -4 5 -2 17.94 2.06
    -4 -5 2 18.79 1.42
    -4 -5 2 20.38 1.42
    4 -5 -3 0.7 0.67
    -4 -5 3 1.14 1.19
    -4 5 3 0.55 0.96
    -4 5 -3 -0.24 1.02
    -4 -5 -3 1.07 0.42
    -4 -5 3 1.05 0.91
    4 5 -3 0.29 0.46
    -4 -5 -3 0.52 0.4
    -4 -5 -3 0.96 1.07
    -4 5 3 0.12 0.69
    4 5 -3 0.22 1.3
    -4 -5 -3 0.15 1.28
    -4 5 -3 0.48 0.94
    4 5 3 4.02 2.28
    -4 -5 3 1.12 0.49
    -4 -5 3 0.81 0.46
    -4 5 3 0.84 0.81
    4 -5 3 0.21 0.73
    4 5 3 1.44 0.9
    -4 -5 3 0.58 0.4
    4 5 3 0.54 0.44
    -4 5 -3 0.54 0.77
    -4 -5 4 31.59 2.95
    4 -5 -4 26.5 1.85
    -4 5 -4 27.85 2.68
    -4 5 4 29.53 2.66
    -4 5 4 25.27 2.06
    -4 -5 4 30.69 2.98
    4 -5 -4 26.37 1.79
    4 5 -4 29.64 1.76
    -4 -5 -4 27.68 2.6
    -4 -5 -4 26.26 1.54
    4 -5 4 26.05 1.8
    -4 5 -4 25.69 2.34
    4 5 4 37.94 5.11
    4 5 -4 28.19 3.76
    -4 -5 -4 32.08 3.06
    -4 -5 4 27.21 1.58
    4 5 4 28.65 2.55
    -4 -5 4 21.53 1.16
    -4 5 -4 28.29 2.63
    4 -5 -5 1.27 0.84
    4 -5 -5 0.54 1.19
    -4 -5 5 1.81 1.27
    -4 5 -5 1.79 1.09
    4 5 -5 0.73 0.75
    -4 -5 5 1.06 1.19
    -4 5 5 1.4 0.91
    4 -5 -5 0.68 0.76
    -4 -5 -5 0.87 0.79
    -4 -5 -5 0.13 1.25
    4 5 5 0.34 2.37
    4 -5 5 1.89 1.95
    -4 -5 -5 1 0.92
    -4 5 -5 0.99 0.98
    4 -5 5 1.38 1.07
    4 -5 5 1.63 0.83
    4 5 5 1.35 1.07
    -4 -5 5 0.84 0.75
    4 -5 -6 42.01 2.91
    -4 -5 6 35.71 3.6
    -4 5 6 38.3 3.09
    4 5 -6 45.94 2.87
    4 -5 6 46.32 5.57
    4 5 6 36.72 5.98
    -4 -5 -6 40.92 2.53
    -4 -5 -6 35.96 3.3
    4 -5 6 43.21 2.88
    4 -5 6 48.85 3.85
    -4 -5 6 47.3 2.81
    4 5 6 38.37 3.51
    -4 -5 -7 0.15 1.16
    -4 -5 7 -1.21 1.53
    4 -5 -7 -0.52 1.1
    -4 5 7 0.18 1.16
    4 5 -7 1.21 1.9
    4 5 7 1.18 3.12
    4 -5 7 2.02 2.64
    4 -5 7 0.45 1.21
    4 -5 7 0.91 1.14
    -4 -5 7 -0.09 1.01
    4 -5 -8 89.02 4.71
    -4 -5 -8 81.27 5.34
    -4 5 8 81.29 5.76
    4 5 8 84.55 8.76
    4 -5 8 89.01 8.29
    4 5 -8 80.83 7.38
    4 -5 8 86.03 4.6
    4 -5 8 89.03 5.71
    -4 -5 8 98.4 4.8
    -4 -5 -9 -0.15 1.29
    4 -5 -9 0.22 1.35
    -4 5 9 1.51 1.59
    4 5 -9 -0.65 2.78
    4 5 9 0.44 3.58
    4 -5 9 1.55 2.8
    4 -5 9 -0.35 1.46
    4 5 9 -1.24 1.71
    4 -5 9 1.16 1.31
    -4 -5 9 -1.43 1.43
    4 -5 -10 55.29 4.17
    -4 -5 -10 52.63 4.31
    4 -5 10 57.88 4.14
    -4 6 0 27.09 1.81
    -4 6 0 18.89 1.23
    -4 6 0 22.7 1.99
    -4 -6 0 18.46 1.32
    -4 6 0 19.67 1.42
    -4 6 0 26.73 1.87
    -4 -6 0 20.91 3.03
    -4 -6 0 20.86 2.67
    -4 -6 0 17.1 1.2
    -4 6 0 23.95 1.65
    4 6 0 24.36 1.71
    -4 6 0 23.77 2.14
    -4 6 1 19.24 1.29
    -4 6 -1 31.55 2.95
    -4 -6 -1 18.17 1.22
    -4 6 -1 19.64 2
    -4 6 -1 18.44 1.4
    -4 6 1 19.42 1.54
    -4 6 1 23.38 1.58
    -4 -6 -1 25.78 2.82
    -4 -6 -1 24.94 3.21
    -4 -6 -1 21 2.9
    -4 -6 1 24.64 2.92
    -4 6 -1 26.59 2.48
    -4 6 1 15.25 1.64
    -4 -6 1 18.68 1.16
    -4 6 1 21.86 2.09
    -4 6 -1 21.56 1.51
    4 6 1 19.27 1.71
    -4 6 -1 18.07 1.3
    -4 -6 1 33.24 4.16
    -4 6 2 1434.17 46.7
    -4 6 -2 1779.71 47.66
    -4 6 -2 1541.81 48.57
    4 -6 -2 1660.85 47.95
    -4 6 2 1680.4 49.13
    -4 6 2 1374.37 46.97
    -4 -6 -2 2041.04 50.13
    -4 -6 -2 1691.31 50.52
    4 -6 2 1531.31 47.68
    -4 -6 2 1535.82 49.71
    -4 6 2 1877.59 47.96
    -4 6 -2 1687.28 48.39
    4 6 -2 1474.7 50.73
    -4 -6 2 1877.54 51.16
    4 6 2 1416.36 47.61
    -4 6 -2 1454.82 48.28
    -4 -6 -3 10.91 0.78
    -4 6 3 10.89 1.79
    -4 -6 3 13.11 2.21
    4 -6 -3 12.68 1.37
    -4 6 -3 13.02 1.85
    -4 6 -3 14.37 1.65
    -4 -6 -3 11.01 0.8
    -4 6 3 11.04 1.31
    4 6 -3 12.43 0.96
    -4 -6 -3 12.4 1.93
    4 6 -3 13.26 2.72
    -4 -6 3 13.29 0.82
    -4 -6 -3 12.15 2.16
    4 6 3 11.41 3.11
    4 -6 3 12.65 1.41
    -4 6 -3 13 1.74
    -4 6 3 15.01 1.6
    4 6 3 11.39 1.61
    -4 6 -3 10.62 1.63
    -4 -6 4 24.85 2.8
    4 -6 -4 22.59 1.74
    -4 6 -4 25.22 2.64
    -4 -6 -4 25 1.47
    -4 6 4 25.72 2.57
    -4 6 4 22.06 2
    4 6 -4 24.28 1.63
    -4 -6 -4 25.53 2.63
    -4 -6 -4 24.06 1.46
    -4 6 -4 23.14 2.32
    4 6 4 28.45 4.75
    4 -6 4 23.2 1.73
    -4 6 4 26.34 1.9
    4 6 -4 27.39 3.83
    -4 -6 -4 24.32 2.84
    -4 -6 4 26.02 1.51
    4 6 4 25.26 2.43
    -4 6 -4 24.9 2.5
    -4 -6 -5 153.11 5.71
    -4 -6 5 157.56 7.92
    4 -6 -5 152.61 6.07
    -4 6 5 143.99 6.52
    4 6 -5 162.29 6.04
    -4 -6 -5 157.61 5.75
    4 -6 5 150.43 5.97
    4 6 5 172.11 11.34
    -4 -6 -5 152.41 6.38
    4 6 -5 152.33 9.78
    -4 -6 -5 176.26 7.78
    -4 -6 5 178.29 6
    4 6 5 158.82 7.34
    4 -6 -5 156.72 7.08
    -4 -6 6 1077.93 36.59
    4 -6 -6 1148.11 34.82
    -4 6 6 1065.03 35.39
    4 6 -6 1164.04 34.66
    4 6 6 1249.87 43.08
    4 -6 6 1144.88 40.18
    -4 -6 -6 1077.46 34.12
    -4 -6 -6 1139.47 35.98
    4 -6 6 1166.45 34.74
    -4 -6 6 1222.45 34.67
    4 6 6 1103.02 36.29
    4 -6 -7 76.7 4.14
    -4 -6 7 76.49 5.2
    -4 -6 -7 69.99 4.97
    -4 6 7 69.25 5.24
    -4 6 7 71.76 4.48
    4 6 7 66.81 7.49
    4 -6 7 85.44 7.49
    4 6 -7 75.29 7.04
    4 -6 7 73.91 3.96
    4 -6 7 73.9 4.96
    -4 -6 7 84.08 4.07
    4 -6 -8 99.56 4.92
    -4 -6 -8 84.51 5.51
    -4 6 8 78.93 5.71
    4 6 8 67.21 8.19
    4 -6 8 107.05 8.91
    4 6 -8 84.24 7.65
    4 -6 8 86.93 4.65
    4 -6 8 93.69 5.79
    -4 -6 8 101.49 4.85
    4 -6 -9 136.71 6.29
    -4 -6 -9 120.51 6.76
    -4 6 9 129.23 7.59
    4 6 9 119.34 10.96
    4 -6 9 139.94 10.69
    4 6 -9 105.56 9.03
    4 -6 9 129.8 6.18
    4 -6 9 134.67 7.38
    -4 -6 9 135.87 6.2
    4 6 9 120.37 7.28
    -4 7 0 -0.07 1.11
    -4 7 0 -0.13 0.38
    -4 7 0 0.5 0.57
    -4 7 0 -0.63 1.03
    -4 -7 0 -0.14 1.33
    4 7 0 -0.17 0.59
    -4 7 0 -0.39 0.85
    -4 7 1 181.28 6.17
    -4 7 -1 140.88 7.72
    -4 -7 -1 159.51 5.47
    -4 7 1 191.15 5.96
    -4 7 1 189.05 6.47
    -4 -7 -1 239.8 9.22
    -4 -7 -1 203.78 9.48
    -4 -7 1 193.57 8.47
    4 -7 1 114.34 6.08
    -4 7 1 119.68 6.02
    4 7 -1 184.91 8.97
    -4 -7 1 168.07 5.45
    -4 7 -1 190.75 6.27
    4 7 1 181.69 6.63
    -4 7 -1 151.47 5.36
    -4 -7 1 261.82 12.69
    -4 -7 2 -0.62 1.68
    -4 7 -2 0.06 1.06
    4 -7 -2 0.3 0.97
    -4 -7 -2 0.03 0.42
    -4 7 2 -0.28 1.4
    4 7 -2 -0.01 0.24
    -4 7 2 -0.25 0.77
    -4 -7 -2 -1.21 1.6
    4 7 -2 0.65 1.43
    -4 7 -2 -0.75 1.22
    -4 -7 2 1.37 1.49
    -4 -7 -2 1.03 1.48
    4 -7 2 -0.36 1.08
    -4 7 2 -0.13 1.09
    4 7 2 0.42 0.8
    -4 7 -2 0.33 0.8
    -4 -7 3 276.56 11.59
    -4 -7 -3 226.2 7.46
    -4 7 3 267.43 10.42
    4 -7 -3 236.11 8.65
    -4 7 -3 303.88 9.37
    4 7 -3 225.23 7.72
    -4 7 3 212.76 8.56
    -4 -7 -3 276.55 10.53
    -4 7 3 279.77 9.16
    -4 -7 -3 246.62 10.78
    -4 -7 3 236.82 7.45
    4 7 3 229.24 13
    4 -7 3 258.5 8.94
    -4 7 -3 263.05 9.84
    4 7 -3 236.9 12.08
    4 7 3 222.32 9.16
    -4 7 -3 241.93 9.78
    4 -7 -4 0.47 0.88
    -4 7 4 1.35 1.26
    -4 -7 4 -0.17 1.53
    -4 -7 -4 0.17 0.71
    4 7 -4 1.82 0.94
    -4 -7 -4 -1.17 1.68
    -4 7 4 0.5 0.89
    -4 -7 -4 0.72 0.65
    4 7 -4 0.91 0.68
    4 7 -4 -0.27 1.71
    -4 -7 -4 2.09 1.55
    4 7 4 0.34 2.77
    -4 7 -4 -0.34 1.21
    -4 7 4 0.56 1.01
    4 -7 4 0.29 0.76
    -4 -7 4 0.85 0.57
    4 7 4 0.89 0.99
    -4 7 -4 1.73 1.03
    -4 -7 -5 102.15 4.07
    -4 -7 5 97.59 6.13
    4 -7 -5 98.57 4.48
    -4 7 5 94.75 4.88
    4 7 -5 100.39 4.3
    -4 -7 -5 100.92 4.03
    -4 -7 -5 112.4 5.95
    4 7 5 107.94 8.85
    4 -7 5 95.1 4.35
    4 7 -5 77.85 7.05
    -4 -7 5 104.32 4.11
    4 7 5 92.94 5.37
    4 -7 -5 89.22 5.04
    -4 -7 6 -0.65 1.62
    4 -7 -6 -0.24 1.3
    -4 -7 -6 0.06 0.88
    -4 7 6 0.43 1.15
    4 7 -6 0.42 1.05
    4 7 6 -2.67 3.02
    -4 -7 -6 2.06 1.49
    -4 -7 -6 0.22 0.94
    4 -7 6 0.07 1.34
    -4 -7 6 -0.25 0.97
    4 7 6 -0.42 1.41
    -4 -7 -7 60.24 3.3
    4 -7 -7 59.01 3.59
    -4 -7 7 54.91 4.55
    -4 7 7 50.8 3.8
    4 7 7 66.24 7.44
    4 -7 7 63.07 6.34
    4 7 -7 61.36 6.51
    4 -7 7 64.27 3.58
    -4 -7 7 68.39 3.55
    4 7 7 56.48 4.36
    4 -7 -8 1.65 1.66
    -4 -7 -8 0.94 1.43
    -4 7 8 1.87 1.69
    4 7 -8 2.06 2.56
    4 7 8 3 3.92
    4 -7 8 1.05 2.81
    4 -7 8 3.37 1.46
    -4 -7 8 1.59 1.35
    4 -7 -9 47.19 3.54
    -4 -7 -9 39.36 3.73
    -4 7 9 40.63 4.05
    4 7 -9 34.23 5.63
    4 7 9 32.98 6.72
    4 -7 9 41.6 6.31
    4 -7 9 38.82 3.17
    -4 -7 9 46.71 3.28
    -4 8 0 2947.84 63.08
    -4 8 0 1806.58 60.45
    -4 8 0 2907.71 63.61
    -4 -8 0 1785.07 63.09
    -4 8 0 2171.36 61.53
    4 8 0 1902.81 61.04
    -4 8 1 270.46 8.71
    -4 8 -1 295.25 9.92
    -4 8 1 230.92 7.78
    -4 8 1 276.48 9.02
    -4 -8 -1 270.18 11.32
    -4 -8 1 226.39 10.05
    4 -8 1 191.84 8.47
    -4 8 1 212.43 8.4
    4 8 -1 235.38 11.23
    -4 8 -1 264.1 8.65
    4 8 1 242.33 8.73
    -4 -8 1 220.7 14.15
    -4 8 2 294.27 10.26
    -4 8 -2 224.25 6.73
    4 -8 -2 225.02 7.17
    -4 -8 -2 162.16 5.12
    4 8 -2 164.95 5.1
    -4 8 2 210.61 6.88
    -4 -8 -2 294.14 10.34
    -4 8 2 209.99 5.9
    4 -8 2 194.87 6.84
    4 8 2 143.03 4.92
    -4 -8 2 212.83 8.71
    -4 8 2 243.21 7
    -4 8 -2 254.88 8.64
    -4 -8 2 171 5.13
    4 8 -2 204.43 10.11
    -4 -8 2 289.82 12.09
    -4 8 -2 207.49 6.59
    4 8 2 209.71 7.18
    4 8 2 216.35 6.95
    -4 -8 -3 42.08 1.91
    -4 8 3 50.57 3.98
    4 -8 -3 43.26 2.88
    -4 8 -3 49.34 3.29
    4 8 -3 40.39 2.04
    -4 8 3 38.96 2.67
    -4 -8 -3 41.33 3.81
    -4 8 3 49 3.27
    4 8 3 37.94 5.12
    4 -8 3 42.8 2.97
    -4 -8 3 45.98 1.93
    4 8 3 41.27 1.84
    -4 8 -3 49.85 3.6
    4 8 -3 36.95 4.52
    4 8 3 43.15 3.06
    -4 -8 3 57.06 4.96
    -4 8 -3 43.04 3.35
    -4 8 4 1489.32 40.76
    -4 -8 4 1448.56 41.77
    -4 -8 -4 1246.84 36.84
    4 -8 -4 1207.57 37.66
    4 8 -4 1230.64 38
    -4 -8 -4 1214.94 36.88
    4 8 -4 1213.13 37.24
    -4 8 4 1131.62 38.08
    4 -8 4 1220.7 37.66
    -4 -8 -4 1309.17 40.13
    4 8 4 1197.32 44.6
    -4 -8 4 1311.01 36.87
    4 8 -4 1273.64 43.26
    -4 8 -4 1363.89 39.56
    4 8 4 1168.41 38.81
    -4 -8 -5 472.6 14.37
    -4 -8 5 534.3 18.34
    4 -8 -5 465.63 15.04
    -4 8 5 438.49 15.69
    4 8 -5 478.16 14.84
    -4 -8 -5 454.25 16.53
    4 8 5 427.82 20.95
    4 -8 5 442.54 14.8
    4 8 -5 447.79 20.04
    -4 -8 5 494.07 14.47
    4 8 5 463.17 16.45
    -4 -8 -6 187.67 6.69
    -4 -8 6 188.01 9.24
    4 -8 -6 177.02 7.02
    -4 8 6 161.95 7.49
    4 8 -6 171.73 6.89
    -4 -8 -6 168.63 7.64
    4 8 6 161.68 11.73
    -4 -8 -6 173.43 6.63
    4 -8 6 172.59 6.89
    -4 -8 6 190.04 6.78
    4 8 6 170.11 8.24
    -4 8 -6 169.96 8.14
    4 -8 -7 10.26 1.64
    -4 -8 7 9.18 2.23
    -4 -8 -7 7.7 1.32
    -4 8 7 10.49 1.84
    4 8 7 7.74 3.77
    4 -8 7 8.17 3.12
    4 -8 7 8.54 1.49
    -4 -8 7 8.83 1.4
    4 8 7 7.48 1.86
    -4 -8 -8 633.5 20.13
    4 -8 -8 663.9 20.73
    -4 -8 -8 560.27 21.88
    -4 8 8 548.74 22.46
    -4 8 8 590.23 21.28
    4 8 8 512.14 26.6
    4 -8 8 629.81 25.91
    4 8 -8 572.65 25.88
    4 -8 8 648.68 20.55
    -4 -8 8 667.01 20.31
    4 -8 -9 333.47 11.95
    -4 -8 -9 315.62 12.94
    -4 8 9 294.46 13.37
    4 8 9 257.41 17.56
    4 -8 9 323.83 17.09
    4 8 -9 276.09 16.3
    4 -8 9 328.51 11.89
    -4 9 0 -0.27 1.78
    -4 9 0 0.69 1.93
    4 9 0 1.52 0.81
    -4 9 0 -0.3 1.27
    -4 9 1 23.63 2.04
    -4 -9 1 19.91 4.61
    -4 9 -1 22.96 2.21
    -4 9 -1 23.14 2.42
    -4 9 1 16.8 1.17
    -4 9 1 21.93 2.11
    -4 -9 1 19.43 2.43
    4 9 -1 17.67 2.93
    -4 9 1 21.15 1.77
    -4 9 -1 20.86 1.86
    4 9 1 18.78 1.75
    -4 9 2 18.88 2.9
    4 9 -2 6.54 0.65
    -4 -9 2 13.98 3.53
    -4 9 -2 11.17 1.33
    4 -9 -2 12.78 1.57
    4 9 -2 10.27 0.81
    -4 9 2 15.85 1.71
    -4 9 2 12.89 0.99
    -4 9 -2 13.97 2.16
    4 9 -2 10.96 2.57
    -4 -9 2 13.21 2.17
    -4 9 2 11.09 1.4
    4 -9 2 9.08 1.32
    4 9 2 5.29 0.62
    4 9 2 9.9 1.39
    -4 9 -2 10.75 1.41
    4 9 2 11.08 1.37
    -4 9 -3 30.48 1.61
    -4 9 3 43.96 3.89
    -4 -9 -3 32.08 1.8
    4 -9 -3 27.43 2.53
    4 9 -3 34.26 1.75
    -4 9 -3 27.67 2.7
    4 9 -3 29.26 1.78
    -4 9 3 32.1 2.44
    -4 9 3 24.59 2.87
    -4 -9 3 32.94 3.23
    4 9 3 36.28 4.49
    -4 -9 3 33.84 1.86
    4 -9 3 26.76 2.73
    -4 9 -3 41.48 3.39
    4 9 3 31.72 1.69
    4 9 -3 35.08 4.43
    4 9 3 31.57 2.62
    -4 9 -3 33.72 2.99
    -4 -9 3 43.6 4.76
    -4 -9 -4 9.87 1.15
    -4 9 -4 10.59 1.21
    -4 -9 4 10.84 2.78
    4 -9 -4 13.23 1.68
    -4 9 4 15.51 2.68
    4 9 -4 12.01 1.64
    4 9 -4 12.79 1.39
    -4 9 4 11.47 1.71
    4 9 4 10.14 1.69
    4 9 -4 9.21 3.1
    4 9 4 9.67 3.52
    -4 9 -4 12.22 2.35
    -4 -9 4 12.54 1.12
    4 -9 4 11.82 1.75
    4 9 4 11.41 1.93
    -4 -9 -5 12.67 1.22
    4 -9 -5 7.69 1.7
    4 -9 -5 13.01 1.56
    -4 -9 5 11.59 2.64
    4 9 -5 9.84 1.37
    -4 9 5 9.81 1.66
    4 9 -5 10.65 3.09
    4 9 5 13.67 4.02
    -4 -9 5 11.06 1.17
    4 -9 5 9.17 1.39
    4 9 5 10 1.86
    4 -9 -6 28.72 2.35
    -4 -9 -6 27.11 1.96
    -4 -9 6 33.65 3.78
    -4 9 6 24.13 2.47
    4 -9 6 26.44 2.25
    4 9 -6 23.67 4.28
    4 9 6 21.01 4.44
    -4 -9 6 31.01 2.07
    4 9 6 26.1 2.94
    -4 9 -6 27.02 2.87
    4 -9 -7 8.61 1.59
    -4 -9 7 7.65 2.08
    -4 -9 -7 10.33 1.45
    -4 9 7 10.1 1.89
    4 9 7 9.07 3.81
    -4 9 -7 9.6 1.91
    4 -9 7 9.4 1.49
    -4 -9 7 9.49 1.41
    4 9 7 9.52 2.07
    4 -9 -8 53.73 3.73
    -4 -9 8 38.47 4.58
    -4 -9 -8 57.72 3.5
    -4 9 8 38.04 4.19
    -4 9 8 44.01 3.85
    4 -9 8 47.33 3.48
    4 -9 8 52.62 6.17
    4 9 -8 38 6.04
    4 9 8 31.81 6.62
    -4 -9 8 55.26 3.4
    4 9 8 47.34 4.44
    4 -9 -9 9.2 1.96
    -4 -9 -9 5.87 1.92
    -4 9 9 7.11 2.09
    4 -9 9 3.06 3.05
    4 -9 9 7.32 1.82
    -4 10 0 2959.82 68.59
    -4 10 0 2943.54 69.45
    4 10 0 2223.22 68.06
    -4 10 0 1720.11 64.95
    4 10 0 2178 64.62
    -4 10 1 37.2 2.79
    -4 10 -1 37.53 2.58
    -4 10 -1 34.68 2.7
    4 10 -1 18.57 1.01
    -4 10 1 37.03 2.93
    -4 -10 1 27.76 2.81
    4 10 -1 31.5 3.69
    -4 10 1 25.62 1.96
    -4 10 -1 30.76 2.38
    4 10 1 24.87 1.98
    4 10 1 26.94 1.92
    -4 -10 1 34.3 4.75
    -4 10 2 44.74 4.61
    4 10 -2 20.19 1.16
    -4 -10 2 28.06 4.97
    -4 10 -2 27.06 1.97
    4 -10 -2 30.52 2.24
    4 10 -2 19.95 1.19
    -4 10 2 25.89 1.25
    -4 10 2 35.49 2.7
    4 10 -2 22.69 1.33
    -4 -10 2 29.78 2.83
    -4 10 -2 28.95 3.11
    4 10 2 18.55 1.11
    -4 10 2 29.16 2.05
    4 10 -2 25.91 3.67
    4 -10 2 27.05 2.1
    -4 10 -2 31.23 2.36
    4 10 2 24.25 2.14
    4 10 2 27.75 2.15
    -4 10 -3 31.21 1.5
    -4 10 3 67.5 5.06
    4 10 -3 27.69 1.98
    -4 -10 -3 29.7 2.05
    4 -10 -3 25.99 2.84
    4 10 -3 36.86 1.95
    -4 10 3 45.04 3.01
    -4 10 3 40.25 1.75
    -4 -10 3 31.35 2.18
    4 10 3 32.47 2.1
    -4 -10 3 42.46 3.57
    4 10 3 35.88 4.37
    4 -10 3 25.23 2.87
    -4 10 -3 56.65 4.02
    4 10 -3 38.97 4.64
    -4 -10 3 51.06 5.51
    4 10 3 41.83 2.99
    -4 10 4 1604.38 40.33
    -4 -10 4 1644.23 42.33
    -4 -10 -4 1159.41 34.42
    4 10 -4 1029.72 35.3
    4 -10 -4 1174.11 35.72
    4 10 -4 1144.93 34.86
    -4 10 4 1138.69 36.13
    -4 -10 4 1211.26 34.43
    4 10 4 1230.25 41.43
    4 10 4 872.22 34.92
    4 10 4 1159.88 34.38
    4 -10 4 1253.74 35.91
    -4 10 -4 1457.68 38.38
    4 10 -4 1229.51 41.68
    4 10 4 1211.65 36.92
    -4 -10 -5 1.66 0.7
    4 -10 -5 4.03 1.2
    4 -10 -5 4.94 1.18
    -4 -10 5 6.05 2.3
    -4 10 5 2.67 1.78
    4 10 -5 0.72 0.85
    -4 -10 -5 1.89 1.92
    -4 10 5 0.56 1.05
    4 10 -5 2.96 2.55
    4 10 5 -0.64 2.94
    4 -10 5 2.55 1.03
    -4 -10 5 2.56 0.78
    4 10 5 2.24 1.18
    -4 10 -5 1.46 1.2
    -4 -10 -6 6.16 1.09
    4 -10 -6 4.52 1.22
    -4 -10 6 6.01 2.17
    -4 10 6 3.87 1.39
    4 10 -6 6.75 2.96
    4 10 6 3.5 2.72
    -4 10 -6 6.22 1.73
    4 -10 6 3.84 1.16
    -4 -10 6 6.6 1.11
    4 10 6 7.97 1.86
    -4 -10 -7 34.8 2.43
    -4 -10 7 32.79 4
    4 -10 -7 34.67 2.73
    -4 10 7 29.72 2.93
    4 10 7 29.97 5.2
    4 -10 7 32.5 2.61
    -4 -10 7 36.24 2.45
    4 10 7 31.4 3.46
    -4 10 -7 37.27 3.51
    -4 -10 8 566.33 20.8
    4 -10 -8 536.04 17.44
    -4 10 8 491.61 18.28
    4 -10 8 500.18 17.18
    4 10 8 416.04 22.7
    4 10 -8 463.97 23.17
    4 10 8 528.73 19.46
    -4 10 9 1.11 1.54
    4 -10 -9 -0.32 1.28
    -4 -10 -9 -0.82 1.71
    4 -10 9 0.21 1.25
    -4 11 0 -0.56 2.45
    -4 11 0 -0.66 2.58
    4 11 0 0.3 0.47
    4 11 0 0.57 1.54
    4 11 0 0.82 0.77
    -4 11 0 -0.09 1.26
    4 11 1 51.88 2.26
    -4 11 -1 72.1 3.95
    4 11 1 64.64 3.81
    4 11 -1 55.31 2.28
    -4 11 1 100.86 5.38
    4 11 -1 67.56 5.6
    4 11 -1 66.19 2.81
    4 11 1 55.4 3.22
    4 11 1 62.52 3.21
    -4 -11 1 97.46 7.05
    4 11 -2 2.86 0.6
    -4 -11 2 4.58 3.07
    -4 11 2 6.3 2.78
    4 11 2 3.5 0.74
    4 11 -2 2.61 0.58
    -4 11 2 6.79 1.59
    -4 11 -2 3.08 1.73
    4 11 -2 3.89 1.93
    -4 -11 2 3.34 1.37
    4 -11 2 3.69 1.03
    4 11 2 2.64 0.57
    4 11 2 3.42 1.05
    4 11 2 4.18 1.07
    4 11 -3 74.19 3.08
    -4 11 3 102.84 6.85
    -4 -11 -3 83.21 3.28
    4 -11 -3 73.95 4.62
    -4 11 3 95 4.78
    -4 11 3 61.33 2.52
    -4 -11 -3 59.56 5.34
    4 11 -3 73.69 3.28
    -4 -11 3 93.54 5
    4 -11 3 65.09 4.46
    4 11 3 81.26 6.11
    4 11 3 74.03 3.03
    -4 11 -3 90.73 5.56
    -4 -11 3 87.16 3.39
    4 11 -3 81.86 6.96
    -4 -11 3 102.56 8.23
    4 11 3 81.93 4.56
    -4 -11 -4 3.59 0.93
    -4 -11 4 5.2 2.72
    4 -11 -4 5.89 1.49
    -4 11 4 4.62 1.49
    4 11 -4 2.52 1.1
    4 11 -4 3.94 1.05
    -4 -11 -4 1.8 2.37
    4 11 4 0.73 1.31
    4 11 -4 6.35 2.79
    4 11 4 5.68 2.7
    -4 -11 4 4.41 1.61
    4 11 4 4.16 0.89
    4 -11 4 1.86 1.46
    -4 -11 4 5.31 0.99
    4 11 4 4.17 1.51
    -4 -11 -5 41.06 2.23
    4 -11 -5 38.99 2.82
    4 11 -5 37.77 2.52
    -4 11 5 40 3.19
    -4 -11 -5 35.55 4.22
    4 11 5 42.09 5.14
    -4 -11 5 40.1 2.21
    4 11 -5 39.16 5.43
    4 -11 5 43.67 2.87
    4 11 5 40.71 3.54
    -4 11 -5 42.01 3.63
    4 -11 -5 34.22 2.63
    -4 -11 -6 9.82 1.33
    4 -11 -6 9.47 1.56
    -4 -11 6 12.01 2.89
    -4 11 6 9.96 1.91
    4 11 -6 10.14 3.41
    4 11 6 7.18 3.26
    -4 -11 6 10.39 1.3
    -4 11 -6 9 1.94
    4 -11 6 8.87 1.46
    4 11 6 8.15 1.95
    -4 -11 -7 26.96 2.26
    4 -11 -7 24.03 2.48
    -4 -11 7 27.44 4
    -4 11 7 28.22 2.94
    4 11 7 17.19 4.31
    4 -11 7 22.51 2.31
    -4 -11 7 27.47 2.15
    4 11 7 26.83 3.3
    -4 11 -7 24.14 3.04
    4 -11 -8 20.18 2.45
    -4 -11 8 14.65 3.64
    -4 11 8 20.19 2.75
    4 11 8 18.55 4.83
    4 -11 8 19.62 2.39
    4 11 8 16.03 3.03
    -4 -11 -9 17.15 2.68
    4 12 0 462.84 14.84
    4 12 0 497.99 15.75
    4 12 1 155.85 5.47
    -4 12 -1 181.08 7.12
    4 12 1 164.11 7.13
    4 12 -1 144.03 5.34
    -4 -12 -1 181.45 8.27
    4 12 -1 174.9 9.68
    4 12 -1 162.42 5.73
    4 12 1 152.05 5.25
    4 12 1 162.13 6.5
    4 12 1 153.28 6.27
    4 12 -2 413.43 12.76
    4 12 2 438.29 13.13
    4 12 -2 381.11 12.73
    4 12 2 439.13 14.6
    -4 12 2 636.17 17.08
    -4 -12 -2 500.79 17.21
    -4 -12 2 453.45 15.08
    4 12 2 395.37 12.68
    4 -12 2 412.87 13.93
    4 12 -2 496.62 19.25
    -4 -12 2 590.52 21.28
    4 12 2 458.56 14.67
    4 12 2 450.02 14.4
    4 12 -3 294.12 10.08
    4 -12 -3 363.69 12.45
    -4 12 3 401.69 13.04
    -4 -12 -3 208.22 12.71
    4 12 3 345.13 10.8
    4 -12 3 341.01 12.16
    -4 -12 3 341.35 12.15
    4 12 3 325.57 14.09
    4 12 3 308.03 10.05
    -4 -12 3 357.44 10.47
    4 12 -3 367.98 16.6
    -4 -12 3 173.35 14.58
    4 12 3 348.1 12.33
    -4 -12 4 469.45 18.93
    -4 -12 -4 353.08 10.89
    4 -12 -4 345.11 12.5
    4 12 -4 364.17 10.88
    4 12 -4 342.33 11.07
    -4 12 4 386.45 13.01
    -4 -12 -4 189.15 12.78
    -4 -12 4 364.94 12.71
    4 12 4 383.8 15.99
    4 -12 4 345.72 12.6
    -4 -12 4 396.41 11.16
    4 12 4 257.47 10.73
    4 12 4 357.18 10.78
    4 12 -4 376.59 17.5
    -4 12 -4 405.79 14.03
    4 12 4 341.74 12.81
    4 -12 -5 11.53 1.77
    -4 -12 -5 12.63 1.29
    -4 -12 5 16.31 3.63
    -4 -12 -5 12.43 2.95
    -4 12 5 10.6 1.83
    -4 -12 5 12.35 1.25
    4 12 -5 12.83 3.7
    4 12 5 7.5 2.74
    4 -12 5 12.37 1.82
    4 12 5 10.87 2.05
    -4 12 -5 14.16 2.26
    -4 -12 -6 286.1 9.7
    4 -12 -6 278.75 10.48
    -4 12 6 281.84 11.47
    4 -12 6 265.53 10.32
    4 12 6 255.54 14.35
    -4 -12 6 280.7 9.6
    4 12 -6 234.62 15.25
    4 12 6 271.69 11.92
    -4 12 -6 307.21 12.37
    -4 -12 7 554.61 20.88
    4 -12 -7 493.97 16.4
    -4 12 7 473.39 17.41
    4 12 7 422.19 20.96
    4 -12 7 454.64 16.07
    4 12 -7 447.33 22.58
    4 12 7 458.69 18.2
    -4 12 -7 503.66 18.23
    4 -12 -8 186.11 7.95
    -4 12 8 191.18 8.93
    4 -12 8 185.66 7.79
    4 12 8 177.64 9.62
    4 13 0 -0.07 0.63
    -4 13 0 -0.15 1.46
    4 13 0 0.43 1.54
    4 13 0 0.44 0.72
    -4 13 -1 85.07 4.43
    4 13 1 78.44 3.25
    4 13 -1 71.64 3.14
    -4 -13 -1 86.37 5.17
    4 13 -1 80.86 6.5
    -4 -13 1 95.78 6.56
    4 13 -1 75.19 3.28
    4 13 1 75.71 3.07
    4 13 1 75.84 4
    4 13 1 82.68 3.98
    4 13 -2 3.28 0.79
    -4 -13 2 3.12 2.26
    4 13 -2 1.1 0.71
    4 13 2 1.15 1.18
    4 13 2 3.5 0.92
    -4 -13 -2 -0.16 2.11
    -4 13 2 4.38 2.06
    4 13 -2 2.26 2.22
    4 -13 2 3.92 2
    4 -13 2 0.45 1
    4 13 2 1.99 0.71
    4 13 2 1.89 1.15
    4 13 -3 95.61 3.87
    4 -13 -3 127.08 5.77
    4 13 3 114.96 4.6
    4 13 3 97.38 4.98
    -4 13 3 157.67 6.99
    -4 -13 -3 106.37 6.58
    4 -13 3 110.97 5.34
    -4 -13 3 109.66 5.3
    4 -13 3 135.81 7.49
    -4 -13 3 111.53 4.17
    4 13 3 93.38 3.78
    4 13 -3 115.1 8.77
    -4 -13 3 106.45 8.97
    4 13 3 114.47 5.77
    -4 -13 4 -2.02 3.29
    -4 -13 -4 1 1.17
    4 -13 -4 1.58 1.52
    4 13 -4 1.22 1.17
    4 13 -4 0.26 0.86
    -4 13 4 1.09 1.3
    4 13 4 1.44 0.98
    4 13 -4 2.15 0.94
    -4 -13 -4 2.05 2.18
    4 13 -4 0.35 2.36
    4 13 4 2.12 2.03
    4 -13 4 4.75 2.02
    4 13 4 1.9 1.15
    -4 -13 4 0.47 1.24
    4 -13 4 -0.15 1.63
    4 13 4 2.94 1.37
    -4 13 -4 2.18 1.41
    -4 -13 5 68.87 6.85
    -4 -13 -5 48.7 2.63
    4 -13 -5 44.14 3.39
    -4 13 5 48.78 3.82
    -4 -13 -5 21.62 3.84
    -4 13 -5 54.18 4.76
    4 13 5 37.51 4.84
    4 -13 5 48.92 4.57
    4 -13 5 55.7 3.74
    -4 -13 5 48.6 2.64
    4 13 -5 44.83 6.23
    4 13 5 45.47 3.93
    -4 13 -5 53.24 4.32
    4 -13 -6 2.89 1.64
    -4 -13 6 0.97 3.32
    -4 13 6 6.34 2.12
    4 13 -6 5.36 3.77
    4 13 6 3.81 3.23
    -4 13 -6 3.92 1.99
    4 -13 6 4.44 1.7
    4 13 6 0.84 1.86
    -4 -13 7 47.04 5.73
    4 -13 -7 33.28 2.96
    -4 13 7 33.23 3.49
    4 -13 7 32.96 2.92
    4 13 -7 38.79 6.32
    4 13 7 25.78 4.88
    4 13 7 35.3 3.89
    -4 13 -7 38.99 3.87
    4 -13 -8 10.21 1.89
    -4 13 8 9.26 2.27
    4 13 8 3.77 3.37
    4 -13 8 9.29 1.8
    4 14 0 25.84 1.72
    -4 14 0 30.12 3.06
    4 14 0 27.16 3.69
    4 14 0 25.2 1.94
    -4 -14 0 24.78 3.04
    4 14 -1 14.46 1.3
    -4 14 -1 19.6 2.07
    4 14 1 20.51 1.51
    -4 14 1 12.3 3.68
    4 14 -1 14.08 1.32
    -4 -14 -1 21.47 2.52
    4 14 -1 22.12 3.61
    4 -14 1 24.2 3.32
    -4 -14 1 25.48 3.38
    4 14 1 19.07 1.41
    4 14 -1 18.59 1.38
    4 14 1 18.81 1.88
    4 14 1 17.19 1.78
    4 14 -2 1224.66 38.57
    4 14 -2 1229.83 38.69
    4 14 2 1433.71 39.34
    -4 -14 -2 1587.77 42.5
    4 14 2 1210.01 38.52
    4 -14 2 1532.83 44.18
    4 -14 2 1235.98 39.77
    4 14 -2 1406.65 46.03
    -4 -14 2 1575.49 45.34
    4 14 2 1368.14 40.64
    4 14 -3 59.04 2.74
    4 -14 -3 74.92 4.22
    4 14 3 76.16 3.56
    4 14 3 66.48 3.94
    -4 14 3 101.13 5.97
    -4 -14 -3 70.68 4.9
    4 14 3 58.23 2.65
    -4 -14 3 73.34 3.09
    4 -14 3 94.79 6.34
    4 14 -3 76.13 7.25
    4 -14 3 72.57 4.04
    -4 -14 3 94.74 7.54
    4 14 3 73.7 4.49
    -4 14 4 4.27 2.79
    -4 -14 4 3.79 3.18
    -4 -14 -4 6.47 1.31
    4 -14 -4 3.09 1.82
    -4 14 4 3.94 1.68
    4 14 4 3.87 1.1
    -4 -14 -4 5.03 2.17
    4 14 -4 2.24 2.66
    4 14 4 2.85 1.83
    -4 14 -4 2.76 2.02
    4 -14 4 4.69 2.21
    -4 -14 4 5.85 1.39
    4 -14 4 2.55 1.7
    4 14 4 4.15 1.47
    -4 14 -4 4.82 1.72
    -4 14 5 10.7 3.27
    -4 -14 -5 4.85 1.17
    -4 -14 5 3.99 3.47
    4 -14 -5 4.03 1.67
    -4 14 5 6.59 1.9
    -4 -14 -5 4.2 2.19
    4 14 -5 2.45 3.08
    4 14 5 5.25 2.38
    -4 14 -5 2.56 2.23
    4 -14 5 5.25 2.19
    4 -14 5 2.43 1.54
    4 14 5 4.68 1.62
    -4 14 -5 4.96 1.75
    -4 -14 6 1373.44 43.17
    4 -14 -6 1092.57 34.79
    -4 14 6 1168.54 36.4
    4 14 6 928.94 38.27
    4 -14 6 1088.68 37.34
    4 -14 6 1128.67 35.03
    4 14 -6 960.62 41.59
    4 14 6 1022.58 36.23
    -4 14 -6 1245.1 37.46
    4 -14 -7 146.98 6.73
    -4 14 7 147.82 7.82
    4 -14 7 140.39 6.66
    4 14 7 118.59 9.51
    4 14 -7 122.76 11.29
    4 14 7 135.4 8.14
    -4 14 -7 164.56 8.51
    4 14 8 19.52 4.21
    -4 15 0 -0.64 1.27
    4 15 0 0.16 0.76
    4 15 0 -0.47 1.72
    4 15 0 1.04 0.77
    4 15 0 0.12 0.69
    4 15 -1 2.09 0.83
    4 15 -1 2.89 0.89
    -4 15 1 3.26 2.67
    -4 15 -1 5.08 1.25
    -4 -15 -1 4.38 1.56
    4 15 1 4.83 1.02
    4 15 -1 4.95 2.45
    4 -15 1 4.21 2.12
    4 15 -1 3.7 0.77
    4 15 1 4.02 0.94
    4 15 1 4.54 1.19
    4 15 1 4.42 1.19
    4 15 -2 7.62 1.07
    4 15 -2 6.58 1.08
    -4 15 2 13.64 2.6
    4 15 2 7.44 1.33
    -4 -15 -2 9.38 2.32
    -4 15 2 9.98 3.47
    -4 15 -2 6.38 1.91
    4 15 -2 3.42 2.71
    4 15 2 8.24 1.01
    4 -15 2 11.51 2.97
    4 -15 2 6.04 1.48
    4 15 2 6.12 1.59
    4 -15 -3 3.85 1.3
    -4 15 3 5.72 2.37
    4 15 3 5.65 1.2
    -4 15 3 5.21 2.43
    -4 -15 -3 2.97 1.67
    -4 15 -3 2.2 1.54
    4 15 -3 5.33 2.79
    4 -15 3 5.22 2.23
    4 -15 3 4.29 1.29
    4 15 3 2.75 1.35
    -4 15 4 17.99 3.65
    4 -15 -4 12.55 2.38
    4 15 4 15.51 1.79
    -4 15 4 19.63 2.94
    -4 -15 -4 14.92 2.53
    4 15 -4 10.16 3.6
    4 15 4 13.48 2.74
    -4 15 -4 12.58 2.52
    4 -15 4 19.55 3.29
    4 -15 4 11.73 2.16
    4 15 4 14.08 2.21
    -4 15 -4 19.08 2.85
    -4 15 5 -0.32 3.13
    4 -15 -5 1.62 1.73
    -4 15 5 4.72 1.93
    4 15 5 5.14 1.44
    -4 -15 -5 1.92 2.05
    4 15 -5 10.66 3.86
    4 15 5 4.78 2.4
    -4 15 -5 3.93 2.41
    4 -15 5 4.76 2.43
    4 -15 5 4.38 2.02
    4 15 5 4.67 1.87
    -4 15 -5 4.69 1.98
    4 -15 -6 19.44 2.82
    -4 15 6 22.32 3.34
    4 15 -6 11.36 4.57
    4 15 6 18.39 3.95
    4 -15 6 19.71 3.75
    -4 15 -6 21.55 3.42
    4 -15 6 20.65 2.96
    4 15 6 24.88 3.43
    4 -15 -7 0.58 1.38
    -4 15 7 3.94 2.08
    4 15 7 -0.29 2.74
    -4 15 -7 -0.21 1.82
    4 -15 7 0.12 1.54
    4 15 7 2.15 1.79
    4 16 0 24.97 1.96
    -4 16 0 32.59 3.08
    4 -16 0 30.8 3.83
    4 16 0 27.21 3.98
    4 16 0 24.75 1.99
    -4 16 -1 227.42 8.61
    4 16 1 242.67 7.9
    -4 -16 -1 244.41 9.39
    4 16 -1 150.62 7.19
    -4 16 1 346.79 12.45
    -4 16 -1 254.48 9.41
    4 -16 1 276.96 12.28
    4 16 1 246.58 11.04
    4 16 -1 248.79 12.77
    4 16 -1 178.79 7.03
    4 16 1 234.85 8.57
    4 16 1 214.15 8.33
    -4 16 2 858.28 25.93
    4 16 2 768.64 22.51
    -4 -16 -2 759.21 24.12
    -4 16 2 607.59 27.43
    4 16 -2 642.76 21.65
    4 -16 2 856.23 27.67
    4 -16 2 640.3 22.62
    -4 16 -2 743.54 23.81
    4 16 -2 713.18 28.57
    4 16 2 747.77 23.61
    -4 16 3 112.07 7.01
    4 16 3 99.47 4.68
    -4 -16 -3 89.14 5.41
    4 -16 3 115.06 7.71
    -4 16 -3 100.42 5.75
    4 -16 3 89.02 4.82
    4 16 -3 88.46 8.4
    4 16 3 93.44 5.48
    -4 16 4 3 2.31
    4 -16 -4 2.4 1.48
    -4 16 4 4.62 2.26
    4 16 4 2.37 1.24
    -4 -16 -4 1.53 1.64
    4 16 -4 2.06 2.84
    4 16 4 6.51 2.09
    -4 16 -4 3.68 1.81
    4 -16 4 5.1 2.52
    4 -16 4 3.07 1.44
    4 16 4 4.01 1.63
    -4 16 -4 2.27 1.62
    4 -16 -5 300.26 15.7
    -4 16 5 455.55 19.39
    -4 16 5 621.69 18.93
    -4 -16 -5 420.7 16.21
    4 16 5 510.81 15.47
    -4 16 -5 425.06 17.09
    4 16 5 422.56 18.07
    4 -16 5 253.27 15.35
    4 -16 5 528.82 19.27
    4 16 -5 429.61 22.09
    -4 16 -5 599.29 19.09
    4 16 5 455.27 16.88
    4 -16 -6 598 22.07
    -4 16 6 754.71 24.24
    4 16 6 524.86 24.2
    4 -16 6 655.5 22.74
    4 -16 6 674.43 24.87
    4 16 -6 566.88 28.88
    4 16 6 615.4 23.14
    -4 16 -6 737.17 24.68
    4 -16 -7 16.65 2.55
    -4 16 7 22.52 3.4
    4 16 7 8.76 3.55
    4 -16 7 16.52 3.51
    -4 16 -7 20.12 3.34
    4 -16 7 20.11 2.72
    4 17 0 0.21 0.96
    -4 17 0 -0.37 1.54
    4 17 0 1.54 2.08
    4 17 0 0.55 0.85
    -4 17 1 105.89 5.79
    -4 17 -1 98.65 4.98
    4 17 1 97.38 4.32
    -4 -17 -1 97.6 5.27
    4 17 -1 76.43 3.81
    -4 17 1 131.5 6.93
    -4 17 -1 97.97 5.17
    4 -17 1 109.8 7.58
    4 17 1 93.61 6.48
    4 17 -1 103.24 8.01
    4 17 -1 60.73 3.29
    4 17 1 88.16 4.62
    -4 17 2 -0.99 1.65
    -4 17 -2 -0.37 1.09
    4 17 2 1.36 1.04
    -4 -17 -2 -0.69 1.32
    4 17 -2 0.26 0.81
    -4 17 2 -1.59 3.23
    -4 17 -2 -0.34 1.23
    4 17 -2 2.39 2.64
    4 -17 2 0.26 2.24
    4 17 2 0.68 1.27
    -4 17 3 150.72 7.74
    4 17 3 121.04 5.39
    4 17 -3 96.85 4.36
    -4 -17 -3 101.03 5.67
    4 -17 3 140.95 8.76
    -4 17 -3 117.88 6.17
    4 -17 3 106.07 5.29
    4 17 -3 93.73 8.99
    4 17 3 108.95 6.1
    -4 17 4 -0.44 2.16
    4 -17 -4 -1.14 1.66
    -4 17 4 -2.12 2.74
    4 17 4 -0.46 1.29
    -4 -17 -4 0.13 1.76
    4 17 -4 2.14 3.27
    4 17 4 -1.21 1.96
    -4 17 -4 -0.15 1.6
    4 -17 4 -1.04 2.42
    4 17 4 1.54 1.51
    -4 17 -4 -0.67 1.74
    -4 -17 5 73.44 6.98
    4 -17 -5 57.21 4.89
    -4 17 5 69.98 6.13
    4 17 5 63.17 4.01
    -4 17 5 90.93 6.62
    -4 -17 -5 41.01 4.14
    -4 17 -5 49.76 4.7
    4 -17 5 48.11 4.51
    4 17 5 58.79 5.38
    4 -17 5 71.52 6.41
    4 17 -5 55.25 7.5
    -4 17 -5 76.25 5.96
    4 17 5 61.26 4.97
    4 -17 -6 1.35 1.99
    -4 17 6 -1.56 2.43
    4 17 -6 -0.49 3.72
    4 -17 6 -1.52 2.57
    4 -17 6 0.19 2.17
    4 17 6 1.9 1.8
    -4 17 -6 3.44 2.23
    4 -17 7 32.34 4.59
    4 18 0 450.03 18.79
    -4 18 0 854.63 21.87
    4 18 0 680.7 24.63
    4 18 0 601 19.18
    -4 -18 0 744.09 22.68
    -4 18 1 132.54 6.7
    -4 18 -1 122.58 5.9
    4 18 1 118.53 5.38
    -4 -18 -1 129.25 6.28
    4 18 -1 102.2 4.88
    -4 18 1 156.78 7.59
    -4 18 -1 124.24 6.08
    4 -18 1 136.64 8.84
    4 18 1 109.76 7.42
    4 18 -1 105.15 8.54
    -4 -18 1 126.96 7.38
    4 18 1 108.16 5.63
    -4 18 2 36.28 3.44
    -4 18 -2 29.39 2.55
    4 18 2 33.74 2.6
    -4 -18 -2 25.49 2.57
    -4 18 2 43.64 5.1
    4 18 -2 26.28 2.02
    4 18 -2 19.15 4.26
    4 -18 2 38.5 4.8
    -4 18 -2 30.01 2.75
    -4 -18 2 35.12 3.7
    4 18 2 27.22 2.78
    -4 -18 3 30.37 3.81
    -4 18 3 32.23 3.47
    4 18 -3 18.85 1.65
    4 18 3 33.08 2.64
    -4 -18 -3 23.77 2.56
    -4 18 3 24.04 5.22
    4 18 -3 16.84 4.41
    4 -18 3 19.86 2.24
    4 -18 3 28.41 4.3
    -4 18 -3 26.94 2.79
    4 18 3 22.62 2.82
    -4 -18 4 651.99 23.31
    -4 18 4 690.23 22.45
    4 -18 -4 598.01 19.64
    4 18 4 596.57 19.22
    -4 -18 -4 462.97 19.19
    4 -18 4 648.19 24.01
    4 -18 4 520.64 19.11
    -4 18 -4 551.65 20.03
    4 18 -4 424.35 24.65
    -4 18 -4 616.29 22.81
    4 18 4 515.23 20.31
    -4 -18 5 277.48 13.72
    4 -18 -5 264.52 10.96
    -4 18 5 281.95 12.65
    4 18 5 248.6 10.04
    -4 18 -5 229.18 10.88
    4 -18 5 225.07 10.4
    4 -18 5 248.84 13.39
    4 18 -5 185.48 14.86
    -4 18 -5 262.9 12.82
    4 18 5 207.57 11.08
    4 -18 6 44.88 5.49
    -4 18 -6 44.52 4.9
    4 18 6 33.81 4.14
    -4 -19 0 1.76 1.7
    4 19 0 0.65 1.11
    -4 19 0 -0.98 1.75
    -4 -19 0 -1.45 1.64
    4 19 0 0.83 2.32
    4 19 0 -0.14 1.03
    -4 -19 1 2.94 1.65
    4 19 -1 4.44 1.14
    -4 19 1 6.39 1.65
    4 19 1 2.97 1.25
    -4 19 1 3.38 1.78
    -4 19 -1 2.74 1.38
    -4 -19 -1 0.95 1.42
    -4 19 -1 3.54 1.39
    4 19 -1 5.79 2.74
    4 -19 1 2.33 2.5
    4 19 1 2.3 1.24
    -4 -19 2 5.77 1.97
    -4 19 2 5.49 1.74
    -4 19 -2 4.5 1.35
    4 19 -2 6.7 1.15
    -4 -19 -2 5.58 1.48
    4 19 2 5.65 1.51
    -4 19 2 7.27 2.52
    -4 19 -2 4.82 1.46
    4 19 -2 4.04 3
    4 -19 2 4.98 2.88
    4 19 2 5.12 1.57
    -4 19 3 6.26 2.06
    -4 -19 3 6.52 2.28
    -4 19 3 2.64 4.13
    4 19 3 5.88 1.63
    4 19 -3 4.18 1.08
    -4 -19 -3 5.97 1.68
    4 19 -3 6.22 3.38
    -4 19 -3 4.1 1.6
    4 -19 3 6.17 3.09
    4 -19 3 5.91 1.58
    4 19 3 5.76 1.8
    -4 -19 4 7.33 2.58
    -4 19 4 10.15 2.53
    -4 19 4 12.7 4.73
    4 19 4 7.98 1.85
    -4 -19 -4 2.9 1.85
    4 19 -4 4.14 3.52
    -4 19 -4 8.67 2.11
    4 -19 4 10.85 3.46
    4 -19 4 3.75 1.65
    -4 19 -4 5.32 2.53
    4 19 4 4.61 1.99
    -4 19 5 3.28 2.16
    4 -19 -5 2.72 1.68
    -4 19 5 1.34 3.28
    4 19 -5 1.99 3.59
    4 -19 5 2.04 3.13
    4 -19 5 0.87 1.47
    4 19 5 3.31 1.82
    -4 19 -5 0.77 2.24
    4 20 0 520.95 19.24
    -4 -20 0 606.27 20.23
    -4 20 0 706.13 21.06
    4 20 0 545.8 23.96
    -4 -20 0 644.01 22.19
    -4 20 1 192.75 8.33
    -4 20 -1 186.55 7.72
    4 20 1 117.4 6.61
    -4 -20 -1 188.17 8.01
    4 20 -1 164.76 6.61
    -4 20 1 228.35 9.12
    4 -20 1 210.41 11.72
    -4 20 -1 189.56 7.74
    4 -20 -1 207.34 11.49
    4 20 -1 150.65 10.81
    -4 -20 -1 174.52 8.71
    4 20 1 102.72 6.64
    -4 -20 1 176.14 8.83
    -4 -20 2 10.8 2.33
    -4 20 2 10.53 2.07
    4 20 -2 6.72 1.29
    -4 20 -2 9.44 1.65
    -4 -20 -2 7.89 1.54
    4 20 2 9.98 1.8
    -4 20 2 12 2.75
    -4 20 -2 8.97 1.65
    4 20 -2 5.56 3.43
    4 -20 2 10.9 3.37
    4 20 2 5.4 1.72
    -4 -20 3 286.31 12.09
    -4 20 3 272.22 10.77
    -4 -20 -3 192.06 8.96
    -4 20 3 364.35 15.47
    4 -20 3 242.45 13.56
    4 -20 3 230.59 9.09
    -4 20 -3 235.88 9.59
    4 20 -3 194.98 14.19
    4 20 3 153.26 9.33
    -4 20 4 438.85 14.46
    -4 20 4 171.56 15.77
    -4 -20 -4 274.35 11.64
    4 -20 4 407.21 17.52
    4 -20 4 372.3 12.13
    -4 20 -4 367.18 12.64
    4 20 -4 284.3 18.31
    -4 20 -4 205.66 13.31
    4 20 4 235.29 12.46
    4 20 5 26.24 3.82
    -4 21 0 -1.13 1.74
    -4 -21 0 -0.99 1.5
    -4 -21 0 0.18 1.48
    -4 21 1 39.72 3.51
    -4 21 -1 35.03 3.18
    -4 -21 -1 41.37 3.51
    -4 21 1 49.26 4.05
    4 21 -1 32.59 5.2
    -4 21 -1 41.23 3.18
    4 -21 -1 49.65 5.82
    4 -21 1 36.18 5.46
    -4 -21 -1 35.55 3.79
    -4 -21 1 39.95 3.91
    -4 -21 2 1.66 1.64
    -4 21 2 -0.56 1.45
    -4 21 -2 0.1 1.16
    -4 -21 -2 0.69 1.26
    -4 21 2 -1.9 2.14
    -4 21 -2 1.46 1.19
    4 21 -2 -1.79 3.15
    4 -21 2 0.99 2.58
    4 21 2 0.5 1.35
    -4 21 -3 32.06 3.14
    -4 -21 -3 34.78 3.25
    4 21 -3 36.61 6.18
    -4 21 -3 42.25 3.44
    4 21 3 28.05 3.35
    -4 -21 -4 2.6 1.49
    4 21 4 2.38 1.76
    4 21 5 13.62 2.79
    -4 -22 0 122.51 6.48
    -4 22 0 142.42 7.12
    -4 22 0 141.87 6.67
    -4 -22 0 136.11 7.78
    -4 22 1 86.72 5.3
    -4 22 -1 82.16 4.79
    -4 -22 -1 72 4.69
    -4 22 1 92.71 5.64
    -4 22 -1 85.8 5
    -4 22 2 230.53 9.51
    -4 -22 -2 175.31 8.15
    -4 22 -2 209.82 8.54
    4 22 -2 183.93 12.97
    -4 -22 -3 114.64 6.25
    4 22 3 122.89 7.13
    4 22 4 70.18 5.63
    -4 -23 0 0.56 1.16
    -4 -23 1 20.2 2.45
    -4 -23 -1 19.24 2.4
    -4 -23 -2 1.24 1.39
    -5 0 0 -0.35 0.98
    -5 0 0 -0.17 0.79
    -5 0 0 -0.12 0.83
    -5 0 0 0.39 0.9
    -5 0 0 0.5 0.79
    -5 0 0 -0.08 0.74
    -5 0 0 -0.28 0.73
    -5 0 1 0.48 0.84
    -5 0 1 0.33 0.73
    -5 0 -1 0.44 0.81
    -5 0 1 0.55 0.95
    -5 0 -1 1.1 0.86
    -5 0 -1 0.21 0.67
    -5 0 -1 -0.1 0.86
    -5 0 1 0.44 0.74
    -5 0 1 0.43 0.72
    -5 0 2 11.51 1.74
    -5 0 2 20.48 2.26
    -5 0 -2 17.72 2.47
    -5 0 -2 14.19 1.86
    -5 0 2 12.04 2.18
    -5 0 -2 21.89 2.23
    -5 0 -2 11.94 1.65
    -5 0 -2 11.58 1.84
    -5 0 2 14.33 1.65
    -5 0 2 12.77 1.65
    -5 0 -3 -0.52 0.8
    -5 0 3 0.98 1.15
    -5 0 -3 0.26 0.96
    -5 0 -3 0.83 1.24
    -5 0 3 0.2 0.91
    5 0 -3 0.61 0.93
    -5 0 -3 -0.3 1.09
    5 0 3 0.68 0.89
    -5 0 -3 0.12 0.84
    5 0 3 1.05 0.88
    -5 0 3 0.3 1.02
    -5 0 3 0.33 0.7
    -5 0 4 27.36 2.58
    5 0 -4 31.57 1.74
    -5 0 -4 31.73 3.18
    -5 0 4 30.87 2.21
    -5 0 -4 29.1 1.77
    -5 0 4 32.53 3.42
    5 0 4 31.9 1.79
    5 0 4 34.29 2.92
    -5 0 5 0.37 1.2
    5 0 -5 0.04 0.71
    5 0 -5 -0.38 0.75
    -5 0 5 0.21 0.91
    -5 0 -5 -0.49 1.2
    5 0 5 0.14 1.04
    5 0 5 0.04 0.66
    5 0 -6 117.95 5.08
    -5 0 6 117.03 7.3
    5 0 6 105.01 9.32
    5 0 6 126.91 5.01
    -5 0 -7 0.68 1.38
    5 0 -7 1.35 1.13
    5 0 7 1.55 2.88
    5 0 7 -0.14 1.03
    5 0 -8 63.08 3.67
    -5 0 -8 63.61 4.92
    -5 0 8 55.71 4.86
    5 0 8 66.47 8.03
    5 0 8 67.65 3.67
    5 0 8 64.21 4.89
    5 0 -9 -0.19 1.34
    5 0 9 0.27 1.2
    -5 1 0 43.74 2.98
    -5 1 0 43.32 3.37
    -5 -1 0 37.39 2.56
    -5 -1 0 48.65 3.61
    -5 1 0 43.19 3.45
    -5 1 0 50.11 3.13
    -5 -1 0 50.68 3.38
    -5 1 0 49.21 2.96
    -5 -1 0 44.62 2.6
    -5 1 0 43.06 3.09
    -5 1 0 39.24 2.93
    -5 -1 0 44.23 2.8
    -5 -1 0 39.88 2.89
    -5 -1 0 50.11 3.74
    -5 -1 1 9.32 1.63
    -5 1 1 8.82 1.4
    -5 -1 1 7.6 1.25
    -5 1 1 12.85 1.59
    -5 1 1 14.26 1.86
    -5 1 -1 12.62 1.93
    -5 -1 -1 11.16 1.66
    -5 1 -1 13.89 1.88
    -5 -1 1 9.81 1.74
    -5 1 1 12.42 1.96
    -5 1 -1 9.56 1.38
    -5 -1 -1 10.71 1.73
    -5 1 -1 9.92 1.35
    -5 -1 -1 10.72 1.31
    -5 -1 -1 8.86 1.51
    -5 1 1 8.98 1.31
    -5 -1 1 11.82 1.43
    -5 -1 1 11.12 1.46
    -5 1 1 8.74 1.4
    -5 1 -1 10.94 1.61
    -5 1 -2 1364.46 41.94
    -5 -1 2 1568.91 44.84
    -5 1 2 1441.4 43.97
    -5 1 2 1499.71 44.29
    -5 1 -2 1710.4 46.18
    -5 1 2 1776.28 44.86
    -5 -1 2 1442.32 43.91
    -5 1 -2 1175.39 42.05
    -5 -1 -2 1734.33 44.62
    -5 -1 2 1765.09 46.73
    -5 1 -2 1653.85 44.67
    -5 1 2 1670.18 46.47
    -5 1 -2 1500.76 43.87
    -5 -1 -2 1531.47 44.22
    -5 1 -2 1332.95 41.93
    -5 1 2 1581.75 42.07
    -5 1 -2 1518.18 43.96
    -5 -1 -2 1355.74 43.43
    -5 1 2 1642.17 43.91
    -5 -1 2 1625.32 43.63
    -5 -1 2 1556.4 43.9
    -5 1 -2 1546.5 44.95
    -5 -1 -2 1528.62 44.74
    -5 -1 3 35.11 2.85
    -5 1 3 35.99 2.74
    -5 -1 -3 55.44 2.08
    -5 1 -3 65.15 4.09
    5 -1 -3 28.32 2.24
    -5 1 -3 44.81 3.69
    -5 1 3 45.39 2.82
    -5 1 3 34.88 2.78
    -5 -1 -3 38.09 3.49
    -5 -1 -3 39.35 2.43
    -5 -1 3 43.2 3.74
    -5 1 -3 35.26 2.5
    -5 1 3 37.97 3.55
    -5 -1 -3 33.75 1.5
    -5 1 -3 32.15 2.57
    -5 -1 -3 36.11 2.87
    -5 1 -3 35.79 2.65
    -5 -1 3 58.85 2.14
    -5 1 3 42.44 2.93
    5 1 3 41.2 1.83
    5 -1 3 25.5 2.17
    5 1 3 40.28 3.03
    -5 1 3 40.8 2.59
    -5 -1 3 38.32 2.34
    -5 -1 3 35.22 2.39
    -5 1 -3 34.21 2.96
    -5 -1 -3 38.35 3.14
    -5 -1 4 85.31 5.06
    -5 1 4 86.09 4.79
    5 1 -4 98.75 3.71
    5 -1 -4 103.42 3.91
    -5 1 4 104.74 4.41
    -5 1 -4 102.04 5.96
    -5 -1 -4 102.13 5.95
    -5 1 -4 100.03 4.2
    -5 -1 4 110.28 6.45
    -5 1 4 100.61 6.18
    -5 -1 -4 84.5 4.84
    5 1 4 100.72 3.73
    5 -1 4 105.54 4.01
    5 -1 4 105.56 5.52
    5 1 4 101.91 5.49
    -5 1 -4 98.91 5.48
    5 -1 -5 3.92 0.97
    5 1 -5 5.36 0.92
    -5 -1 5 6.41 1.88
    -5 1 5 4.08 1.5
    5 1 -5 4.02 0.94
    5 -1 -5 4.16 0.97
    -5 -1 5 7.5 1.63
    -5 1 5 5.93 1.37
    -5 1 -5 3.36 1.4
    -5 -1 -5 4.82 1.57
    5 1 5 7.37 1.67
    5 -1 5 5.31 0.97
    5 1 5 5.41 1.04
    5 1 -6 1144.22 34.52
    5 -1 -6 1165.52 34.58
    -5 -1 6 1173.2 38.21
    -5 1 6 1182.71 38.24
    5 1 6 1275.6 43.09
    5 -1 6 1149.48 34.49
    5 1 6 1144.17 34.4
    5 1 -7 67.73 3.58
    5 -1 -7 69.64 3.64
    -5 1 -7 65.98 4.83
    -5 -1 -7 63.03 4.75
    5 1 7 68.89 7.66
    5 -1 7 74.82 7.55
    5 -1 7 64.62 3.45
    5 1 7 65.36 3.45
    5 -1 7 65.35 4.84
    5 1 -8 130.08 5.75
    5 -1 -8 133.06 5.79
    -5 1 -8 118.97 6.94
    -5 -1 -8 128.16 7.24
    -5 -1 8 123.42 7.44
    -5 1 8 126.83 7.75
    5 1 8 122.78 10.95
    5 -1 8 128.62 5.66
    5 1 8 137.68 5.75
    5 -1 8 151.87 7.77
    5 1 8 123.26 7.28
    5 1 -9 10.88 1.82
    5 -1 -9 9.21 1.76
    5 -1 9 8.82 1.64
    5 1 9 10.5 1.69
    -5 -2 0 0.16 1.42
    -5 2 0 0.85 0.82
    -5 2 0 -0.12 0.92
    -5 -2 0 -0.07 0.69
    -5 2 0 -0.5 1.05
    -5 -2 0 0.13 0.86
    -5 2 0 -0.01 0.3
    -5 2 0 1.06 0.97
    -5 2 0 0.46 0.96
    -5 -2 0 0.4 0.69
    -5 -2 0 0.28 0.74
    -5 2 0 0.3 0.8
    -5 -2 0 0.08 0.82
    -5 -2 1 254.16 9.01
    -5 -2 -1 269.51 9.01
    -5 2 -1 318.24 10.96
    -5 2 1 316.46 10.34
    -5 2 1 271.19 9.67
    -5 -2 -1 308.23 10.26
    -5 -2 1 312.75 11.15
    -5 2 -1 196.51 7.39
    -5 2 -1 278.97 9.14
    -5 -2 -1 336.82 10.66
    -5 2 1 216.5 7.57
    -5 2 -1 283.66 9.35
    -5 -2 -1 264.26 8.86
    -5 2 1 239.98 7.55
    -5 -2 1 305.79 9.28
    -5 2 -1 276.1 10.02
    -5 -2 1 274.78 9.34
    -5 -2 -1 273.68 9.79
    -5 -2 1 286.84 10.5
    -5 2 1 255.86 9.13
    -5 2 -2 3.13 0.79
    -5 2 2 1.7 1.09
    -5 -2 2 2.47 1.32
    -5 2 2 1.84 1.02
    -5 2 -2 0.7 1.32
    -5 -2 2 1.46 0.97
    -5 2 -2 2.27 0.7
    -5 -2 -2 1.99 0.97
    -5 -2 2 2.01 1.36
    -5 2 2 1.57 1.18
    -5 2 -2 7.57 1.47
    -5 -2 -2 1.66 1.27
    -5 2 -2 2.86 0.72
    -5 2 -2 4.32 1.33
    -5 -2 -2 1.36 0.9
    -5 2 -2 2.07 1.12
    -5 -2 -2 1.5 1.02
    -5 2 2 1.86 0.97
    -5 2 2 1.28 0.65
    -5 -2 2 1.37 0.91
    -5 -2 2 1.82 0.87
    -5 -2 3 71.17 4.41
    -5 2 3 78.47 4.09
    -5 2 -3 73.76 6.17
    5 -2 -3 77.93 3.72
    -5 2 3 90.05 4.05
    -5 2 -3 90.59 5.28
    -5 2 3 76.35 4.38
    -5 -2 3 91.88 5.61
    -5 2 -3 85.4 4.2
    -5 2 3 86.12 5.51
    -5 2 -3 72.42 3.93
    -5 -2 -3 87.56 4.58
    -5 -2 3 83.02 2.53
    -5 2 -3 76.4 4.08
    5 -2 3 61.61 3.52
    -5 -2 3 67.07 2.45
    5 2 3 85.29 4.63
    -5 2 3 83.78 4.06
    -5 -2 3 81.6 3.61
    -5 -2 3 76.67 3.69
    -5 2 -3 81.09 4.76
    -5 -2 4 3.07 1.47
    -5 2 -4 1.98 0.82
    -5 2 4 3.47 1.59
    -5 -2 -4 2.46 1.45
    -5 -2 -4 1.63 1.33
    5 2 -4 3.38 0.7
    5 -2 -4 1.09 0.92
    -5 -2 4 4.16 1.52
    -5 2 4 2.13 0.98
    -5 2 4 2.06 0.77
    -5 2 -4 3.99 1.55
    -5 2 -4 2.58 1.24
    -5 2 4 1.82 0.93
    5 2 4 2.13 1.34
    5 -2 4 2.48 0.96
    5 2 4 3.33 0.99
    -5 -2 4 1.61 0.73
    5 2 -5 194.09 6.77
    -5 -2 5 172.3 8.21
    -5 2 5 166.85 7.76
    5 -2 -5 195.44 6.99
    -5 2 -5 216.73 9.52
    -5 -2 -5 191.13 9.23
    5 -2 -5 198.71 6.95
    -5 -2 5 210.83 9.84
    -5 2 5 187.42 9.46
    5 2 -5 202.92 6.76
    5 2 5 194.96 6.67
    5 -2 5 191.26 6.88
    5 2 5 190.53 8.69
    5 -2 -6 7.12 1.44
    -5 -2 6 7.87 1.93
    -5 -2 6 7.15 2.14
    -5 2 6 4.83 1.88
    5 2 6 5.32 3.55
    5 2 6 8.86 1.98
    5 2 6 8.82 1.46
    5 2 -7 74.33 3.82
    5 -2 -7 79.35 3.93
    -5 -2 -7 72.51 5.14
    5 2 7 86.14 8.48
    5 -2 7 74.23 3.78
    5 2 7 74.56 3.76
    5 -2 7 79.66 5.38
    5 -2 -8 6.79 1.84
    5 2 -8 8.21 1.82
    -5 2 -8 4.93 1.8
    -5 -2 -8 5.8 1.89
    -5 -2 8 4.77 1.89
    -5 2 8 4.93 2.06
    5 2 8 2.26 4.59
    5 -2 8 6.59 2.03
    5 2 8 12.62 1.88
    5 -2 8 5.53 1.57
    5 -2 -9 24.67 2.54
    5 -2 9 19.34 2.27
    -5 -3 0 759.57 24.33
    -5 3 0 952.76 26.32
    -5 -3 0 882.96 26.34
    -5 3 0 655.76 23.2
    -5 3 0 890.21 24.95
    -5 -3 0 1025.87 26.96
    -5 -3 0 761.42 24.03
    -5 3 0 806.66 24.57
    -5 3 0 800.75 25.54
    -5 -3 0 1158.57 29.64
    -5 -3 0 849.66 25.19
    -5 -3 0 815.38 24.78
    -5 -3 1 67.55 3.59
    -5 3 1 74.25 3.75
    -5 -3 -1 71.49 3.54
    -5 3 1 89.04 4.49
    -5 3 -1 88.31 4.9
    -5 3 1 83.49 4.48
    -5 3 1 64.24 2.88
    -5 -3 -1 82.31 4.34
    -5 -3 1 87.69 5.1
    -5 3 -1 63.05 3.53
    -5 3 -1 67.05 2.74
    -5 -3 -1 109.86 5.53
    -5 3 1 84.43 4.01
    -5 -3 1 77.73 3.51
    -5 3 -1 80.04 4.12
    -5 -3 -1 70.16 3.45
    -5 3 1 75.59 2.83
    -5 3 -1 83.13 4.09
    -5 3 -1 74.77 4.41
    -5 -3 1 89.65 5.32
    -5 -3 1 85.49 3.87
    -5 -3 1 76.66 3.94
    -5 -3 -1 76.45 4.22
    -5 3 2 271.29 10.71
    -5 3 -2 402.65 10.42
    -5 3 2 297.18 11.58
    -5 3 2 333.5 11.43
    -5 3 -2 333.74 12.57
    -5 3 2 247.42 9.9
    -5 3 -2 393.74 10.44
    -5 -3 2 319.88 12.78
    -5 3 -2 272.46 10.71
    -5 -3 -2 301.92 11.59
    -5 3 2 354.88 10.08
    -5 3 -2 272.4 11.07
    5 3 2 303.34 11.41
    -5 -3 2 311.98 10.62
    -5 3 -2 288.77 11.8
    -5 -3 2 301.75 10.77
    -5 -3 2 285.09 11.96
    -5 -3 3 1.01 1.07
    -5 3 3 0.23 0.9
    -5 3 3 1.49 0.81
    5 -3 -3 1.01 1.12
    -5 3 3 1.29 0.79
    -5 3 -3 0.29 1.18
    -5 3 3 0.81 0.72
    -5 -3 3 0.33 1.16
    -5 -3 -3 0.65 1.15
    -5 3 -3 0.19 1.04
    -5 3 -3 1.51 1.01
    5 3 3 3.04 1.05
    5 -3 3 0.74 1.12
    -5 -3 3 0.38 0.68
    -5 -3 3 0.72 0.68
    -5 -3 4 594.95 21.79
    5 3 -4 634.88 19.27
    -5 3 4 568.89 20.61
    5 -3 -4 673.08 20.04
    -5 3 -4 702.21 22.86
    5 3 -4 651.99 19.28
    -5 -3 4 703.79 23.44
    -5 3 4 646.47 23.22
    -5 -3 -4 603.09 21.31
    5 3 4 651.59 19.29
    5 -3 4 703.42 20.22
    -5 -3 4 657.28 19.33
    5 3 4 679.64 21.95
    -5 -3 4 596.1 19.84
    -5 3 -4 627.52 21.93
    5 3 -5 301.84 9.75
    -5 -3 5 269.77 11.59
    5 -3 -5 309.25 10.11
    -5 3 -5 318.29 12.64
    -5 -3 -5 290.8 12.54
    -5 -3 5 314.89 13.02
    -5 3 5 281.15 12.72
    5 -3 5 291.9 9.93
    5 3 5 293.7 9.66
    -5 -3 5 306.71 9.83
    5 3 5 297.18 11.86
    -5 3 -5 281.46 11.83
    5 3 -6 206.23 7.39
    -5 -3 6 178.66 8.7
    5 -3 -6 203.12 7.49
    -5 3 -6 218.16 9.74
    -5 -3 6 212.77 10.07
    -5 3 6 199.05 10
    5 3 6 231.52 13.83
    5 -3 6 199.06 7.38
    5 -3 6 209.42 9.42
    5 3 6 204.58 7.3
    5 3 6 212.54 9.41
    5 3 -7 28.67 2.25
    5 -3 -7 33.84 2.42
    -5 -3 -7 28.77 3.23
    5 -3 7 28.09 2.27
    5 3 7 35.9 5.92
    5 -3 7 30.15 3.29
    5 3 7 30.63 2.24
    5 3 7 29.78 3.28
    5 3 -8 359.1 13.04
    5 -3 -8 395.8 13.36
    -5 -3 -8 380.65 15.35
    -5 3 8 395.71 16.2
    5 3 8 442.36 21.94
    5 -3 8 400.96 19.92
    5 -3 8 372.91 13.16
    5 -3 8 407.47 15.61
    5 3 8 387.81 13.16
    5 -3 -9 250.86 9.64
    5 -3 9 244.18 9.37
    -5 -4 0 -1.65 2.89
    -5 4 0 1.81 0.97
    -5 -4 0 0.47 0.85
    -5 4 0 2.14 1.31
    -5 -4 0 1 1.21
    -5 4 0 0.65 0.64
    -5 4 0 1.65 1.04
    -5 -4 0 -1.69 2.26
    -5 -4 0 1.26 0.85
    -5 -4 0 1.34 1.06
    -5 -4 0 0.74 1.12
    -5 4 0 0.9 0.73
    -5 4 -1 40.65 1.96
    -5 4 1 45.51 3.44
    -5 4 1 36.14 2.31
    -5 4 1 48.52 3.17
    -5 4 -1 50.76 3.54
    -5 -4 1 34.53 2.36
    -5 -4 -1 35.47 2.21
    -5 -4 1 43.62 3.46
    -5 4 1 31.66 1.9
    -5 4 -1 39.04 2.45
    -5 -4 -1 53.24 3.98
    -5 4 1 43.19 2.69
    -5 4 -1 40.72 1.99
    -5 -4 1 37.94 2.16
    -5 4 -1 48.65 3.23
    -5 -4 -1 34.32 2.19
    -5 -4 -1 45.91 2.91
    -5 4 1 41.22 1.96
    -5 -4 1 56.6 4.46
    -5 4 -1 38.93 3.07
    -5 -4 1 40.69 2.6
    -5 -4 1 40.18 2.47
    -5 4 -1 43.31 2.64
    -5 4 -2 7.44 1.4
    -5 -4 2 6.09 1.69
    -5 4 2 6.6 1.12
    -5 4 2 7.62 1.3
    -5 4 -2 4.34 1.4
    -5 4 2 5.71 1.39
    -5 -4 2 4.81 1.47
    -5 4 -2 9.01 1.38
    -5 4 2 4.23 0.87
    -5 4 -2 4.08 1.07
    -5 -4 -2 5.74 1.49
    -5 4 -2 5.02 1.32
    -5 -4 2 4.79 0.99
    5 4 2 4.05 1.13
    -5 4 2 6.67 0.99
    -5 4 -2 5.53 1.37
    -5 -4 2 5.5 1.02
    -5 -4 3 4.68 1.53
    -5 4 3 3.18 0.87
    5 -4 -3 4.11 1.24
    -5 4 3 4 1.37
    -5 4 3 4.38 0.96
    -5 4 -3 3.79 1.31
    -5 -4 3 4.08 1.51
    -5 4 3 3.4 0.86
    -5 -4 -3 5.77 1.51
    -5 4 -3 3.79 1.19
    -5 4 -3 3.97 1.31
    -5 -4 3 4.64 0.9
    5 4 3 4.22 1.12
    5 -4 3 3.87 1.14
    5 -4 -4 14.84 1.84
    -5 -4 4 12.13 2.52
    -5 4 -4 19.08 2.6
    -5 -4 4 18.46 2.66
    -5 -4 -4 17.29 2.74
    5 4 -4 16.42 1.29
    -5 4 4 17.88 1.82
    5 -4 4 18.41 2.21
    5 4 4 16.18 2.44
    -5 -4 4 15 1.31
    -5 4 -4 17.98 2.45
    5 4 -5 32.97 1.96
    -5 -4 5 31.56 3.16
    5 -4 -5 35.29 2.22
    -5 4 -5 35.22 3.43
    -5 -4 5 38.5 3.69
    -5 4 5 38.34 3.83
    5 4 5 43.35 5.8
    5 -4 5 32.94 2.21
    5 4 5 30.03 1.82
    5 4 5 36.46 3.2
    -5 4 -5 30.58 3.05
    5 4 -6 59.27 3.02
    5 -4 -6 59.15 3.21
    -5 4 -6 60.9 4.48
    -5 -4 6 63.27 4.9
    5 4 6 71.35 7.72
    5 -4 6 57.69 3.18
    5 4 6 61.46 2.99
    5 4 6 64.27 4.54
    5 -4 -7 7.6 1.43
    -5 -4 7 9.93 2.08
    5 4 -7 6.81 1.28
    -5 -4 -7 9.01 2.05
    5 4 -7 6.35 2.69
    5 4 7 14.6 4.42
    5 -4 7 8.42 2.01
    5 4 7 8.41 1.98
    5 -4 7 8.04 1.37
    5 4 7 8.83 1.37
    5 -4 -8 26.3 2.97
    -5 -4 -8 26.66 3.46
    -5 4 8 29.2 3.82
    5 4 -8 25.61 4.64
    5 4 8 20.55 6.2
    5 -4 8 22.92 5.16
    5 -4 8 29.67 3.57
    5 -4 8 29.28 2.88
    5 -4 -9 0.75 1.56
    5 -4 9 5.2 1.7
    -5 -5 0 2484.57 76.65
    -5 5 0 2616.25 76.33
    -5 5 0 2607.96 76.81
    -5 -5 0 2463.91 76.4
    -5 5 0 2605.46 76.3
    -5 5 0 2569.14 76.64
    -5 5 -1 1.73 0.76
    -5 -5 1 2.17 1.77
    -5 5 1 1.42 0.7
    -5 5 1 1.19 0.9
    -5 5 -1 1.34 1.06
    -5 5 -1 2.57 0.78
    -5 -5 -1 1.35 0.64
    -5 5 1 1.01 0.59
    -5 5 1 2.33 1.28
    -5 -5 1 0.99 1.07
    -5 5 -1 1.54 0.7
    -5 5 -1 0.76 0.76
    -5 5 1 1.29 0.89
    -5 -5 -1 1.4 1.6
    -5 5 -1 2.8 1.31
    -5 -5 1 0.88 0.56
    -5 -5 1 1.47 0.82
    -5 5 1 1.83 0.72
    -5 5 -1 1.4 0.95
    -5 5 2 18.81 1.61
    -5 5 -2 46.51 3.07
    -5 -5 -2 20.43 1.57
    -5 5 2 24.14 1.97
    -5 5 2 20.86 2.46
    -5 5 -2 25.26 2.71
    -5 -5 2 23.82 2.63
    -5 5 -2 42.96 3.06
    -5 5 2 20 1.6
    -5 5 -2 17.47 1.7
    -5 -5 -2 26.21 2.65
    -5 5 2 26.02 1.89
    -5 5 -2 26.65 2.39
    -5 -5 2 22.91 2.94
    5 5 2 21.6 2.16
    -5 5 -2 21.65 2.36
    -5 -5 2 23.11 1.7
    -5 5 3 2.14 1.31
    -5 -5 3 1.93 1.4
    -5 5 3 2.18 0.88
    5 -5 -3 1.39 1.12
    -5 5 -3 1.27 1.17
    -5 -5 3 3.98 1.45
    -5 5 3 1.2 0.79
    -5 -5 -3 1.38 1.38
    -5 5 -3 1.2 1.13
    5 5 3 2.55 1.12
    5 -5 3 0.83 1
    -5 5 -3 1.98 1.11
    5 5 -4 1814.86 53.08
    -5 -5 4 1790.11 56.55
    5 -5 -4 1868.03 54.44
    -5 5 -4 1966.41 56.96
    -5 5 4 1857.92 56.25
    -5 5 4 1685.86 54.37
    -5 -5 4 1880.23 57.28
    -5 -5 -4 1789.07 55.82
    5 5 -4 1862.87 53.08
    -5 5 -4 1718.69 55.45
    5 -5 4 2000.27 54.77
    5 5 4 1784.68 53.02
    5 5 4 1838.38 55.88
    -5 5 -4 1797.41 56.34
    5 -5 -5 2.26 0.96
    -5 -5 5 0.78 1.4
    5 5 -5 0.6 0.78
    -5 5 -5 2.4 1.42
    -5 5 5 0.35 0.98
    5 5 -5 0.28 1.86
    5 5 5 1.12 2.58
    -5 5 -5 0.43 1.14
    5 5 5 -0.55 1.18
    5 -5 5 -0.55 1.04
    5 5 5 0.83 0.81
    -5 -5 6 24.7 2.99
    5 -5 -6 32.3 2.32
    -5 -5 -6 29.47 3.38
    5 5 6 24.71 5.13
    5 -5 6 30.61 2.23
    5 5 6 27.46 1.92
    5 5 6 28.51 3.08
    5 -5 -7 1.82 1.06
    -5 -5 7 1.63 1.67
    -5 -5 -7 3.19 1.68
    -5 5 7 1.97 1.62
    5 5 -7 -0.31 2.16
    5 5 7 1.79 3.64
    5 5 7 3.33 1.59
    5 -5 7 1.37 1.06
    5 5 7 1.61 1.19
    5 -5 -8 902.74 26.91
    -5 -5 -8 845.06 29.02
    -5 5 8 821.18 29.67
    5 5 8 873.67 36.2
    5 5 -8 779.47 31.95
    5 -5 8 821.13 26.47
    5 5 8 834.71 29.01
    5 -5 -9 0.58 1.34
    5 -5 9 3.3 1.34
    -5 6 0 1.89 0.81
    -5 6 0 3.17 1.41
    -5 6 0 0.66 0.84
    -5 6 0 -0.34 0.8
    -5 -6 0 0.3 0.73
    -5 6 0 0.97 0.87
    -5 6 -1 249.35 7.18
    -5 -6 -1 156.29 6.24
    -5 6 1 170.12 6.34
    -5 6 1 229.45 9.48
    -5 6 -1 191.76 8.12
    -5 6 1 167.43 6.45
    -5 6 -1 159.28 6.54
    -5 6 1 181.31 6.77
    -5 -6 -1 237.23 9.77
    -5 6 -1 230.15 7.23
    -5 6 -1 218.34 8.66
    -5 -6 1 156.89 6.11
    -5 6 1 208.35 6.68
    5 6 1 178.51 7.23
    -5 -6 1 266.57 12.25
    -5 6 -1 169.3 7.97
    -5 6 -1 155.39 6.23
    -5 6 -2 9.87 2.35
    -5 -6 2 5.89 2.04
    -5 6 2 4.01 0.84
    -5 6 -2 6.23 1.45
    -5 6 2 6.89 1.76
    -5 -6 -2 5.19 0.81
    -5 6 -2 8.32 2.23
    -5 -6 -2 1.83 1.7
    -5 6 2 5.49 1.04
    -5 6 2 4.2 0.94
    -5 -6 2 4.9 0.78
    -5 6 -2 6.06 1.47
    5 6 2 5.06 1.26
    -5 6 2 4.43 1.21
    -5 6 -2 5.05 1.38
    -5 -6 3 96.33 6.12
    -5 6 3 90.77 5.35
    -5 6 -3 86.57 5.22
    5 -6 -3 89.83 4.23
    -5 6 3 74.46 3.86
    -5 -6 -3 86.86 5.34
    -5 6 -3 88.54 5.01
    5 -6 3 84.55 4.09
    5 6 3 82.25 4.66
    -5 6 -3 81.43 5.04
    -5 6 4 7.93 2.06
    -5 -6 4 2.49 1.89
    5 -6 -4 6.2 1.63
    -5 6 -4 6.74 2
    -5 6 4 7.31 1.43
    -5 -6 -4 2.73 2.02
    5 6 -4 3.76 2.39
    -5 6 -4 6.11 1.94
    -5 6 -4 7.13 1.86
    5 6 4 6.23 1.76
    5 -6 4 5.92 2.37
    -5 -6 5 117.95 6.88
    5 -6 -5 112.97 4.98
    -5 6 5 112.16 5.33
    5 6 5 121.2 9.74
    5 6 -5 124.55 8.67
    5 -6 5 116.55 5.02
    5 6 5 113.71 4.29
    5 6 5 117.55 6.3
    -5 6 -5 115.95 6.42
    -5 -6 6 37.7 3.87
    5 -6 -6 47.18 2.93
    -5 6 6 47.25 3.3
    5 6 6 49.91 6.73
    5 -6 6 43.21 2.75
    5 6 6 47.94 2.66
    5 6 6 44.94 3.84
    -5 6 -6 45.83 3.81
    -5 -6 7 50.84 4.77
    5 -6 -7 67.86 3.78
    -5 -6 -7 62.47 4.99
    -5 6 7 62.29 5.16
    5 -6 7 63.62 3.57
    5 6 7 69.97 8.38
    5 6 -7 53.9 6.2
    5 6 7 76.2 3.85
    5 6 7 66.82 4.93
    5 -6 -8 12.32 2.08
    -5 -6 -8 14.86 2.92
    5 6 -8 13.86 4.18
    5 6 8 11.86 5.21
    5 -6 8 18.21 2.57
    5 -6 -9 22.86 2.42
    5 -6 9 23.11 2.28
    -5 7 0 475.68 15.53
    -5 7 0 516.8 15.78
    -5 7 0 499.2 15.56
    -5 7 0 456.8 14.94
    -5 7 0 524.46 15.64
    -5 -7 0 559.89 26.24
    -5 7 -1 88.24 3.92
    -5 7 1 47.52 2.29
    -5 7 1 71.69 5.18
    -5 -7 -1 45.45 2.35
    -5 7 -1 45.33 2.65
    -5 7 1 51.16 2.77
    -5 7 1 47.56 2.52
    -5 -7 -1 78.9 5.42
    -5 7 -1 81.2 3.94
    -5 7 -1 71.29 4.64
    -5 -7 1 45.91 2.26
    -5 7 1 60.93 3.02
    5 7 1 60.07 3.37
    -5 7 -1 50.09 2.71
    -5 -7 1 93.65 7.78
    -5 7 -1 45.15 2.25
    -5 -7 -2 235.17 7.8
    -5 7 -2 161.92 10.32
    -5 7 2 358.24 12.06
    -5 7 -2 164.5 10.59
    -5 7 2 244.89 8.52
    -5 -7 -2 335.18 11.61
    -5 7 2 290.7 8.69
    -5 -7 2 233.27 7.68
    -5 7 -2 306.28 10.52
    5 7 2 285.71 9.71
    -5 7 -2 271.74 10.41
    -5 7 -2 236.34 8.05
    -5 -7 2 368.75 13.94
    -5 -7 3 282.08 12.04
    -5 -7 -3 189.73 7.31
    -5 7 3 274.79 10.75
    5 -7 -3 246.58 8.57
    -5 7 3 209.57 8.19
    -5 -7 -3 241.75 10.15
    5 7 -3 224.95 11.9
    -5 7 -3 270.43 10.18
    5 -7 3 229.27 8.33
    5 7 3 232.38 9.24
    -5 7 -3 231.29 9.85
    5 7 -4 358.94 10.7
    -5 -7 4 406 15.17
    5 -7 -4 318.79 12.48
    -5 7 4 443.47 14.86
    -5 7 4 354.43 12.34
    -5 -7 -4 443.22 14.77
    5 7 -4 357.56 10.7
    -5 7 -4 414.05 13.89
    5 -7 4 321.22 12.77
    5 7 4 329.92 10.58
    5 7 4 337.61 10.59
    5 7 -4 415.65 17.34
    5 7 4 392.63 13.59
    -5 7 -4 377.74 14.02
    5 -7 -5 11.54 1.67
    -5 -7 5 12.93 2.62
    -5 7 5 13.5 1.76
    -5 -7 -5 11.36 2.61
    5 7 -5 10.91 3.04
    5 7 5 13.09 4.09
    -5 7 -5 11.72 2.21
    5 7 5 11.97 1.31
    5 7 5 13.83 2.18
    5 -7 5 13.64 1.87
    -5 -7 6 181.4 9.25
    5 -7 -6 183.49 7.07
    -5 7 6 178.32 7.71
    5 7 6 186.34 13.14
    5 -7 6 170.57 6.94
    5 7 6 184.78 6.66
    5 7 6 185.3 8.74
    -5 -7 7 305.54 13.8
    5 -7 -7 355.6 11.96
    -5 -7 -7 327.68 14.06
    -5 7 7 330.85 14.63
    5 7 7 357.08 19.58
    5 -7 7 329.81 11.68
    5 7 7 337.02 13.8
    5 -7 -8 238.3 9.01
    -5 -7 -8 231.67 10.83
    5 -7 8 214.69 8.73
    5 -7 -9 35.01 2.85
    5 -7 9 26.13 2.64
    -5 8 0 -0.3 1.01
    -5 8 0 -0.23 0.65
    -5 -8 0 -1.07 4.21
    -5 8 0 0.13 0.95
    -5 8 0 0.98 0.92
    -5 8 -1 534.26 12.96
    -5 8 1 516.43 16.34
    -5 8 1 297.53 9.79
    -5 8 1 316.21 10.45
    -5 -8 -1 379.95 14.23
    -5 8 -1 534.13 13.38
    -5 8 -1 390 13.22
    -5 8 1 360.37 10.84
    5 8 1 338.19 11.07
    -5 8 -1 312.06 10.26
    -5 -8 1 504.88 21.04
    -5 8 -2 0.26 0.53
    -5 -8 2 -1.69 2.62
    -5 -8 -2 0.14 0.52
    -5 8 2 -0.37 2.05
    -5 8 2 0.21 0.94
    -5 8 -2 -2.26 2.56
    -5 8 2 1.03 0.84
    -5 8 -2 -1.48 1.94
    -5 -8 2 0.94 0.58
    5 8 2 -0.49 1.09
    -5 8 -2 -0.97 1.39
    -5 -8 3 146.81 8.55
    -5 8 3 144.39 7.46
    5 -8 -3 124.46 5.18
    -5 8 3 105.07 4.94
    -5 -8 -3 124.64 6.9
    -5 8 3 110.71 4.53
    -5 -8 3 96.6 3.85
    5 8 -3 112.22 8
    -5 8 -3 131.73 6.58
    5 -8 3 106.61 4.87
    5 8 3 115.57 5.71
    -5 8 -3 117.85 6.32
    -5 8 4 7.79 2.06
    -5 -8 4 4.06 2.12
    5 -8 -4 2.93 1.76
    -5 8 4 5.09 1.34
    -5 -8 -4 6.66 2.27
    5 8 -4 4.96 2.35
    -5 8 -4 4.11 1.84
    5 -8 4 -0.26 2.29
    5 8 4 6.07 1.54
    -5 8 -4 6.36 1.81
    -5 -8 5 245.74 11.34
    5 -8 -5 228.55 8.5
    -5 8 5 200.59 8.53
    -5 -8 -5 232.67 10.55
    5 8 5 199.85 13.37
    5 -8 5 229.44 8.72
    5 8 -5 228.33 12.96
    5 8 5 208.76 7.36
    5 8 5 229.9 9.79
    -5 8 -5 227.71 10.18
    5 -8 -6 4.59 1.87
    -5 -8 6 0.2 3.07
    -5 8 6 6.12 1.73
    5 8 -6 8.87 3.45
    5 8 6 0.43 4.13
    5 -8 6 2.71 1.87
    5 8 6 8.16 2.29
    -5 -8 7 87.54 6.35
    5 -8 -7 94.7 4.68
    -5 8 7 95.11 6.72
    -5 8 7 93.6 5.24
    5 8 7 84.54 9.43
    5 -8 7 85.4 4.5
    5 8 7 90.36 6.02
    5 -8 -8 3.23 1.58
    5 -8 8 5.21 1.73
    -5 9 0 30.17 2.57
    -5 9 0 32.23 2.57
    -5 -9 0 25.75 4.95
    -5 9 0 30.49 2.35
    -5 -9 1 19.88 5.75
    -5 9 1 50.83 5.29
    -5 9 1 26.44 1.74
    -5 9 1 32.5 2.43
    -5 -9 -1 24.56 3.67
    -5 9 -1 50.8 4.24
    -5 9 -1 34.01 3.61
    -5 9 1 29.89 2.43
    5 9 1 31.16 2.43
    -5 9 -1 29.59 2.24
    -5 9 2 2465.23 59.34
    -5 9 -2 2330.1 55.98
    -5 9 2 1706.06 53.48
    -5 9 2 1549.19 52.29
    -5 -9 -2 1919.34 57.06
    -5 9 -2 2002.04 55.9
    5 9 2 1733.11 54
    -5 -9 2 2579.37 64.19
    -5 9 -2 1693.93 55.29
    -5 -9 3 81.14 6.73
    -5 9 3 73.08 5.41
    -5 9 3 49.21 3.13
    -5 -9 -3 53.02 4.6
    -5 9 3 49.33 2.6
    5 9 -3 59.71 5.77
    -5 9 -3 58.5 4.43
    5 -9 3 47.08 2.97
    5 9 3 50.11 3.53
    -5 9 -3 48.29 4.05
    -5 9 4 81.7 5.63
    -5 -9 4 82.69 6.38
    5 -9 -4 55.44 4.13
    -5 9 4 67.75 3.8
    -5 -9 -4 82.02 5.75
    5 -9 4 47.56 3.88
    5 9 -4 71.6 6.68
    -5 9 -4 82.08 5.09
    5 9 4 51.07 2.14
    5 9 4 71.44 4.38
    -5 9 -4 70.36 4.84
    5 -9 -5 3.75 1.38
    -5 -9 5 7.29 2.58
    -5 9 5 2.96 1.33
    5 9 -5 9.64 3.15
    5 9 5 6.27 2.97
    5 -9 5 3.51 1.68
    5 9 5 5.94 1.76
    5 9 5 4.41 0.93
    5 -9 -6 1200.23 36.04
    -5 9 6 1079.48 36.48
    5 9 6 1115.55 43.49
    5 9 -6 1142.42 42.54
    5 -9 6 1196.15 36.07
    5 9 6 1142.87 37.84
    -5 -9 7 69.98 5.67
    5 -9 -7 63.54 3.73
    -5 9 7 61.5 4.21
    5 9 7 64.48 7.93
    5 -9 7 54.61 3.55
    5 9 7 60.05 4.86
    -5 9 -7 60.83 4.78
    5 -9 -8 106.1 5.3
    5 -9 8 106.55 5.26
    -5 10 0 0.37 1.33
    -5 -10 0 0.62 2.01
    -5 -10 1 0.52 3.44
    -5 10 1 1.59 2.68
    -5 10 -1 5.5 2.48
    -5 10 1 0.1 1.05
    -5 -10 -1 0.47 2.06
    -5 10 -1 2.13 1.67
    5 10 1 1.13 0.89
    -5 -10 2 9.33 4.13
    -5 10 2 12.78 3.33
    -5 10 2 7.83 1.6
    -5 10 2 6.08 0.9
    -5 -10 -2 8.64 2.97
    -5 10 -2 8.6 2.08
    5 10 -2 6.96 2.6
    -5 10 -2 3.5 2.38
    5 10 2 6.34 1.56
    -5 10 3 -0.93 1.57
    -5 -10 3 0.34 2.42
    -5 10 3 -0.75 1.05
    5 10 -3 0.29 2.08
    -5 10 -3 -0.5 1.67
    5 -10 3 0.58 0.91
    5 10 3 -0.34 1
    -5 10 -3 0.16 1.09
    -5 -10 4 24.61 4.18
    5 -10 -4 17.22 2.37
    -5 10 4 22.11 3.45
    -5 10 4 17.93 2.08
    5 -10 4 19 2.41
    5 10 -4 23.78 4.11
    -5 10 -4 17.36 2.85
    5 10 4 18.53 2.35
    -5 10 -4 21.4 2.76
    -5 -10 5 -1.87 2.12
    5 -10 -5 -0.64 1.64
    -5 10 5 -0.46 1.28
    5 10 -5 -0.35 2.23
    5 10 5 0.32 2.61
    5 -10 5 0.36 1.56
    5 10 5 1.76 1.33
    -5 -10 6 78.16 6.85
    5 -10 -6 65.47 4.08
    -5 10 6 62.09 4.18
    5 10 6 65.26 7.33
    5 -10 6 61.68 4.22
    5 10 -6 66.31 7.4
    5 10 6 54.15 4.68
    5 -10 -7 0.28 1.21
    -5 -10 7 0.71 2.01
    -5 10 7 0.92 1.4
    5 10 -7 3.07 2.68
    5 10 7 0.41 3.31
    -5 10 -7 0.9 1.52
    5 -10 7 0.64 1.21
    5 10 7 -0.18 1.38
    5 -10 -8 37.29 3.02
    -5 10 8 40.03 3.56
    5 -10 8 33.18 2.88
    -5 11 0 18.94 2.82
    -5 -11 0 16.12 3.36
    5 11 0 9.25 1.32
    -5 11 1 81.9 8.29
    -5 11 -1 61.84 6.78
    -5 11 1 132.7 5.79
    -5 11 -1 40.96 4.8
    5 11 1 99.13 4.58
    -5 -11 1 145.57 10.6
    -5 11 -2 562.23 21.99
    5 11 -2 609.69 24.43
    5 11 2 608.89 20.48
    -5 -11 3 48.12 6.51
    -5 11 3 45.28 5.04
    -5 11 3 31.35 2.73
    5 11 -3 26.88 4.36
    5 -11 3 23.58 2.17
    -5 11 -3 31.2 3.59
    5 11 3 28.33 2.71
    -5 11 -3 37.14 3.63
    -5 11 4 48.22 4.94
    -5 -11 4 43.32 5.76
    5 -11 -4 30.5 2.8
    -5 11 4 28.11 2.62
    5 -11 4 24.79 2.55
    5 11 -4 30.61 4.84
    -5 11 -4 29.09 3.59
    5 11 4 31.21 3
    -5 -11 5 308.81 14.35
    5 -11 -5 157.31 8.45
    -5 11 5 337.6 13.39
    -5 11 5 211.64 8.79
    5 11 5 192.2 11.76
    5 -11 5 166.74 8.84
    5 11 -5 211.37 13.04
    5 11 5 211.27 9.44
    5 -11 -6 485.72 16.64
    -5 11 6 443.18 16.84
    5 11 6 447.19 21.44
    5 -11 6 491.24 16.89
    5 11 -6 478.15 22.47
    5 11 6 458.31 17.87
    -5 11 -6 500.79 18.59
    5 -11 -7 1.49 1.44
    -5 11 7 3.18 1.58
    5 11 7 4.94 3.44
    5 -11 7 1.84 1.38
    5 11 7 2.33 1.7
    5 -11 -8 42.24 3.32
    -5 11 8 42.7 3.76
    5 -11 8 40.95 3.24
    -5 12 0 -0.43 2.34
    -5 -12 0 -1.97 2.23
    5 12 0 0.79 0.85
    -5 12 1 171.49 12.25
    -5 12 -1 280.95 11.67
    -5 12 1 304.86 10.72
    -5 12 -1 161.22 9.49
    5 12 1 199.84 8.36
    -5 -12 1 289.43 14.4
    -5 -12 2 -0.85 3.5
    -5 12 2 -1.43 2.95
    -5 12 -2 -0.3 1.28
    -5 12 2 0.61 1.43
    5 12 -2 0.28 1.91
    -5 12 -2 0.18 2.14
    5 12 2 0.31 1.04
    -5 -12 3 60.21 8.21
    -5 12 3 84.01 4.7
    5 -12 3 62.73 3.69
    -5 12 -3 69.1 5.5
    5 12 -3 78.22 7.06
    5 12 3 66.61 4.32
    -5 12 -3 76.53 5.44
    -5 -12 4 1.21 3.43
    5 -12 -4 0.59 1.43
    -5 12 4 -1.46 2.62
    -5 -12 -4 -0.24 2.76
    -5 12 4 -0.73 1.45
    5 12 -4 -0.35 2.44
    -5 12 -4 -0.58 2.22
    5 -12 4 -0.85 1.4
    5 12 4 0.14 1.29
    -5 -12 5 187.74 11.58
    5 -12 -5 81.22 5.99
    -5 12 5 197.92 10.55
    -5 12 5 131.68 6.34
    -5 -12 -5 82.52 7.29
    5 12 5 117.6 8.57
    5 -12 5 74.65 5.87
    5 12 -5 141.08 10.25
    5 12 5 127.98 6.73
    5 -12 -6 0.6 1.72
    -5 -12 6 -4 3.79
    -5 12 6 0.96 1.57
    5 12 -6 0.39 2.82
    5 12 6 3.18 2.71
    -5 12 -6 0.39 1.97
    5 -12 6 0.13 2.08
    5 12 6 1.17 1.58
    5 -12 -7 60.07 4.02
    -5 12 7 57.81 4.24
    5 12 7 60.1 6.93
    5 -12 7 53.66 4.03
    5 13 0 846.28 28.2
    -5 -13 0 975.05 32.77
    -5 13 1 150.7 9.63
    -5 13 -1 167.25 8.11
    -5 13 1 201.17 9.08
    -5 13 -1 124.77 7.31
    5 13 -1 126.92 8.65
    5 13 1 124.25 6.03
    -5 -13 1 162.3 9.96
    -5 13 2 119.32 10.48
    -5 13 -2 198.55 7.98
    -5 13 2 267.89 9.85
    -5 -13 -2 198.88 9.58
    -5 13 -2 128.06 8.31
    5 13 -2 180.53 11.13
    5 13 2 188.72 7.93
    -5 -13 2 251.65 13.34
    -5 -13 3 25.7 6.09
    -5 13 3 24.83 4.78
    -5 13 3 37.54 3.3
    -5 -13 -3 21.18 3.33
    -5 13 -3 17.73 3.14
    5 -13 3 23.84 2.21
    5 13 -3 33.05 4.67
    5 13 3 29.67 2.8
    -5 13 -3 37.75 3.92
    -5 -13 4 665.14 29.96
    5 -13 -4 701.5 21.4
    -5 13 4 714.31 22.36
    5 13 -4 691.31 27.72
    -5 13 -4 565.82 23.33
    5 -13 4 621.08 20.94
    5 13 4 647.12 22.22
    5 -13 -5 276.62 10.98
    -5 13 5 284.36 10.81
    5 -13 5 233.36 10.41
    5 13 -5 260.72 15.09
    5 13 5 259.78 10.91
    -5 13 -5 318.07 12.55
    5 -13 -6 119.66 7.02
    -5 13 6 144.23 7.26
    5 13 6 120.19 9.24
    5 -13 6 124.23 7.19
    5 13 -6 142.16 11.13
    5 13 6 132.12 7.57
    5 -13 -7 0.48 1.55
    -5 13 7 0.75 1.49
    5 13 7 -1.71 2.79
    5 -13 7 1.14 1.63
    -5 14 0 -3.5 4.78
    -5 -14 0 -0.88 2.11
    5 14 0 -0.36 1.09
    -5 -14 1 24.56 3.95
    -5 14 1 32.56 4.18
    -5 -14 -1 27.74 3.28
    -5 14 -1 26.8 3.13
    5 14 -1 22.98 3.79
    -5 14 -1 24.06 3.05
    5 14 1 25.57 2.35
    -5 -14 2 1.17 2.12
    -5 14 2 3.67 2.53
    -5 14 2 4.95 2.16
    -5 14 -2 3.81 1.34
    -5 -14 -2 4.87 1.99
    5 14 -2 4.59 2.61
    -5 14 -2 4.82 1.75
    5 14 2 3.01 1.26
    -5 14 3 -0.74 3.23
    -5 -14 3 1.57 3.07
    -5 14 3 2.08 1.67
    -5 -14 -3 3.77 2.01
    5 14 -3 1.39 2.38
    5 -14 3 0.33 1.01
    5 14 3 2.11 1.24
    5 -14 -4 20.29 2.45
    -5 14 4 24.33 3.13
    -5 -14 -4 16.05 3.71
    5 14 -4 19.65 4.55
    5 -14 4 17.11 2.22
    5 14 4 21.78 2.79
    -5 -14 5 23.63 5.87
    5 -14 -5 27.57 3.08
    -5 14 5 27.84 3.07
    -5 -14 -5 17.19 3.62
    5 -14 5 21.25 2.73
    5 14 -5 14.7 4.32
    5 14 5 20.21 2.92
    -5 14 -5 31.43 3.81
    5 -14 -6 26.44 3.73
    -5 14 6 49.68 4.1
    5 14 6 48.5 5.49
    5 -14 6 24.34 3.76
    5 14 6 47.12 4.33
    -5 -15 0 1006.08 32.19
    -5 -15 0 1047.94 34.19
    -5 15 1 109.16 7.05
    -5 -15 -1 97.91 6.07
    -5 15 1 126.77 9.2
    -5 15 -1 103.09 5.78
    5 15 -1 101.86 7.65
    5 15 1 74.51 4.54
    -5 -15 1 99.54 7.17
    -5 -15 2 23.1 3.76
    -5 15 -2 14.24 1.96
    -5 -15 -2 16.57 2.55
    5 15 -2 16.03 3.68
    5 15 2 17.44 2.22
    -5 -15 3 109.82 8.76
    -5 -15 -3 88.31 5.77
    5 -15 3 80.42 4.48
    5 15 -3 100.02 8.73
    5 15 3 87.3 5.33
    -5 -15 4 791.95 30.2
    -5 15 4 819.85 24.08
    -5 -15 -4 606.23 22.98
    5 -15 4 565.13 20.76
    5 15 -4 585.78 27.13
    5 15 4 595.35 22.09
    -5 15 -4 790.17 25.29
    5 -15 -5 39.84 3.49
    -5 15 5 53.23 4.43
    -5 -15 -5 31.72 4.23
    5 -15 5 40.01 3.37
    5 15 -5 46.25 6.5
    5 15 5 40.41 3.94
    -5 15 -5 54.34 4.99
    5 -15 -6 4.56 2.24
    -5 15 6 8.8 2.24
    5 15 6 2.63 2.52
    5 -15 6 4.91 2.19
    5 15 6 5.71 2.03
    -5 16 0 -1.01 2.62
    -5 -16 0 -0.98 1.75
    -5 -16 0 -1.87 2.23
    -5 -16 -1 83.34 5.39
    -5 16 -1 97.94 5.47
    5 16 -1 76.88 6.89
    5 16 1 62.94 4.07
    -5 -16 -1 78.39 5.74
    -5 -16 1 90.18 6.48
    -5 -16 2 1.94 2.05
    -5 16 -2 0.74 1.27
    -5 16 2 5.05 3.31
    -5 -16 -2 5.22 1.81
    5 16 -2 2.66 2.67
    5 16 2 3.92 1.33
    -5 -16 3 56.51 5.87
    -5 16 -3 32.31 2.85
    -5 16 3 67.99 5.85
    -5 -16 -3 38.52 3.67
    5 16 -3 36.15 5.6
    5 -16 3 27.66 2.62
    5 16 3 37.47 3.43
    -5 -16 4 2.77 3.23
    -5 16 4 0.2 2.32
    -5 -16 -4 0.32 2.03
    5 16 -4 1.99 3.08
    -5 16 -4 -0.18 2.18
    5 -16 4 0.74 1.32
    5 16 4 2.21 1.61
    -5 16 -4 1.43 2.35
    5 -16 -5 48.85 3.77
    5 -16 5 45 3.5
    5 16 5 38.32 4.02
    -5 -17 0 275.32 12.09
    -5 -17 0 288.61 13.58
    -5 -17 -1 128.64 6.97
    -5 17 1 160.6 10.66
    -5 17 -1 140.16 6.77
    5 17 -1 110.43 8.73
    5 17 1 93.19 5.39
    -5 -17 -1 111.16 7.11
    -5 -17 1 123.89 7.74
    -5 17 -2 262.17 10.08
    -5 -17 -2 223.81 10.09
    -5 17 -2 240.54 10.44
    5 17 -2 255.19 14.55
    5 17 2 218.06 9.91
    -5 -17 2 272.46 12.7
    -5 -17 3 353.47 15.43
    -5 17 3 351.57 14.44
    -5 17 -3 256.75 10.69
    -5 -17 -3 260.04 11.63
    -5 17 -3 284.68 12.11
    5 17 -3 270.54 16.09
    5 17 3 245.27 11.44
    -5 17 -3 351.7 15.03
    -5 -17 -4 183.64 9.45
    5 -17 4 198.25 8.42
    5 17 -4 196.2 14.02
    5 17 4 192.97 9.63
    -5 17 5 6.02 2.92
    5 -17 -5 4.79 1.75
    5 -17 5 3.22 1.54
    5 17 5 5.39 1.87
    -5 18 0 0.5 1.78
    -5 -18 0 -0.4 1.48
    -5 18 1 71.75 5.27
    -5 -18 -1 68.86 4.98
    -5 18 -1 63.72 4.54
    -5 18 -1 61.07 4.42
    5 18 -1 56.34 6.28
    -5 18 2 -2 2.13
    -5 18 2 -1 5
    -5 18 -2 -1.51 1.44
    -5 -18 -2 2.41 1.79
    5 18 -2 -2.83 3.08
    -5 18 -2 1.28 1.55
    5 18 2 -0.8 1.49
    -5 18 -3 12.04 1.94
    -5 -18 -3 9.79 2.25
    5 18 -3 13.33 4.19
    5 18 3 9.48 2.18
    5 -18 4 6.79 1.68
    5 18 4 5.99 2.06
    5 18 5 35.59 4.01
    -5 -19 0 35.64 3.46
    -5 19 0 49.22 4.21
    -5 -19 -1 62.66 4.87
    -5 19 -1 63.31 4.44
    -5 -19 -2 418.74 16.72
    5 19 -2 397.81 21.67
    -5 19 -3 54.98 3.77
    5 19 -3 48.36 6.86
    5 19 4 6.56 1.99
    -5 20 0 1.35 1.61
    -5 20 1 25.77 3.69
    -5 20 -1 17.2 2.58
    -5 20 -2 2.58 1.55
    -5 20 2 4.19 3.53
    5 20 -2 2.95 3.17
    -6 0 0 1188.45 38.78
    -6 0 0 1406.76 40.71
    -6 0 0 1350.88 40.62
    -6 0 0 1434.29 39.95
    -6 0 0 1154.75 38.36
    -6 0 0 1213.61 39.35
    -6 0 0 1268.36 39.53
    -6 0 -1 0.42 1.32
    -6 0 1 0.33 1.08
    -6 0 1 0.89 0.93
    -6 0 -1 -0.47 1.24
    -6 0 1 0.4 1.12
    -6 0 -1 0.59 0.97
    -6 0 -1 0.13 1.05
    -6 0 1 0.82 1.16
    -6 0 -1 -0.3 1.31
    -6 0 1 0.35 1.33
    -6 0 1 0.7 1
    -6 0 -1 0.93 0.91
    -6 0 -1 0.5 1.04
    -6 0 1 0.11 0.92
    -6 0 2 84.79 4.77
    -6 0 -2 104.01 6.04
    -6 0 2 95.72 5.15
    -6 0 2 90.2 4.77
    -6 0 -2 107 5.22
    -6 0 2 95.27 5.98
    -6 0 -2 87.5 4.82
    -6 0 -2 78.96 4.38
    -6 0 2 88.06 4.66
    -6 0 -2 82.47 5.05
    -6 0 3 0.38 1.35
    -6 0 -3 1.76 1.31
    -6 0 3 0.23 1.1
    -6 0 -3 0.7 1.34
    -6 0 3 0.1 0.94
    -6 0 -3 0.41 1.06
    -6 0 3 0.81 0.82
    -6 0 4 1369.53 42.41
    -6 0 -4 1381.38 41.88
    -6 0 5 0.64 1.51
    -6 0 5 1.16 1.21
    -6 0 -5 0.37 1.44
    -6 0 6 228.8 11.28
    -6 0 -6 233.78 10.87
    6 0 6 226.24 10.38
    -6 -1 0 1.09 1.5
    -6 1 0 2.76 1.33
    -6 1 0 1.44 1.46
    -6 -1 0 1.24 1.06
    -6 1 0 0.2 1.23
    -6 -1 0 0.59 1.46
    -6 1 0 1.18 1.33
    -6 1 0 4.06 1.63
    -6 -1 0 2.26 1.92
    -6 1 0 1.81 1.29
    -6 -1 0 2.06 1.1
    -6 -1 0 1.8 1.24
    -6 1 0 2.93 1.36
    -6 -1 -1 136.38 6.31
    -6 1 1 144 6.59
    -6 -1 1 143.55 6.45
    -6 1 1 141.91 6.6
    -6 1 -1 156.42 6.91
    -6 1 1 167.72 7.45
    -6 1 -1 156.75 7.71
    -6 -1 -1 162.62 7.98
    -6 -1 -1 157.37 7.26
    -6 -1 1 166.15 8.05
    -6 1 -1 150.82 7.29
    -6 1 1 152.58 7.77
    -6 1 -1 132.05 6.35
    -6 -1 -1 136.53 6.53
    -6 1 1 167.99 7.11
    -6 -1 1 170.49 7.54
    -6 1 1 156.49 6.71
    -6 -1 1 148.06 6.21
    -6 1 -1 135.18 6.29
    -6 -1 -1 137.59 6.16
    -6 1 -1 166.08 7.33
    -6 -1 1 145.28 6.97
    -6 1 1 144.21 6.72
    -6 -1 1 150.55 6.66
    -6 -1 -1 181.41 8.38
    -6 1 -1 142.84 7
    -6 -1 -1 148.17 6.96
    -6 -1 -2 5.27 1.73
    -6 -1 2 5.29 1.52
    -6 1 2 4.31 1.22
    -6 1 2 4.72 1.3
    -6 1 2 6.56 1.47
    -6 1 -2 5.11 1.71
    -6 -1 2 4.98 1.23
    -6 -1 -2 4.45 1.25
    -6 -1 2 5.7 1.78
    -6 1 -2 7.12 1.45
    -6 1 2 3.84 1.46
    -6 1 -2 5.32 1.48
    -6 -1 -2 5.15 1.55
    -6 1 -2 4.23 1.22
    -6 -1 -2 4.55 1.16
    -6 1 -2 4.63 1.43
    -6 -1 -2 4.44 1.38
    -6 1 2 3.99 1.18
    -6 -1 2 3.91 1.16
    -6 1 -3 91.79 4.52
    -6 -1 3 92.04 6.02
    -6 1 3 78.78 5.65
    -6 1 -3 61.29 4.18
    -6 -1 -3 74.6 4.54
    -6 -1 3 73.07 4.6
    -6 1 3 79.83 4.51
    -6 1 3 94.32 4.56
    -6 1 -3 88.62 5.69
    -6 -1 -3 81.86 5.6
    -6 -1 3 87.3 4.74
    -6 1 3 79.83 4.34
    -6 -1 3 82.24 4.2
    -6 1 -3 88.41 5.18
    -6 -1 4 35.08 4
    -6 1 4 28.09 3.68
    -6 -1 4 27.87 3.01
    -6 1 4 41.04 3.18
    -6 1 -4 34.22 3.81
    -6 -1 -4 28.72 3.54
    -6 -1 5 92.22 6.26
    -6 1 5 89.89 6.32
    -6 -1 5 73.34 4.69
    -6 1 5 70.49 4.5
    -6 1 -5 90.83 6.02
    -6 -1 -5 91.33 6.02
    6 1 5 87.74 5.39
    -6 -1 6 56.15 5
    -6 1 6 58.03 5.18
    -6 -1 6 44.54 3.84
    -6 1 -6 58.63 4.77
    -6 -1 -6 65.61 5.03
    6 1 6 61.35 4.63
    -6 -2 0 341.7 13.1
    -6 2 0 420.56 14.91
    -6 2 0 411.93 14.29
    -6 -2 0 416.94 14.95
    -6 2 0 402.99 15.09
    -6 2 0 369.18 13.44
    -6 -2 0 481.15 15.51
    -6 2 0 385.58 13.71
    -6 -2 0 358.97 12.95
    -6 -2 0 460.02 15.82
    -6 2 0 387.5 14.24
    -6 2 0 376.96 13.54
    -6 -2 0 379.74 13.83
    -6 -2 -1 -0.4 2.16
    -6 2 -1 0.97 1.12
    -6 -2 1 0.87 0.9
    -6 -2 1 0.14 1.28
    -6 2 1 0.09 0.96
    -6 2 1 0.12 1
    -6 2 -1 1.49 1.39
    -6 2 1 0.68 1.1
    -6 -2 -1 1.57 0.91
    -6 2 -1 0.72 1.19
    -6 -2 -1 0.83 1.08
    -6 -2 1 0.32 1.14
    -6 2 -1 0.27 1.14
    -6 2 1 0.66 1.15
    -6 2 -1 3.64 1.27
    -6 -2 -1 0.11 1.55
    -6 2 1 1.92 1.26
    -6 -2 1 0.14 1.83
    -6 -2 1 1.15 0.91
    -6 2 -1 1.04 1.13
    -6 -2 -1 0.88 0.94
    -6 -2 1 0.1 0.89
    -6 -2 -1 1.04 1.05
    -6 2 1 0.46 1.03
    -6 2 -1 1.29 1.08
    -6 -2 2 179.57 8.24
    -6 2 2 177.04 7.89
    -6 2 2 166.31 7.23
    -6 -2 -2 180.75 7.18
    -6 2 2 201.05 8
    -6 2 -2 200.14 8.97
    -6 -2 -2 173.18 7.38
    -6 -2 2 200.12 9.24
    -6 2 -2 185.18 7.97
    -6 2 2 192.14 9.14
    -6 2 -2 157.17 7.18
    -6 -2 -2 177.1 7.88
    -6 2 -2 167.42 7.41
    -6 2 2 183.87 7.71
    -6 -2 2 177.09 7.28
    -6 2 -2 183.48 8.33
    -6 -2 3 34.86 3.19
    -6 2 3 37.46 2.89
    -6 2 3 48.3 3.03
    -6 2 -3 44.32 3.97
    -6 2 3 43.17 3.37
    -6 -2 -3 45 4.1
    -6 -2 3 49.26 4.27
    -6 2 -3 43.27 3.08
    -6 2 3 45.18 4.15
    -6 2 -3 33.67 2.85
    -6 -2 -3 33.63 3.25
    -6 2 -3 37.06 3.01
    -6 -2 3 40.65 2.69
    -6 2 -3 41.6 3.51
    -6 -2 4 385.9 15.01
    -6 2 4 365.4 14.79
    -6 -2 -4 303.97 12.69
    -6 -2 4 340.51 13.21
    -6 2 4 306.32 12.09
    -6 2 -4 385.65 14.68
    -6 -2 -4 379.47 14.72
    -6 2 -4 346.8 13.56
    -6 -2 5 38.88 4.07
    -6 2 5 32.4 3.88
    -6 -2 5 32.13 3.13
    -6 2 -5 40.55 3.94
    -6 -2 -5 40.63 4.06
    6 2 5 35.45 3.43
    -6 -2 6 203.49 10.11
    -6 2 6 185.83 10.07
    -6 2 -6 212.85 9.97
    -6 -2 -6 200.77 9.85
    6 2 6 205.99 9.46
    -6 -3 0 0.15 0.87
    -6 -3 0 -1.17 1.9
    -6 3 0 1.21 0.93
    -6 3 0 0.54 1.15
    -6 3 0 0.92 1.29
    -6 -3 0 0.26 1.03
    -6 3 0 0.95 1.07
    -6 3 0 0.93 1
    -6 -3 0 -1.65 2.23
    -6 3 0 -1.07 1.49
    -6 -3 0 0.07 0.87
    -6 -3 0 -0.1 0.92
    -6 3 0 0.49 1.05
    -6 3 1 208.51 8.3
    -6 3 1 223.3 9.36
    -6 -3 -1 207.06 8.15
    -6 3 1 247.85 9.63
    -6 3 -1 257.72 10.27
    -6 -3 1 195.97 8.25
    -6 -3 -1 225.37 9.18
    -6 -3 1 250.43 10.26
    -6 3 -1 243.73 10.03
    -6 3 1 237.43 10.49
    -6 3 -1 202.31 8.38
    -6 -3 -1 237.8 9.65
    -6 3 1 275.77 9.54
    -6 -3 1 276.1 10.72
    -6 -3 1 202.64 7.9
    -6 3 -1 227.92 8.97
    -6 -3 -1 192.3 8
    -6 3 -1 219.82 8.63
    -6 -3 -1 340.93 13.54
    -6 -3 1 232.95 10.08
    -6 3 1 219.39 9.19
    -6 3 -1 220.89 9.49
    -6 -3 1 216.06 8.64
    -6 3 -2 1.25 1.31
    -6 -3 2 2.41 1.88
    -6 3 2 3.07 1.16
    -6 3 2 3.11 1.57
    -6 3 2 2.43 1.29
    -6 3 -2 3.17 1.74
    -6 -3 -2 0.82 1.03
    -6 -3 2 6.49 1.93
    -6 3 -2 1 1.24
    -6 3 2 1.46 1.64
    -6 3 -2 3.38 1.4
    -6 -3 -2 6.43 2.27
    -6 3 2 2.9 1.39
    -6 -3 2 1.3 1.08
    -6 3 -2 0.55 1.62
    -6 3 -2 1.54 1.47
    -6 -3 2 2.49 1.14
    -6 3 2 1.57 1.3
    -6 -3 3 107.95 6.11
    -6 3 3 100.29 5.09
    -6 3 3 126.92 5.27
    -6 3 -3 141.55 7.24
    -6 3 3 109.37 5.92
    -6 -3 3 127.02 7.12
    -6 3 -3 115.79 5.58
    -6 3 3 113.56 6.95
    -6 -3 -3 110.81 6.09
    -6 3 -3 102.91 5.55
    -6 3 -3 112.9 6.29
    -6 -3 4 14.86 2.54
    -6 3 4 8.48 2.23
    -6 -3 -4 7.86 2.05
    -6 -3 -4 12.06 2.37
    -6 -3 4 14.16 2.32
    -6 3 4 14.04 1.85
    -6 3 -4 11.51 2.34
    6 3 4 14.47 2.21
    -6 3 -4 9.56 2.05
    -6 -3 5 139.97 8.19
    -6 3 5 149.86 8.46
    -6 -3 5 130.47 7.14
    -6 3 -5 168.81 8.52
    -6 -3 -5 152.24 8.34
    6 3 5 159.89 7.75
    -6 -3 6 15.58 2.84
    -6 3 6 15.44 3.09
    -6 -3 6 13.02 2.95
    -6 3 -6 12.21 2.49
    -6 -3 -6 14.58 2.94
    6 3 6 18.35 3.05
    -6 4 0 108.47 5.05
    -6 4 0 147.54 6.92
    -6 4 0 134.6 6.5
    -6 -4 0 107.88 4.99
    -6 4 0 107.84 5.15
    -6 -4 0 164.84 7.75
    -6 4 0 140.39 6.42
    -6 -4 0 101.17 4.72
    -6 -4 0 173.26 9.08
    -6 4 0 114.17 6.14
    -6 4 1 18.87 1.77
    -6 -4 -1 19.07 1.75
    -6 4 1 23.21 2.48
    -6 4 -1 25.34 2.78
    -6 4 1 24.5 2.67
    -6 -4 1 24.08 2.69
    -6 4 -1 21.05 2.08
    -6 -4 -1 22.04 2.78
    -6 4 1 18.77 2.02
    -6 4 -1 21.02 2.41
    -6 -4 1 20.06 1.68
    -6 4 -1 21.93 1.88
    -6 -4 1 24.09 3.06
    -6 4 1 19.76 2.31
    -6 4 -1 21.11 2.51
    -6 -4 2 1853.42 52.2
    -6 4 2 1549.43 49.16
    -6 4 2 1728.77 51.06
    -6 4 2 1786.73 50.12
    -6 4 -2 1898.5 52.15
    -6 -4 -2 1464.99 48.81
    -6 -4 2 1728.63 51.9
    -6 4 2 1694.04 52.37
    -6 4 -2 1398.2 49.17
    -6 -4 -2 1778.66 51.2
    -6 4 2 1786.81 49.93
    -6 -4 2 1600.11 48.83
    -6 4 -2 1711.46 50.49
    -6 4 -2 1619.33 51.05
    -6 4 -2 1650.58 49.67
    -6 -4 3 79.38 5.25
    -6 4 3 66.24 3.79
    -6 4 -3 84.69 5.5
    -6 4 3 84.1 5.03
    -6 -4 3 81.58 5.49
    -6 4 -3 82.48 4.63
    -6 4 3 84.86 5.91
    -6 -4 -3 82.25 5.17
    -6 4 -3 74.44 4.66
    -6 4 -3 79.55 5.17
    -6 -4 4 72.96 4.89
    -6 4 -4 75.17 5.15
    -6 -4 4 74.05 5.33
    -6 4 4 70.01 5.31
    -6 -4 -4 64.72 4.52
    6 4 4 69.98 4.52
    -6 4 -4 62.69 4.52
    -6 -4 5 0.96 1.4
    -6 4 5 0.21 1.35
    -6 -4 5 0.93 1.39
    -6 4 -5 1.37 1.48
    -6 -4 -5 -0.2 1.43
    -6 4 -5 -0.16 1.58
    6 4 5 0.47 1.31
    -6 4 6 882.85 30.46
    -6 4 -6 906.96 29.56
    6 4 6 916.82 29.3
    -6 -4 7 73.29 5.32
    -6 -5 0 -1.15 2.43
    -6 5 0 0.12 1.02
    -6 -5 0 -0.07 0.77
    -6 5 0 0.17 1.35
    -6 5 0 0.73 0.88
    -6 -5 0 -1.42 1.98
    -6 5 0 -1.36 1.86
    -6 -5 0 0.17 0.73
    -6 5 0 0.4 1.05
    -6 -5 -1 8.64 3.69
    -6 -5 1 7.47 2.24
    -6 5 1 3.92 1.28
    -6 5 -1 4.23 1.4
    -6 -5 -1 2.8 0.9
    -6 5 1 4.31 1.59
    -6 5 -1 4.31 1.13
    -6 5 1 3.48 1.14
    -6 -5 -1 6.26 1.97
    -6 5 -1 4.49 1.53
    -6 -5 1 3.3 0.87
    -6 5 -1 5.14 1.54
    -6 -5 2 -1.29 2.76
    -6 5 2 1.91 1.93
    -6 5 -2 3.7 2.06
    -6 -5 -2 1.74 2.62
    -6 5 2 2.27 1.49
    -6 -5 2 2.51 1.02
    -6 5 -2 1.47 2.3
    -6 5 -2 2.81 1.88
    -6 -5 3 3.91 1.77
    -6 5 3 3.57 1.56
    -6 5 -3 3.47 1.51
    -6 5 3 2.57 1.57
    -6 -5 -3 1.31 1.67
    -6 5 -3 1.72 1.62
    -6 5 -3 2.78 1.49
    6 5 3 3.03 1.33
    -6 -5 4 29.25 3.28
    -6 5 -4 31.44 3.31
    -6 5 4 28.86 3.5
    -6 -5 -4 25.06 3.15
    6 5 4 31.1 2.98
    -6 5 -4 25.34 2.94
    -6 5 5 3.35 1.81
    -6 -5 -5 1 1.49
    -6 -5 5 2.17 1.58
    -6 5 -5 3.56 1.66
    -6 5 -5 2.15 1.56
    6 5 5 2.02 1.51
    -6 5 6 44.59 4.59
    -6 -5 6 37.73 4.16
    6 5 6 46.08 4.36
    -6 6 0 73.47 5.27
    -6 6 0 42.5 2.85
    -6 -6 0 57.71 4.88
    -6 6 0 67 4.55
    -6 -6 0 83.12 7.82
    -6 6 0 47.5 3.8
    -6 -6 -1 20.1 5.54
    -6 -6 1 15.51 3.27
    -6 6 -1 10.48 1.94
    -6 6 1 13.4 2.42
    -6 6 -1 10.48 1.47
    -6 6 1 10.27 1.41
    -6 -6 -1 12.83 2.85
    -6 6 -1 11.5 2.08
    -6 6 -1 13.68 2.13
    -6 6 2 1160.47 36.49
    -6 6 -2 1084.97 36
    -6 -6 -2 1126.5 36.33
    -6 6 2 1163.85 34.52
    -6 6 -2 1062.7 35.48
    -6 -6 2 1225.2 38.11
    -6 6 -2 993.82 35.68
    -6 -6 3 7.02 2.26
    -6 6 3 6.03 1.98
    -6 6 -3 4.32 1.63
    -6 -6 -3 3.28 2
    -6 6 3 5.77 1.32
    -6 6 -3 5.14 1.71
    -6 6 -3 5.86 1.68
    6 6 3 4.18 1.52
    -6 -6 4 24.35 3.19
    -6 6 4 27.06 3.16
    -6 6 4 17.78 3.03
    -6 -6 -4 19.7 2.87
    -6 6 -4 20.82 2.7
    6 -6 4 15.43 1.74
    6 6 4 23.83 2.72
    -6 6 -4 20.75 2.78
    -6 -6 5 44.42 4.26
    6 -6 -5 47.62 3.4
    -6 6 5 43.1 4.45
    6 -6 5 38.36 2.98
    6 6 5 50.05 4.01
    -6 6 -5 38.52 3.75
    -6 -6 6 435.43 17.52
    6 6 6 481.01 17.67
    -6 -7 0 -5.59 4.78
    -6 7 0 -2.08 2.59
    -6 7 0 0.13 0.86
    -6 -7 0 -2.28 3.17
    -6 7 0 -1.12 2.18
    -6 7 0 -1.03 1.53
    -6 7 1 273.64 11.42
    -6 7 1 180.34 7.64
    -6 -7 -1 288.74 11.91
    -6 7 -1 230.75 9.82
    -6 -7 1 342.39 14.99
    -6 -7 -1 186.05 16.92
    -6 7 -1 196.95 9.49
    -6 -7 2 -0.49 2.67
    -6 7 2 -2.2 2.38
    -6 -7 -2 -2.39 2.58
    -6 7 2 0.87 0.99
    -6 7 -2 -0.85 2.39
    -6 7 -2 -0.63 1.77
    -6 -7 3 138.48 8.28
    -6 7 3 133.03 7.44
    -6 -7 -3 121.36 7.14
    -6 7 -3 113.7 6.51
    6 7 3 119.29 6.2
    -6 7 -3 113.63 6.69
    -6 7 4 2.3 2.01
    -6 -7 4 2.44 2.31
    -6 -7 -4 -2.13 2.8
    -6 7 -4 0.44 2.08
    -6 7 -4 1.73 1.59
    6 7 4 2.13 1.56
    6 -7 4 -0.27 1.34
    -6 -7 5 145.77 8.34
    6 -7 -5 143.24 6.23
    -6 7 5 126.76 8.04
    6 -7 5 117.45 5.77
    6 7 5 144.64 7.34
    -6 7 -5 130.11 7.38
    -6 -7 6 2.49 2.34
    6 7 6 3.54 1.99
    -6 8 0 1444.8 35.54
    -6 8 0 685.49 25.55
    -6 -8 0 934.42 30.76
    -6 8 0 1073.5 30.05
    -6 -8 0 1306.68 44.2
    -6 8 1 143.58 8.25
    -6 8 1 81.52 4.16
    -6 -8 -1 135.59 8.49
    -6 8 -1 104.48 6.3
    -6 -8 -1 130.06 12.98
    -6 8 -1 99.05 6.01
    -6 -8 1 167.94 11.36
    -6 8 2 189.99 9.52
    -6 -8 -2 160.71 8.49
    -6 8 -2 163.83 8.13
    6 8 2 156.63 7.24
    -6 -8 2 199.09 11.4
    -6 8 -2 131.54 7.68
    -6 8 3 17.82 3
    -6 -8 3 17.11 3.58
    -6 -8 -3 8.46 2.69
    -6 8 -3 11.78 2.61
    6 8 3 12.35 2.02
    -6 8 -3 13.3 2.4
    -6 -8 4 828.86 27.16
    -6 8 4 846.29 26.26
    -6 -8 -4 741.74 25.5
    -6 8 -4 745.52 24.73
    6 8 4 743.9 24.28
    -6 8 -4 730.47 25.1
    6 -8 -5 186.05 7.56
    6 -8 5 159.94 7.14
    6 8 5 182.37 8.75
    -6 8 -5 181.73 9.17
    6 8 6 162.9 8.48
    -6 9 0 -5.59 4.5
    -6 -9 0 -3.91 3.38
    -6 -9 0 -7.53 9.03
    -6 9 1 125.77 8.59
    -6 -9 -1 103.23 7.84
    -6 9 -1 99.23 6.38
    -6 -9 -1 111.47 10.11
    -6 9 -1 84.6 5.87
    -6 -9 1 141.09 12.12
    -6 -9 2 2.62 3.09
    -6 9 2 1.97 2.29
    -6 -9 -2 2.66 2.16
    -6 9 -2 0.33 1.98
    6 9 2 2.19 1.17
    -6 9 -2 2.57 1.54
    -6 -9 3 59.23 6.33
    -6 9 3 56.83 5.21
    -6 -9 -3 45.12 4.68
    -6 9 -3 50.19 4.39
    6 9 3 40.85 3.49
    -6 9 -3 43.85 4.13
    -6 9 4 27.09 4.22
    -6 -9 4 28.07 4.82
    -6 -9 -4 17.1 4.14
    -6 9 -4 19.63 3.72
    -6 9 -4 22.78 3.48
    6 9 4 27.47 3.12
    6 -9 4 18.16 2.26
    -6 -9 5 56.17 5.59
    6 -9 -5 49.91 3.31
    -6 -9 -5 48.05 5.01
    6 -9 5 44.99 3.15
    6 9 5 47.3 4.08
    -6 9 -5 49.03 4.49
    -6 10 0 1556.03 39.72
    -6 -10 0 1334.02 41.25
    -6 -10 -1 9.43 3.65
    -6 -10 1 5.92 5.54
    -6 10 1 11.58 3.8
    -6 -10 -1 5.96 3.2
    -6 10 -1 8.43 2.49
    -6 10 -1 7.8 2.04
    -6 -10 2 2.81 3.94
    -6 10 2 7.9 2.99
    -6 -10 -2 3.69 2.23
    -6 10 -2 6.22 2.1
    6 10 2 3.95 1.33
    -6 10 -2 4.36 1.77
    -6 10 3 37.62 4.64
    -6 -10 3 42.58 6.21
    -6 -10 -3 20.1 3.69
    -6 10 -3 23.79 3.43
    6 10 3 24.42 2.74
    -6 10 -3 25.12 3.21
    -6 -10 4 1184.47 35.7
    -6 10 4 1218.6 33.94
    -6 -10 -4 916.57 31.34
    -6 10 -4 945.32 30.58
    6 -10 4 730.65 27.11
    6 10 4 881.61 29.23
    -6 10 -4 901.11 30.47
    6 10 5 4.56 1.69
    6 -10 5 3.48 1.29
    -6 -11 0 -3.36 4.08
    -6 11 0 -3.26 5.7
    -6 -11 0 -2.28 2.71
    -6 11 0 -3.37 2.91
    -6 -11 -1 97.61 8.32
    -6 11 -1 112.27 7.45
    -6 -11 -1 154.67 10.12
    -6 -11 1 147.67 14.08
    -6 -11 2 1.79 4.96
    -6 11 2 8.91 3.56
    -6 -11 -2 3.76 2.59
    -6 11 -2 4.58 2.26
    6 11 2 5.58 1.43
    -6 11 -2 2.85 1.74
    -6 -11 3 118.88 10.89
    -6 11 3 130.21 9.01
    -6 -11 -3 58.59 6.09
    -6 11 -3 91.89 6.56
    6 11 3 80.95 5.09
    -6 11 -3 79.17 5.83
    -6 11 4 15.83 4.26
    -6 -11 4 17.75 5.19
    -6 11 -4 8.56 3.35
    6 11 4 16.07 2.5
    6 -11 4 11.39 1.86
    -6 11 -4 16.26 3.18
    6 -11 5 62.73 3.79
    6 11 5 70.3 5.13
    -6 12 0 376.23 19.66
    -6 -12 0 372.21 15.67
    -6 -12 -1 113.99 7.93
    -6 -12 -1 124.79 8.47
    -6 -12 1 141.94 11.37
    -6 12 -2 109.16 7.64
    6 12 2 148.08 6.99
    -6 -12 2 85.52 12.37
    -6 12 -2 162.82 8.66
    -6 12 -3 274.18 13.19
    6 12 3 245.83 11.13
    -6 12 -3 267.38 12.71
    6 -12 4 278.28 10.56
    6 12 4 315.7 12.33
    6 -12 5 17.86 2.16
    6 12 5 23.8 3.08
    -6 -13 0 3.11 2.7
    -6 13 0 -0.32 2.74
    -6 13 0 -1.05 2.15
    -6 13 1 166.32 12.34
    -6 -13 -1 174.67 10.16
    -6 -13 1 204.74 12.59
    -6 -13 2 -2 4.98
    -6 13 2 -0.52 4.68
    -6 13 -2 -4.32 2.53
    6 13 2 2.62 1.56
    -6 13 -2 1.07 2.12
    -6 -13 3 34.17 9.14
    6 13 3 61.35 4.48
    6 13 4 16.72 2.52
    6 -13 5 72.27 4.25
    6 13 5 86.69 5.8
    -6 14 0 50.07 5.43
    -6 14 0 40.76 4.05
    -6 -14 0 55.45 5.74
    -6 14 1 48.49 6.12
    -6 14 -1 32.09 3.8
    -6 -14 1 52.32 5.91
    -6 -14 -1 38.35 4.58
    6 14 2 651.1 23.61
    -6 -14 2 1039.32 33.73
    6 14 3 60.66 4.54
    6 14 4 22.33 3.01
    6 -14 5 2.92 1.39
    6 15 3 14.86 2.3
    6 15 4 16.02 2.72
    -7 0 0 0.11 1.17
    -7 0 0 -0.65 1.56
    -7 0 0 1.6 1.35
    -7 0 0 -0.97 1.83
    -7 0 0 0.65 1.3
    -7 0 0 1.28 1.2
    -7 0 1 0.88 1.06
    -7 0 1 0.14 1.18
    -7 0 -1 -2.24 1.5
    -7 0 -1 0.97 1.13
    -7 0 -1 0.68 1.26
    -7 0 1 -0.36 1.57
    -7 0 -1 0.69 1.33
    -7 0 1 1.88 1.56
    -7 0 1 0.62 1.14
    -7 0 -1 0.19 1.06
    -7 0 1 0.73 1.09
    -7 0 -1 -0.14 1.25
    -7 0 -2 19.58 3.16
    -7 0 2 10.58 2.32
    -7 0 -2 9.7 2.19
    -7 0 2 17.43 3
    -7 0 -2 21.92 2.98
    -7 0 2 6.94 2.95
    -7 0 3 -1.02 1.81
    -7 0 -3 1.86 1.53
    -7 0 -3 0.19 1.51
    -7 -1 0 96.88 5.2
    -7 1 0 106.92 5.62
    -7 1 0 118.97 6.45
    -7 -1 0 112.07 6.52
    -7 -1 0 116.36 6.38
    -7 1 0 129.09 6.88
    -7 1 0 97.46 5.41
    -7 -1 0 102.86 5.65
    -7 1 0 109.47 5.41
    -7 -1 0 94.72 5.07
    -7 -1 0 112.8 6.16
    -7 1 0 111.85 6
    -7 -1 0 107.23 5.71
    -7 -1 1 2.18 1.19
    -7 -1 -1 2.93 1.72
    -7 -1 1 0.4 1.47
    -7 1 1 1.91 1.34
    -7 1 1 1.41 1.41
    -7 1 -1 1.18 1.45
    -7 -1 -1 1.62 1.56
    -7 -1 1 2.75 1.45
    -7 1 -1 1.26 1.23
    -7 -1 1 2.9 1.63
    -7 1 -1 2.05 1.37
    -7 1 1 2.2 1.54
    -7 1 -1 1.73 1.48
    -7 -1 -1 0.12 2.25
    -7 1 1 1.69 1.52
    -7 -1 1 -0.96 2.77
    -7 1 1 1.74 1.23
    -7 -1 1 0.42 1.3
    -7 1 -1 0.52 1.27
    -7 -1 -1 2.51 1.22
    -7 1 1 2.9 1.31
    -7 -1 1 2.05 1.19
    -7 1 -1 2.25 1.28
    -7 -1 2 811.15 28.57
    -7 1 -2 876.28 28.77
    -7 1 -2 1008.06 30.85
    -7 -1 2 959.7 29.37
    -7 -1 -2 980.99 30.87
    -7 1 2 809.65 28.46
    -7 -1 2 930.3 30.58
    -7 1 2 974.27 31.13
    -7 1 -2 725.18 27.93
    -7 -1 -2 784.9 28.54
    -7 1 2 1002.82 29.51
    -7 -1 2 1046.34 30.23
    -7 1 -2 763.8 28.03
    -7 1 2 983.56 28.87
    -7 1 -2 839.8 29.19
    -7 -1 -2 1077.3 31.37
    -7 -1 3 31.42 3.64
    -7 1 3 28.2 3.62
    -7 1 3 29.98 3.21
    -7 -1 -3 19.47 2.92
    -7 1 -3 24.87 3.29
    -7 -1 -3 30.8 3.55
    -7 -2 0 0.31 1.73
    -7 2 0 1.21 1.33
    -7 -2 0 1.02 1.39
    -7 2 0 -1.26 1.75
    -7 -2 0 0.43 1.28
    -7 2 0 0.51 1.41
    -7 2 0 0.81 1.67
    -7 -2 0 -1.87 2.4
    -7 2 0 -0.74 1.94
    -7 2 0 0.28 1.43
    -7 -2 1 255.21 10.87
    -7 2 1 232.91 10.12
    -7 2 1 283.37 10.83
    -7 2 -1 285.77 11.52
    -7 -2 -1 274.02 11.65
    -7 -2 1 266.41 11.04
    -7 2 -1 257.45 10.38
    -7 -2 1 263.39 11.18
    -7 2 -1 262.9 10.91
    -7 2 1 269.32 11.67
    -7 2 -1 218.62 9.61
    -7 -2 -1 237.35 10.36
    -7 2 1 239.79 9.76
    -7 -2 1 312.66 12.03
    -7 -2 -1 209.47 9.15
    -7 2 1 251.38 9.9
    -7 2 -1 234.38 9.9
    -7 -2 -1 288.86 12.01
    -7 2 1 241.58 10.25
    -7 2 -1 230.01 10.46
    -7 2 2 1.55 1.63
    -7 -2 -2 -2.23 3.5
    -7 -2 2 0.42 1.91
    -7 2 -2 1.96 1.86
    -7 -2 -2 0.97 1.89
    -7 -2 2 -0.14 1.54
    -7 2 -2 0.69 1.74
    -7 -2 2 1.97 1.86
    -7 2 2 2.58 1.93
    -7 2 -2 7.92 2.2
    -7 -2 -2 0.53 2.48
    -7 2 2 1.4 2.21
    -7 -2 2 -2.45 3.13
    -7 2 2 -1.56 2.66
    -7 2 -2 1.55 2.01
    -7 2 -2 1.96 1.6
    -7 2 2 1.72 1.41
    -7 -2 3 347.06 14.23
    -7 2 3 341.88 14.57
    -7 -2 -3 279.52 12.54
    -7 2 3 364.19 13.06
    -7 -2 3 305.02 12.91
    -7 2 -3 371.58 14.48
    -7 -2 -3 360.41 14.62
    -7 2 -3 322.12 13.33
    -7 -2 4 3.76 2
    -7 3 0 514.79 17.65
    -7 3 0 460.8 17.07
    -7 -3 0 484.15 18.12
    -7 3 0 478.86 17.89
    -7 3 0 405.26 15.86
    -7 -3 0 522 17.87
    -7 3 0 458.45 16.5
    -7 -3 0 522.15 18.36
    -7 3 0 468.16 17.2
    -7 3 -1 45.17 3.96
    -7 3 1 48.16 3.88
    -7 3 1 57.45 4
    -7 3 -1 53.34 4.3
    -7 -3 -1 47.77 4.4
    -7 -3 1 44.02 3.94
    -7 -3 1 48.89 4.11
    -7 3 -1 52.76 4.08
    -7 3 1 52.86 4.42
    -7 3 -1 42.84 3.29
    -7 -3 -1 42.83 3.98
    -7 3 1 37.01 3.04
    -7 -3 1 58.87 4.96
    -7 3 1 44.53 3.79
    -7 3 -1 43 3.62
    -7 -3 -1 63.15 5.51
    -7 3 1 45.3 3.74
    -7 3 -1 49.98 4.07
    -7 -3 1 50.13 4.28
    -7 -3 2 120.31 6.97
    -7 3 -2 147.3 7.76
    -7 3 -2 157.02 7.61
    -7 -3 -2 136.17 7.87
    -7 -3 2 138.94 7.15
    -7 3 2 125.88 6.78
    -7 -3 2 145.64 7.7
    -7 3 2 146.53 8.06
    -7 3 -2 96.59 5.82
    -7 -3 -2 131.3 7.05
    -7 3 2 156.01 7.13
    -7 -3 2 172.32 8.55
    -7 3 2 155.1 7.4
    -7 3 -2 122.69 6.46
    -7 3 2 124.61 6.54
    -7 -3 -2 193.07 10.71
    -7 3 -2 134.6 7.2
    -7 -3 3 1.31 1.72
    -7 3 3 0.43 1.76
    -7 3 3 0.22 1.6
    -7 -3 3 1.5 1.68
    -7 3 -3 1.66 1.73
    -7 -3 -3 0.61 1.78
    -7 3 -3 0.65 1.81
    -7 -3 4 361.54 14.26
    -7 -3 5 64.44 4.79
    -7 4 0 -1.68 2.58
    -7 4 0 0.69 1.69
    -7 4 0 2.16 1.58
    -7 -4 0 -4.48 3.54
    -7 -4 0 -4.06 3.32
    -7 4 0 2.21 1.78
    -7 4 0 -0.45 2.13
    -7 4 -1 59.51 4.62
    -7 4 1 57.12 4.25
    -7 4 1 56.05 3.87
    -7 4 -1 54.67 4.28
    -7 4 -1 52.81 4.2
    -7 4 1 52.45 4.5
    -7 4 -1 41.28 3.22
    -7 4 1 44.65 3.26
    -7 -4 -1 48.55 4.21
    -7 -4 1 68.19 5.41
    -7 4 1 58.27 4.33
    -7 4 -1 49.94 3.95
    -7 -4 1 53.65 4.7
    -7 -4 -1 81.67 6.75
    -7 4 1 54.87 4.11
    -7 4 -1 50.49 4.11
    -7 -4 -2 7.42 2.2
    -7 -4 -2 4.46 3.56
    -7 -4 2 6.17 2.03
    -7 4 2 7.62 1.94
    -7 4 -2 11.02 2.19
    -7 4 -2 4.61 2.07
    -7 4 2 8.71 2.25
    -7 -4 -2 5.65 2.3
    -7 -4 2 4.04 2.48
    -7 4 -2 3.75 1.98
    -7 4 -2 6.42 1.9
    -7 4 2 6.98 1.77
    -7 -4 3 82.11 5.51
    -7 4 -3 98.99 6.06
    -7 4 3 80.78 5.3
    -7 -4 -3 92.82 6.3
    -7 4 3 85.84 6.1
    -7 -4 -3 66.1 5.15
    -7 4 -3 69.33 4.8
    -7 4 -3 80.74 5.41
    -7 -4 4 23.96 3.77
    -7 5 0 1029.74 33.16
    -7 5 0 908.75 33.01
    -7 -5 0 1153.52 34.56
    -7 5 0 960.73 32.08
    -7 -5 0 1148.57 35.93
    -7 5 0 875.43 32.13
    -7 5 1 -0.65 1.53
    -7 -5 -1 -1.34 2.96
    -7 -5 1 -0.62 2.15
    -7 5 -1 1.18 1.32
    -7 5 -1 0.94 1.67
    -7 5 -1 1.13 1.2
    -7 5 1 1.75 1.62
    -7 5 -1 1.2 1.13
    -7 -5 -1 -2.15 2.13
    -7 -5 1 -0.61 2.62
    -7 5 1 -0.15 2.14
    -7 5 -1 -1.21 1.81
    -7 5 1 1.02 1.18
    -7 5 -1 1.6 1.32
    -7 5 2 40.81 3.84
    -7 -5 2 45.3 4.49
    -7 5 -2 44.4 3.95
    -7 5 2 39.88 4.13
    -7 -5 -2 40.3 4.06
    -7 -5 2 52.21 5.03
    -7 5 -2 37.71 3.57
    -7 5 2 39.67 3.48
    -7 5 -2 37.6 3.75
    -7 5 3 0.65 1.82
    -7 -5 3 3.36 1.83
    -7 5 -3 1.87 1.57
    -7 5 3 1.48 1.7
    -7 5 -3 0.96 1.95
    -7 5 -3 1.55 1.57
    -7 5 3 2.41 1.34
    -7 -5 4 836.45 28.99
    -7 6 0 -3.82 3.07
    -7 6 0 0.93 1.61
    -7 -6 0 -5.04 4.09
    -7 -6 0 -4.18 4.01
    -7 6 0 -1.43 2.33
    -7 6 -1 49.69 4.79
    -7 6 1 39.05 3.97
    -7 6 -1 36.8 3.76
    -7 6 1 37.83 4.01
    -7 -6 -1 39.02 4.05
    -7 -6 1 43.18 4.93
    -7 6 1 47.27 4.32
    -7 6 -1 40.1 3.68
    -7 -6 1 44.08 5.01
    -7 6 1 34.77 3.48
    -7 6 -1 38.3 3.73
    -7 6 2 2.75 1.84
    -7 -6 -2 5.14 4.65
    -7 -6 2 1.79 2.27
    -7 6 2 1.27 1.66
    -7 -6 -2 -1.9 3.07
    -7 6 -2 0.15 2.04
    -7 6 -2 1.73 1.61
    -7 6 2 1.77 1.46
    -7 -6 3 61.28 5.26
    -7 6 3 62.4 4.89
    -7 6 -3 52.8 4.33
    -7 -6 4 13.61 3.34
    -7 7 0 359.8 15.23
    -7 -7 0 375.41 16.29
    -7 7 0 305.71 13.34
    -7 7 0 277.59 12.98
    -7 -7 0 441.54 19.64
    -7 -7 -1 41.69 7.79
    -7 -7 1 36.61 5.13
    -7 7 -1 32.95 4.6
    -7 7 1 27.69 3.6
    -7 -7 -1 20.31 3.59
    -7 -7 1 20.02 3.94
    -7 7 1 25.99 3.59
    -7 7 -1 21.7 3.08
    -7 7 1 21.94 2.89
    -7 7 -1 20.82 2.93
    -7 -7 2 178.52 10.17
    -7 7 2 163.1 8.69
    -7 7 2 143.96 8.54
    -7 7 -2 139.53 7.86
    -7 7 2 131.64 7.52
    -7 -7 -2 177.34 17.14
    -7 7 -2 137.54 7.84
    -7 -7 3 116.65 7.91
    -7 8 0 -0.54 2.6
    -7 -8 0 -4.79 5.28
    -7 8 0 -1.23 1.71
    -7 8 -1 186.47 11.27
    -7 8 1 145.01 8.74
    -7 8 1 115.36 7.68
    -7 8 -1 109.4 7.05
    -7 -8 1 166.88 11.66
    -7 -8 -1 186.79 16.86
    -7 8 1 105.78 6.71
    -7 8 -1 109.54 6.97
    -7 -8 -2 2.77 8.28
    -7 -8 2 -1.24 3.96
    -7 9 0 172.22 10.93
    -7 -9 0 171.01 14.93
    -7 -9 1 35.7 6.51
    -7 9 1 17.15 2.83
_refine_special_details
;
 Reflections were merged by SHELXL according to the crystal
 class for the calculation of statistics and refinement.
 _reflns_Friedel_fraction is defined as the number of unique
 Friedel pairs measured divided by the number that would be
 possible theoretically, ignoring centric projections and
 systematic absences.
;
_reflns_number_total     1350
_reflns_number_gt     1238
_reflns_threshold_expression     'I > 2\s(I)'
_refine_ls_structure_factor_coef     Fsqd
_refine_ls_matrix_type     full
_refine_ls_R_factor_all     0.0354
_refine_ls_R_factor_gt     0.0330
_refine_ls_wR_factor_gt     0.1000
_refine_ls_wR_factor_ref     0.1022
_refine_ls_goodness_of_fit_all     1.083
_refine_ls_goodness_of_fit_ref     1.083
_refine_ls_restrained_S_all     ?
_refine_ls_restrained_S_obs     ?
_refine_ls_number_reflns     1350
_refine_ls_number_parameters     56
_refine_ls_number_restraints     0
_refine_ls_number_constraints     0
_refine_ls_hydrogen_treatment     undef
_refine_ls_weighting_scheme     calc
_refine_ls_weighting_details
              'w=1/[\s^2^(Fo^2^)+(0.0705P)^2^+1.3389P] where P=(Fo^2^+2Fc^2^)/3'
_atom_sites_solution_primary     dual
_refine_ls_shift/su_max     0.002
_refine_ls_shift/su_mean     0.000
_refine_diff_density_max     2.627
_refine_diff_density_min     -2.78
_refine_ls_extinction_method     'none'
_refine_ls_extinction_coef     ?
_refine_ls_abs_structure_details     ?
_refine_ls_abs_structure_Flack     ?
_refine_ls_abs_structure_Rogers     ?
loop_
    _atom_type_symbol
    _atom_type_description
    _atom_type_scat_dispersion_real
    _atom_type_scat_dispersion_imag
    _atom_type_scat_source
    'O' 'O' 0.0106 0.0060
                         'International Tables Vol C Tables 4.2.6.8 and 6.1.1.4'
    'K' 'K' 0.2009 0.2494
                         'International Tables Vol C Tables 4.2.6.8 and 6.1.1.4'
    'Mo' 'Mo' -1.6832 0.6857
                         'International Tables Vol C Tables 4.2.6.8 and 6.1.1.4'
    'Tb' 'Tb' -0.1723 4.1537
                         'International Tables Vol C Tables 4.2.6.8 and 6.1.1.4'
_computing_data_collection
;
CrysAlis Pro (Rigaku OD, 2019)
;
_computing_cell_refinement
;
CrysAlis Pro (Rigaku OD, 2019)
;
_computing_data_reduction
;
CrysAlis Pro (Rigaku OD, 2019)
;
_computing_structure_solution
;
SHELXT (Sheldrick, 2015a)
;
_computing_structure_refinement
;
SHELXL (Sheldrick, 2015b)
;
_computing_molecular_graphics
;
<i>OLEX2</i> (Dolomanov <i>et al.</i>,  2009)
;
_computing_publication_material
;
publCIF (Westrip, 2010)
;
loop_
    _atom_site_type_symbol
    _atom_site_label
    _atom_site_fract_x
    _atom_site_fract_y
    _atom_site_fract_z
    _atom_site_U_iso_or_equiv
    _atom_site_adp_type
    _atom_site_calc_flag
    _atom_site_occupancy
    _atom_site_disorder_assembly
    _atom_site_disorder_group
    Tb Tb1 0.000000 0.49384(2) 0.250000 0.00653(12) Uani d 1 . .
    Mo Mo1 0.48012(7) 0.60289(2) 0.48337(5) 0.00701(12) Uani d 1 . .
    K K1 0.500000 0.77012(8) 0.750000 0.0114(2) Uani d 1 . .
    O O2 0.7489(5) 0.53496(13) 0.5042(2) 0.0089(4) Uani d 1 . .
    O O4 0.6111(5) 0.69028(13) 0.4759(3) 0.0105(5) Uani d 1 . .
    O O1 0.2592(5) 0.59503(12) 0.3093(3) 0.0099(4) Uani d 1 . .
    O O3 0.2716(5) 0.60251(12) 0.6603(3) 0.0102(4) Uani d 1 . .
loop_
    _atom_site_aniso_label
    _atom_site_aniso_U_11
    _atom_site_aniso_U_22
    _atom_site_aniso_U_33
    _atom_site_aniso_U_12
    _atom_site_aniso_U_13
    _atom_site_aniso_U_23
    Tb1 0.00409(18) 0.01076(18) 0.00476(17) 0.000 -0.00033(5) 0.000
    Mo1 0.00425(19) 0.01069(19) 0.00610(19) 0.00024(8) -0.00066(7) -0.00020(10)
    K1 0.0118(5) 0.0136(5) 0.0089(5) 0.000 -0.0008(3) 0.000
    O2 0.0056(12) 0.0138(9) 0.0073(9) 0.0017(9) -0.0008(6) 0.0002(7)
    O4 0.0096(12) 0.0130(10) 0.0089(10) -0.0036(9) 0.0011(7) -0.0007(8)
    O1 0.0069(10) 0.0143(10) 0.0084(10) -0.0001(8) -0.0021(8) 0.0002(8)
    O3 0.0089(10) 0.0144(10) 0.0073(9) -0.0003(8) 0.0003(8) -0.0008(7)
_geom_special_details
;
 All esds (except the esd in the dihedral angle between two l.s. planes)
 are estimated using the full covariance matrix.  The cell esds are taken
 into account individually in the estimation of esds in distances, angles
 and torsion angles; correlations between esds in cell parameters are only
 used when they are defined by crystal symmetry.  An approximate (isotropic)
 treatment of cell esds is used for estimating esds involving l.s. planes.
;
loop_
    _geom_bond_atom_site_label_1
    _geom_bond_atom_site_label_2
    _geom_bond_site_symmetry_2
    _geom_bond_distance
    _geom_bond_publ_flag
    Tb1 Tb1 5_565 3.99999(11) ?
    Tb1 Tb1 5_566 3.99999(10) ?
    Tb1 K1 2_564 4.2788(14) ?
    Tb1 O2 5_666 2.399(2) ?
    Tb1 O2 7_465 2.399(2) ?
    Tb1 O2 3_655 2.511(2) ?
    Tb1 O2 1_455 2.511(2) ?
    Tb1 O1 3 2.308(2) ?
    Tb1 O1 . 2.308(2) ?
    Tb1 O3 7_565 2.339(2) ?
    Tb1 O3 5_566 2.339(2) ?
    Mo1 K1 . 3.7062(11) ?
    Mo1 K1 2_664 3.9694(9) ?
    Mo1 K1 2_564 3.8378(9) ?
    Mo1 O2 . 1.847(2) ?
    Mo1 O4 . 1.719(2) ?
    Mo1 O1 . 1.793(2) ?
    Mo1 O3 . 1.767(2) ?
    K1 Mo1 2_565 3.8378(9) ?
    K1 Mo1 3_656 3.7062(11) ?
    K1 Mo1 4_566 3.8378(9) ?
    K1 O4 . 2.684(2) ?
    K1 O4 4_466 2.771(2) ?
    K1 O4 3_656 2.684(2) ?
    K1 O4 2_665 2.771(2) ?
    K1 O1 4_566 2.817(3) ?
    K1 O1 2_565 2.817(3) ?
    K1 O3 . 3.330(3) ?
    K1 O3 3_656 3.330(3) ?
    O2 Tb1 5_666 2.399(2) ?
    O2 Tb1 1_655 2.511(2) ?
    O4 K1 2_664 2.771(2) ?
    O1 K1 2_564 2.817(3) ?
    O3 Tb1 5_566 2.339(2) ?
loop_
    _geom_angle_atom_site_label_1
    _geom_angle_atom_site_label_2
    _geom_angle_atom_site_label_3
    _geom_angle_site_symmetry_1
    _geom_angle_site_symmetry_3
    _geom_angle
    _geom_angle_publ_flag
    Tb1 Tb1 Tb1 5_566 5_565 173.598(18) ?
    Tb1 Tb1 K1 5_566 2_564 86.799(9) ?
    Tb1 Tb1 K1 5_565 2_564 86.799(9) ?
    O2 Tb1 Tb1 5_666 5_565 146.02(5) ?
    O2 Tb1 Tb1 7_465 5_565 36.40(5) ?
    O2 Tb1 Tb1 3_655 5_565 34.54(5) ?
    O2 Tb1 Tb1 1_455 5_565 142.24(5) ?
    O2 Tb1 Tb1 5_666 5_566 36.40(5) ?
    O2 Tb1 Tb1 7_465 5_566 146.02(5) ?
    O2 Tb1 Tb1 3_655 5_566 142.24(5) ?
    O2 Tb1 Tb1 1_455 5_566 34.54(5) ?
    O2 Tb1 K1 3_655 2_564 72.73(5) ?
    O2 Tb1 K1 1_455 2_564 72.73(5) ?
    O2 Tb1 K1 7_465 2_564 102.57(6) ?
    O2 Tb1 K1 5_666 2_564 102.57(6) ?
    O2 Tb1 O2 1_455 3_655 145.47(11) ?
    O2 Tb1 O2 5_666 3_655 117.12(10) ?
    O2 Tb1 O2 5_666 1_455 70.93(9) ?
    O2 Tb1 O2 7_465 3_655 70.93(9) ?
    O2 Tb1 O2 7_465 1_455 117.12(10) ?
    O2 Tb1 O2 7_465 5_666 154.87(11) ?
    O1 Tb1 Tb1 . 5_565 99.23(6) ?
    O1 Tb1 Tb1 3 5_565 75.57(6) ?
    O1 Tb1 Tb1 . 5_566 75.57(6) ?
    O1 Tb1 Tb1 3 5_566 99.23(6) ?
    O1 Tb1 K1 3 2_564 37.35(6) ?
    O1 Tb1 K1 . 2_564 37.35(6) ?
    O1 Tb1 O2 3 5_666 130.14(8) ?
    O1 Tb1 O2 . 3_655 68.88(7) ?
    O1 Tb1 O2 3 1_455 68.88(7) ?
    O1 Tb1 O2 3 3_655 83.59(8) ?
    O1 Tb1 O2 . 5_666 72.62(8) ?
    O1 Tb1 O2 . 1_455 83.59(8) ?
    O1 Tb1 O2 3 7_465 72.62(8) ?
    O1 Tb1 O2 . 7_465 130.14(8) ?
    O1 Tb1 O1 . 3 74.71(11) ?
    O1 Tb1 O3 3 7_565 150.21(8) ?
    O1 Tb1 O3 3 5_566 108.63(9) ?
    O1 Tb1 O3 . 7_565 108.63(9) ?
    O1 Tb1 O3 . 5_566 150.21(8) ?
    O3 Tb1 Tb1 7_565 5_565 74.69(5) ?
    O3 Tb1 Tb1 7_565 5_566 110.34(5) ?
    O3 Tb1 Tb1 5_566 5_566 74.69(5) ?
    O3 Tb1 Tb1 5_566 5_565 110.34(5) ?
    O3 Tb1 K1 5_566 2_564 138.32(6) ?
    O3 Tb1 K1 7_565 2_564 138.32(6) ?
    O3 Tb1 O2 7_565 1_455 140.29(7) ?
    O3 Tb1 O2 7_565 5_666 76.95(8) ?
    O3 Tb1 O2 5_566 1_455 70.98(8) ?
    O3 Tb1 O2 5_566 7_465 76.95(8) ?
    O3 Tb1 O2 7_565 3_655 70.98(8) ?
    O3 Tb1 O2 5_566 3_655 140.29(7) ?
    O3 Tb1 O2 5_566 5_666 84.31(8) ?
    O3 Tb1 O2 7_565 7_465 84.31(8) ?
    O3 Tb1 O3 5_566 7_565 83.37(11) ?
    K1 Mo1 K1 . 2_664 77.135(10) ?
    K1 Mo1 K1 2_564 2_664 81.22(2) ?
    K1 Mo1 K1 . 2_564 78.802(10) ?
    O2 Mo1 K1 . 2_564 156.08(6) ?
    O2 Mo1 K1 . 2_664 86.36(7) ?
    O2 Mo1 K1 . . 118.26(7) ?
    O4 Mo1 K1 . 2_564 71.14(9) ?
    O4 Mo1 K1 . 2_664 36.07(8) ?
    O4 Mo1 K1 . . 41.90(7) ?
    O4 Mo1 O2 . . 109.34(11) ?
    O4 Mo1 O1 . . 106.78(11) ?
    O4 Mo1 O3 . . 105.28(10) ?
    O1 Mo1 K1 . . 121.85(7) ?
    O1 Mo1 K1 . 2_564 43.35(7) ?
    O1 Mo1 K1 . 2_664 95.66(7) ?
    O1 Mo1 O2 . . 118.69(10) ?
    O3 Mo1 K1 . . 63.88(7) ?
    O3 Mo1 K1 . 2_564 90.54(8) ?
    O3 Mo1 K1 . 2_664 141.01(7) ?
    O3 Mo1 O2 . . 111.67(10) ?
    O3 Mo1 O1 . . 104.16(12) ?
    Mo1 K1 Mo1 . 2_565 138.799(13) ?
    Mo1 K1 Mo1 4_566 2_565 106.29(4) ?
    Mo1 K1 Mo1 . 4_566 103.230(11) ?
    Mo1 K1 Mo1 3_656 4_566 138.798(13) ?
    Mo1 K1 Mo1 . 3_656 70.24(3) ?
    Mo1 K1 Mo1 3_656 2_565 103.230(11) ?
    O4 K1 Mo1 3_656 . 91.25(6) ?
    O4 K1 Mo1 . 3_656 91.25(6) ?
    O4 K1 Mo1 4_466 2_565 72.98(5) ?
    O4 K1 Mo1 4_466 3_656 127.27(6) ?
    O4 K1 Mo1 3_656 2_565 78.09(5) ?
    O4 K1 Mo1 . . 25.32(5) ?
    O4 K1 Mo1 4_466 . 79.53(5) ?
    O4 K1 Mo1 . 4_566 78.09(5) ?
    O4 K1 Mo1 . 2_565 148.56(6) ?
    O4 K1 Mo1 3_656 4_566 148.57(6) ?
    O4 K1 Mo1 2_665 2_565 88.96(6) ?
    O4 K1 Mo1 2_665 4_566 72.98(5) ?
    O4 K1 Mo1 3_656 3_656 25.32(5) ?
    O4 K1 Mo1 4_466 4_566 88.96(6) ?
    O4 K1 Mo1 2_665 . 127.27(6) ?
    O4 K1 Mo1 2_665 3_656 79.53(5) ?
    O4 K1 O4 3_656 2_665 76.03(6) ?
    O4 K1 O4 . 2_665 121.38(3) ?
    O4 K1 O4 2_665 4_466 149.97(11) ?
    O4 K1 O4 . 4_466 76.03(6) ?
    O4 K1 O4 3_656 4_466 121.38(3) ?
    O4 K1 O4 . 3_656 114.75(11) ?
    O4 K1 O1 3_656 2_565 103.44(7) ?
    O4 K1 O1 . 2_565 134.69(7) ?
    O4 K1 O1 . 4_566 103.44(7) ?
    O4 K1 O1 4_466 4_566 89.97(8) ?
    O4 K1 O1 4_466 2_565 63.32(7) ?
    O4 K1 O1 3_656 4_566 134.69(7) ?
    O4 K1 O1 2_665 4_566 63.32(7) ?
    O4 K1 O1 2_665 2_565 89.97(8) ?
    O4 K1 O3 2_665 . 128.69(7) ?
    O4 K1 O3 2_665 3_656 81.24(7) ?
    O4 K1 O3 3_656 . 67.06(7) ?
    O4 K1 O3 4_466 . 81.24(7) ?
    O4 K1 O3 4_466 3_656 128.69(7) ?
    O4 K1 O3 . 3_656 67.06(7) ?
    O4 K1 O3 . . 53.56(7) ?
    O4 K1 O3 3_656 3_656 53.56(7) ?
    O1 K1 Mo1 4_566 . 128.75(5) ?
    O1 K1 Mo1 4_566 2_565 81.87(6) ?
    O1 K1 Mo1 2_565 3_656 128.75(5) ?
    O1 K1 Mo1 2_565 . 142.52(5) ?
    O1 K1 Mo1 4_566 3_656 142.52(5) ?
    O1 K1 Mo1 4_566 4_566 25.90(5) ?
    O1 K1 Mo1 2_565 4_566 81.87(6) ?
    O1 K1 Mo1 2_565 2_565 25.90(5) ?
    O1 K1 O1 4_566 2_565 59.61(10) ?
    O1 K1 O3 4_566 3_656 131.66(6) ?
    O1 K1 O3 2_565 . 131.66(6) ?
    O1 K1 O3 2_565 3_656 156.71(6) ?
    O1 K1 O3 4_566 . 156.71(6) ?
    O3 K1 Mo1 . 4_566 131.63(4) ?
    O3 K1 Mo1 . . 28.44(4) ?
    O3 K1 Mo1 3_656 2_565 131.63(4) ?
    O3 K1 Mo1 3_656 4_566 115.47(4) ?
    O3 K1 Mo1 3_656 . 52.19(4) ?
    O3 K1 Mo1 . 2_565 115.47(4) ?
    O3 K1 Mo1 3_656 3_656 28.44(4) ?
    O3 K1 Mo1 . 3_656 52.19(4) ?
    O3 K1 O3 . 3_656 48.36(8) ?
    Tb1 O2 Tb1 5_666 1_655 109.07(9) ?
    Mo1 O2 Tb1 . 5_666 127.76(10) ?
    Mo1 O2 Tb1 . 1_655 120.07(9) ?
    Mo1 O4 K1 . . 112.78(11) ?
    Mo1 O4 K1 . 2_664 122.51(11) ?
    K1 O4 K1 . 2_664 122.78(9) ?
    Tb1 O1 K1 . 2_564 112.84(9) ?
    Mo1 O1 Tb1 . . 125.44(11) ?
    Mo1 O1 K1 . 2_564 110.75(10) ?
    Tb1 O3 K1 5_566 . 145.20(9) ?
    Mo1 O3 Tb1 . 5_566 127.02(11) ?
    Mo1 O3 K1 . . 87.68(8) ?
_shelx_res_checksum     78456
_iucr_refine_instructions_details
;
TITL ktbmo2o8_a.res in Pbcn
 ktbmo2o8.res created by SHELXL-2016/4 at 14:02:36 on 22-Sep-2020
REM Old TITL KTbMo2O8 in Pbcn
REM SHELXT solution in Pbcn
REM R1 0.044, Rweak 0.000, Alpha 0.024, Orientation a'=-a, b'=c, c'=b
REM Formula found by SHELXT: O8 K Mo2 Tb
CELL 0.71073 5.0826 18.1273 7.9875 90 90 90
ZERR 4 0.0001 0.0007 0.0002 0 0 0
LATT 1
SYMM 0.5-X,0.5-Y,0.5+Z
SYMM -X,+Y,0.5-Z
SYMM 0.5+X,0.5-Y,-Z
SFAC K Mo O Tb
UNIT 4 8 32 4
L.S. 10
PLAN  20
list 4
fmap 2 53
acta
REM <olex2.extras>
REM <HklSrc "%.\\KTbMo2O8.hkl">
REM </olex2.extras>
WGHT    0.070500    1.338900
FVAR       0.18731
Tb1   4    0.000000    0.493838    0.250000    10.50000    0.00409    0.01076 =
         0.00476    0.00000   -0.00033    0.00000
Mo1   2    0.480123    0.602888    0.483372    11.00000    0.00425    0.01069 =
         0.00610   -0.00020   -0.00066    0.00024
K1    1    0.500000    0.770122    0.750000    10.50000    0.01181    0.01355 =
         0.00892    0.00000   -0.00077    0.00000
O2    3    0.748895    0.534962    0.504186    11.00000    0.00563    0.01379 =
         0.00729    0.00020   -0.00082    0.00172
O4    3    0.611078    0.690278    0.475920    11.00000    0.00956    0.01302 =
         0.00885   -0.00073    0.00115   -0.00363
O1    3    0.259243    0.595030    0.309277    11.00000    0.00689    0.01433 =
         0.00839    0.00023   -0.00210   -0.00011
O3    3    0.271592    0.602514    0.660317    11.00000    0.00893    0.01437 =
         0.00726   -0.00075    0.00028   -0.00030
HKLF 4
REM  ktbmo2o8_a.res in Pbcn
REM R1 =  0.0330 for    1238 Fo > 4sig(Fo)  and  0.0354 for all    1350 data
REM     56 parameters refined using      0 restraints
END
WGHT      0.0705      1.3389
REM Highest difference peak  2.627,  deepest hole -2.613,  1-sigma level  0.455
Q1    1  -0.0673  0.4591  0.1950  11.00000  0.05    2.63
Q2    1   0.0053  0.5187  0.3087  11.00000  0.05    2.38
Q3    1   0.0041  0.4927  0.3805  11.00000  0.05    2.10
Q4    1  -0.0759  0.4570  0.3025  11.00000  0.05    1.94
Q5    1   0.4824  0.5791  0.4232  11.00000  0.05    1.57
Q6    1   0.5460  0.6391  0.5443  11.00000  0.05    1.52
Q7    1   0.0859  0.5349  0.2013  11.00000  0.05    1.47
Q8    1   0.4996  0.6160  0.7027  11.00000  0.05    1.45
Q9    1   0.4756  0.5997  0.3465  11.00000  0.05    1.43
Q10   1   0.0916  0.4407  0.2382  11.00000  0.05    1.40
Q11   1   0.4669  0.5988  0.6129  11.00000  0.05    1.39
Q12   1   0.1594  0.6020  0.7578  11.00000  0.05    1.38
Q13   1   0.0000  0.6173  0.7500  10.50000  0.05    1.35
Q14   1   0.5988  0.5623  0.5219  11.00000  0.05    1.31
Q15   1   1.0199  0.5126  0.4547  11.00000  0.05    1.28
Q16   1   0.5176  0.5191  0.4981  11.00000  0.05    1.28
Q17   1   0.0000  0.6160  0.2500  10.50000  0.05    1.26
Q18   1   0.9370  0.5346  0.5411  11.00000  0.05    1.25
Q19   1  -0.1581  0.4951  0.2933  11.00000  0.05    1.19
Q20   1   0.1930  0.5990  0.1611  11.00000  0.05    1.19
  REM The information below was added by Olex2.
  REM
  REM R1 = 0.0330 for 1238 Fo > 4sig(Fo) and 0.0354 for all 15239 data
  REM n/a parameters refined using n/a restraints
  REM Highest difference peak 2.63, deepest hole -2.61
  REM Mean Shift 0, Max Shift 0.002.
  REM +++ Tabular Listing of Refinement Information +++
  REM R1_all = 0.0354
  REM R1_gt = 0.0330
  REM wR_ref = 0.1022
  REM GOOF = 1.083
  REM Shift_max = 0.002
  REM Shift_mean = 0
  REM Reflections_all = 15239
  REM Reflections_gt = 1238
  REM Parameters = n/a
  REM Hole = -2.61
  REM Peak = 2.63
  REM Flack = n/a
;
data_Dy_Molybdate
_chemical_name_systematic
;
Potassium dysprosium bis(molybdate)
;
_chemical_name_common     ?
_chemical_formula_moiety     'K Dy Mo2 O8'
_chemical_formula_sum     'K Dy Mo2 O8'
_chemical_formula_structural     ?
_chemical_formula_analytical     ?
_chemical_formula_iupac     'K Dy (Mo O4)2'
_chemical_formula_weight     521.48
_chemical_melting_point     ?
_symmetry_cell_setting     orthorhombic
_symmetry_space_group_name_H-M     'P b c n'
_symmetry_space_group_name_Hall     '-P 2n 2ab'
loop_
    _space_group_symop_operation_xyz
    'x, y, z'
    '-x+1/2, -y+1/2, z+1/2'
    '-x, y, -z+1/2'
    'x+1/2, -y+1/2, -z'
    '-x, -y, -z'
    'x-1/2, y-1/2, -z-1/2'
    'x, -y, z-1/2'
    '-x-1/2, y-1/2, z'
_cell_length_a     5.0776(2)
_cell_length_b     18.1214(7)
_cell_length_c     7.9428(3)
_cell_angle_alpha     90
_cell_angle_beta     90
_cell_angle_gamma     90
_cell_volume     730.84(5)
_cell_formula_units_Z     4
_cell_measurement_reflns_used     5121
_cell_measurement_theta_min     2.2630
_cell_measurement_theta_max     33.2820
_cell_measurement_temperature     100
_exptl_crystal_description     plate
_exptl_crystal_colour     'light yellow'
_exptl_crystal_size_max     0.107
_exptl_crystal_size_mid     0.106
_exptl_crystal_size_min     0.032
_exptl_crystal_size_rad     ?
_exptl_crystal_density_diffrn     4.739
_exptl_crystal_density_meas     ?
_exptl_crystal_density_method     ?
_exptl_crystal_F_000     932
_exptl_absorpt_coefficient_mu     14.071
_exptl_absorpt_correction_type     gaussian
_exptl_absorpt_process_details
;
(CrysAlisPro; Rigaku OD, 2019)
;
_exptl_absorpt_correction_T_min     0.247
_exptl_absorpt_correction_T_max     0.695
_exptl_special_details     ?
_diffrn_ambient_temperature     100
_diffrn_radiation_type     'Mo K\a'
_diffrn_radiation_wavelength     0.71073
_diffrn_radiation_source     'micro-focus sealed X-ray tube'
_diffrn_radiation_monochromator     mirror
_diffrn_measurement_device_type     'Rigaku XtaLAB Synergy-S, HyPix'
_diffrn_measurement_method     '\w scans'
_diffrn_detector_area_resol_mean     10.0000
_diffrn_reflns_number     17317
_diffrn_reflns_av_R_equivalents     0.0746
_diffrn_reflns_av_unetI/netI     0.0362
_diffrn_reflns_theta_min     2.248
_diffrn_reflns_theta_max     33.960
_diffrn_reflns_theta_full     25.242
_diffrn_measured_fraction_theta_max     0.933
_diffrn_measured_fraction_theta_full     1.000
_diffrn_reflns_limit_h_min     -7
_diffrn_reflns_limit_h_max     7
_diffrn_reflns_limit_k_min     -27
_diffrn_reflns_limit_k_max     27
_diffrn_reflns_limit_l_min     -11
_diffrn_reflns_limit_l_max     11
_diffrn_reflns_reduction_process     ?
_diffrn_standards_number     ?
_diffrn_standards_interval_count     ?
_diffrn_standards_interval_time     ?
_diffrn_standards_decay_%     ?
loop_
    _diffrn_standard_refln_index_h
    _diffrn_standard_refln_index_k
    _diffrn_standard_refln_index_l
    ? ? ?
loop_
    _refln_index_h
    _refln_index_k
    _refln_index_l
    _refln_F_squared_meas
    _refln_F_squared_sigma
    0 -2 0 3056.71 17.73
    0 2 0 -0.13 0.33
    0 -3 0 -0.4 0.73
    0 3 0 -0.19 0.95
    0 3 0 -0.15 0.93
    0 -4 0 7.1 1.46
    0 4 0 8.74 1.77
    0 4 0 10.07 1.8
    0 -5 0 -0.6 1.02
    0 5 0 -0.29 1.09
    0 6 0 139.05 10.97
    0 -6 0 141.85 11.02
    0 6 0 148.22 11.59
    0 -6 0 144.74 11.04
    0 7 0 0.25 0.96
    0 -7 0 -0.25 0.96
    0 7 0 -0.36 1.05
    0 -7 0 1.02 1.39
    0 -7 0 -0.26 0.99
    0 8 0 3102.02 219.93
    0 -8 0 3088.29 219.89
    0 -8 0 3227.25 220.57
    0 8 0 3337.66 220.79
    0 -8 0 3318.63 220.08
    0 -9 0 0.41 1.38
    0 9 0 0.87 1.52
    0 -9 0 2.8 1.43
    0 -10 0 7259.81 507.13
    0 10 0 7658.18 507.48
    0 -10 0 7322.5 506.6
    0 11 0 1.02 1.4
    0 -11 0 1.34 1.56
    0 -11 0 1.04 1.21
    0 -12 0 1098.21 79.89
    0 12 0 1146.67 80.51
    0 -12 0 1152.55 79.42
    0 -13 0 2.45 1.59
    0 13 0 -0.61 1.4
    0 14 0 202.27 16.22
    0 14 0 229.23 17.58
    0 -14 0 177.77 16.2
    0 15 0 0.5 1.3
    0 15 0 0.72 1.77
    0 -15 0 1.62 1.75
    0 16 0 26.86 4.15
    0 -16 0 25.79 4.34
    0 16 0 29.79 5.25
    0 17 0 0.55 1.57
    0 17 0 1.75 2.52
    0 -17 0 1.76 1.91
    0 18 0 910.68 72.42
    0 -18 0 1041.75 73.1
    0 19 0 3.5 2.03
    0 19 0 0.85 2.55
    0 20 0 1332.5 100.18
    0 20 0 1569.92 102.23
    0 21 0 1.26 1.82
    0 21 0 1.74 2.27
    0 22 0 326.05 27
    0 22 0 371.52 28.69
    0 23 0 0.69 1.99
    0 23 0 -1.8 2.48
    0 24 0 177.45 15.54
    0 24 0 198.75 17.16
    0 -24 0 142.04 15.07
    0 25 0 -0.7 2.65
    0 25 0 4.68 2.93
    0 -25 0 -1.53 2.49
    0 26 0 7.11 2.89
    0 -26 0 10.86 3.42
    0 0 -1 0.12 0.44
    0 0 1 -0.12 0.47
    0 0 -1 -0.4 1.83
    0 0 1 -0.1 0.35
    0 0 -1 1.49 1.3
    0 0 1 -0.11 0.43
    0 0 -1 0.34 0.46
    0 1 -1 -0.13 0.51
    0 -1 1 -0.39 0.66
    0 -1 -1 0.77 1.49
    0 1 -1 -0.75 1.69
    0 1 1 0.23 0.47
    0 -1 -1 -0.22 0.52
    0 -1 1 0.24 0.58
    0 1 -1 0.29 1.19
    0 1 1 0.12 0.54
    0 1 -1 -0.13 0.61
    0 -1 -1 -0.89 1.33
    0 -1 -1 0.26 0.49
    0 -1 1 0.13 0.57
    0 2 -1 55.81 4.68
    0 -2 1 56.73 4.6
    0 -2 1 51.85 4.15
    0 2 1 59.17 4.56
    0 -2 -1 54.22 4.51
    0 -2 -1 55.51 4.65
    0 -2 1 62.42 4.7
    0 2 -1 51.76 4.6
    0 2 -1 68.49 5.5
    0 -2 -1 61 5.93
    0 3 -1 0.19 0.79
    0 3 1 0.33 0.63
    0 -3 -1 -0.35 1.74
    0 -3 1 -0.19 0.98
    0 -3 -1 0.45 0.8
    0 -3 1 0.35 0.48
    0 3 -1 -0.25 1.26
    0 3 1 -0.46 0.45
    0 -4 1 100.18 7.82
    0 4 -1 110.77 8.06
    0 4 1 93.45 7.27
    0 -4 1 87.5 6.98
    0 4 -1 109.05 8.03
    0 -4 -1 99.76 8.37
    0 5 -1 -0.54 1.43
    0 5 -1 0.96 1.28
    0 -5 -1 -0.3 1.36
    0 -5 -1 0.35 0.81
    0 5 1 0.18 0.75
    0 5 -1 0.26 0.65
    0 5 -1 -0.22 1.1
    0 -5 -1 -0.23 1.14
    0 6 -1 11.53 2.45
    0 6 1 7.49 1.55
    0 -6 -1 7.55 1.59
    0 -6 -1 7.28 1.92
    0 6 -1 8.25 1.39
    0 6 -1 6.87 1.67
    0 -6 -1 8.61 1.78
    0 6 1 6.56 1.25
    0 6 -1 7.07 1.8
    0 -7 -1 0.78 1.01
    0 7 1 -0.29 0.96
    0 7 -1 1.94 1.52
    0 7 1 -0.31 1.1
    0 7 -1 -0.21 0.76
    0 -7 1 0.19 0.71
    0 7 -1 0.21 0.96
    0 -7 -1 0.21 1.02
    0 7 1 -0.18 0.83
    0 -7 1 -0.37 0.92
    0 -7 -1 0.26 1.14
    0 7 -1 0.91 1.15
    0 -8 1 613.37 45.37
    0 8 -1 624.62 46.12
    0 8 1 630.77 45.07
    0 -8 -1 632.43 44.77
    0 8 1 668.82 45.13
    0 -8 1 608.36 44.27
    0 8 -1 603.27 44.38
    0 -8 -1 669.95 44.19
    0 8 1 656.5 44.37
    0 -8 1 641.44 44.25
    0 8 -1 607.83 44.07
    0 8 -1 619.53 44.11
    0 -8 1 605.54 43.88
    0 -8 -1 614.43 44.32
    0 -8 1 695.93 45.51
    0 8 1 631.41 44.37
    0 8 1 644.68 44.06
    0 9 -1 1.28 1.67
    0 9 1 -1.34 1.51
    0 -9 -1 -0.36 1.33
    0 -9 1 -0.5 1.68
    0 -9 1 1.43 1.26
    0 9 1 0.82 1.23
    0 9 -1 0.59 1.09
    0 9 1 -0.38 0.8
    0 -9 1 0.17 0.81
    0 9 1 0.72 0.79
    0 -9 1 0.92 1.6
    0 9 1 -0.29 1.23
    0 -9 1 0.13 0.73
    0 10 -1 30.56 4.17
    0 -10 1 32.32 4.23
    0 10 1 34.89 4.74
    0 10 -1 52.01 6.25
    0 -10 1 48.31 5.68
    0 -10 -1 25.52 4.21
    0 10 1 56.32 5.62
    0 10 1 39.88 4.54
    0 -10 1 57.77 5.62
    0 11 1 -0.47 1.34
    0 11 -1 -0.37 1.15
    0 -11 1 0.68 1.18
    0 -11 -1 0.45 1.6
    0 11 -1 1.42 2.05
    0 11 1 2.64 1.72
    0 -11 1 1.12 1.61
    0 11 1 -0.36 1.26
    0 -11 1 -1 1.51
    0 12 1 274.96 22
    0 12 -1 253.04 21.48
    0 -12 1 284.98 21.49
    0 12 -1 349.58 24.19
    0 12 1 317.31 22.7
    0 -12 1 317.87 23.01
    0 -12 -1 257.98 21.92
    0 -12 1 298.52 22.38
    0 13 1 -0.92 1.38
    0 13 -1 1.27 1.27
    0 -13 1 -0.35 1.41
    0 13 -1 -0.76 1.98
    0 -13 1 -1.14 1.78
    0 13 1 -0.53 1.39
    0 -13 -1 0.98 1.7
    0 -13 1 -0.5 1.55
    0 14 -1 33.9 4.51
    0 14 1 30.35 4.43
    0 -14 1 31.5 4.1
    0 -14 1 35.8 5.1
    0 -14 -1 33.58 4.78
    0 14 1 40.68 5.13
    0 14 -1 41.34 5.86
    0 -14 1 34.15 4.72
    0 15 1 0.47 1.34
    0 15 -1 0.48 1.17
    0 -15 1 -1.22 2.11
    0 -15 -1 0.53 1.66
    0 15 1 1.73 1.81
    0 15 -1 2.43 2.23
    0 -15 1 -2.01 1.57
    0 16 -1 381.36 29.2
    0 16 1 344.23 29.44
    0 -16 1 412.21 30.12
    0 16 -1 420.49 31.32
    0 -16 -1 397.97 29.67
    0 -16 1 389.92 29.34
    0 17 -1 -0.52 1.7
    0 17 -1 1.71 2.35
    0 -17 1 1.25 1.79
    0 17 1 0.67 1.65
    0 -17 -1 -1.14 1.99
    0 -17 1 1.54 1.66
    0 18 1 164.02 15.47
    0 18 -1 181.6 15.32
    0 18 -1 203.55 17.37
    0 -18 -1 170.48 15.52
    0 18 1 197.16 16.46
    0 -18 1 177.18 15.1
    0 19 1 1.3 1.69
    0 19 -1 -1.8 2.34
    0 19 1 -0.78 2.13
    0 -19 -1 -1.2 2.02
    0 20 1 276.06 24.66
    0 20 -1 292.93 24.38
    0 20 -1 384.32 27.24
    0 20 1 388.09 27.25
    0 -20 -1 293.88 24.59
    0 21 1 4.14 2.24
    0 21 -1 -1.19 1.93
    0 21 1 2.58 2.36
    0 21 -1 -0.94 2.59
    0 -21 -1 0.63 1.65
    0 22 1 98.8 10.93
    0 22 -1 114.56 10.88
    0 22 1 124.93 12.19
    0 22 -1 112.57 12.48
    0 -22 -1 103.41 10.79
    0 23 1 -2.16 2.58
    0 23 -1 1.24 1.94
    0 23 1 -1.7 2.45
    0 -23 -1 -1.31 2.06
    0 24 1 121.54 12.28
    0 24 -1 118.6 11.84
    0 24 1 154.19 13.79
    0 -24 -1 114.65 11.84
    0 25 1 0.78 2.24
    0 25 -1 0.64 2.35
    0 25 1 -0.87 2.51
    0 -25 -1 -1.36 2.13
    0 26 1 168.06 15.79
    0 27 1 3.26 2.65
    0 -27 1 -0.89 3.09
    0 0 -2 19.74 4.49
    0 0 2 16.01 2.18
    0 0 -2 19.78 2.37
    0 0 2 19.11 2.18
    0 0 -2 20.72 3.78
    0 0 2 13.24 2.13
    0 0 -2 15.06 2.17
    0 1 -2 1.5 2.84
    0 -1 -2 2.29 2.74
    0 1 -2 0.25 0.81
    0 1 2 -0.25 1.03
    0 -1 2 0.24 0.99
    0 -1 -2 -0.8 0.98
    0 1 2 0.62 0.8
    0 -1 -2 -0.58 2.15
    0 -1 2 -1.13 1.11
    0 1 2 -0.66 0.92
    0 1 -2 1.7 2.31
    0 -1 2 -0.47 1.01
    0 1 -2 0.23 0.79
    0 -1 -2 0.24 0.8
    0 -2 2 450.39 33.66
    0 2 -2 468.21 33.74
    0 2 2 477.9 33.52
    0 2 2 455.63 33.58
    0 -2 2 499.15 33.78
    0 -2 -2 456.35 33.64
    0 -2 2 460.43 33.55
    0 2 -2 540.68 35.62
    0 -2 -2 518.54 36.59
    0 -3 2 0.5 0.97
    0 -3 -2 1.39 2.56
    0 -3 2 0.28 1
    0 3 -2 -0.29 0.8
    0 3 2 -0.24 0.76
    0 3 -2 -0.29 0.51
    0 -3 -2 -0.29 0.86
    0 3 -2 1.55 2.05
    0 3 2 -0.53 0.98
    0 -3 2 0.26 1.02
    0 3 2 -0.41 0.53
    0 -4 2 5850.92 418.51
    0 4 -2 6161.57 418.85
    0 -4 2 5939.34 417.6
    0 4 2 6087.69 418.47
    0 -4 -2 6126.03 418.75
    0 4 -2 7055.85 420.24
    0 -4 2 6199.48 418.53
    0 4 2 5992.2 417.51
    0 -4 -2 7246.84 421.56
    0 -5 2 -0.33 1.15
    0 5 -2 1.11 1.12
    0 -5 -2 0.65 2.18
    0 5 -2 -0.61 2.11
    0 -5 2 0.5 0.63
    0 5 2 1.45 0.98
    0 -5 -2 0.49 1.65
    0 5 -2 2.79 1.85
    0 -5 -2 -0.11 0.58
    0 5 2 0.22 0.51
    0 6 2 2466.31 171.49
    0 -6 2 2364.1 170.96
    0 6 -2 2457.07 171.11
    0 6 -2 2622.01 172.95
    0 -6 -2 2840.41 173.24
    0 -6 -2 2924.56 174.25
    0 -6 -2 2440.47 171
    0 6 -2 2700.2 173.74
    0 7 -2 -0.48 1.25
    0 -7 -2 0.56 1.74
    0 7 -2 -0.52 1.8
    0 7 2 0.49 0.83
    0 -7 2 0.68 0.66
    0 7 -2 0.18 0.73
    0 -7 -2 0.87 1.5
    0 7 -2 -0.84 1.54
    0 -7 -2 0.16 0.63
    0 8 -2 1138.43 75.2
    0 8 2 1007.02 73.4
    0 8 -2 1041.75 73.01
    0 8 -2 1058.72 74.26
    0 -8 -2 1071.18 74.26
    0 -8 -2 1045.33 72.95
    0 -8 -2 1039.52 74.87
    0 8 -2 1102.28 74.76
    0 9 2 0.65 0.8
    0 9 -2 -1.24 1.7
    0 9 -2 -0.24 0.83
    0 -9 -2 -0.45 1.31
    0 -9 -2 -0.41 1.33
    0 9 -2 0.4 1.24
    0 9 -2 -0.91 1.53
    0 -9 -2 -1.51 1.7
    0 -9 -2 -0.46 0.92
    0 -10 2 5.04 2.11
    0 10 2 9.74 2.17
    0 10 -2 6.24 2.46
    0 10 -2 7.7 1.71
    0 -10 -2 4.64 2.06
    0 10 2 8.35 2.15
    0 -10 -2 8.55 2.24
    0 10 -2 6.71 1.97
    0 -10 2 8.54 2.23
    0 10 2 5.67 2.03
    0 10 2 9.73 2.2
    0 10 2 7.83 1.58
    0 -10 -2 6 2.21
    0 10 -2 5.32 2.13
    0 -10 -2 6.5 1.7
    0 -10 2 6.6 1.85
    0 11 2 -0.89 1.22
    0 -11 2 0.57 1.63
    0 11 -2 -1.55 1.77
    0 11 -2 0.32 1.06
    0 11 2 -0.51 1.32
    0 -11 -2 -1.74 1.67
    0 -11 2 -0.57 1.24
    0 -11 -2 -0.71 1.35
    0 11 2 0.42 1.42
    0 11 -2 -1.04 1.41
    0 -11 2 0.79 1.19
    0 11 -2 0.37 1.21
    0 -11 2 -0.59 1.25
    0 11 2 -0.28 1.1
    0 11 2 -0.32 1.07
    0 -11 -2 -0.32 0.99
    0 -11 -2 0.42 1.49
    0 -11 2 1.79 2.01
    0 -12 2 905.19 62.26
    0 12 -2 736.84 62.48
    0 12 2 922.64 61.61
    0 -12 -2 997.79 62.62
    0 12 -2 925.92 60.63
    0 -12 2 834.17 60.22
    0 12 2 914.65 61.77
    0 12 2 840.22 60.51
    0 -12 -2 865.33 60.3
    0 -12 2 816.73 60.33
    0 -12 2 898.31 62.27
    0 -12 -2 810.06 60.44
    0 12 2 898.12 60.34
    0 12 2 841.14 59.97
    0 -12 2 779.06 59.74
    0 -12 -2 874.33 60.52
    0 13 -2 2.59 2.48
    0 13 2 0.62 1.78
    0 -13 2 -0.73 2.09
    0 -13 -2 -1.42 2.47
    0 13 2 1.27 2.06
    0 13 -2 1.22 1.42
    0 -13 2 3.05 1.52
    0 13 2 -0.61 1.2
    0 -13 2 0.28 1.09
    0 -13 2 2.83 2.12
    0 -13 2 -0.61 1.03
    0 -13 -2 0.41 1.23
    0 13 2 0.7 1.07
    0 14 -2 3217.82 138.74
    0 -14 2 2822.91 136.6
    0 14 2 2783.62 135.62
    0 14 -2 2152.58 133.31
    0 -14 -2 2072.53 135.21
    0 -14 2 2340.86 133.36
    0 14 2 2291.22 135.01
    0 14 2 1675.31 131.33
    0 -14 2 1461.75 131.08
    0 14 2 1776.38 131.2
    0 -14 -2 1745.71 132.78
    0 14 2 2703.3 133.73
    0 -14 2 2632.6 135.91
    0 -15 2 -1.2 1.52
    0 15 2 -1.3 1.79
    0 -15 -2 3.29 2.47
    0 15 -2 0.48 1.46
    0 -15 2 3.72 2.58
    0 15 2 4.47 2.15
    0 15 -2 1.83 2.87
    0 -15 -2 0.96 1.39
    0 -15 2 -1.39 2.26
    0 16 2 934.78 71.73
    0 -16 2 976.36 70.57
    0 16 -2 926.8 71.02
    0 -16 2 1101.48 72.91
    0 16 -2 1139.93 74.33
    0 16 2 1085.8 72.15
    0 -16 -2 957.15 71.07
    0 -16 2 1053.85 72.42
    0 17 2 -0.61 1.68
    0 17 -2 -0.51 1.6
    0 17 2 1.24 1.62
    0 17 -2 -0.96 2.78
    0 -17 2 -1.32 2.07
    0 -17 -2 1.04 1.49
    0 18 2 124.24 11.91
    0 18 -2 112.81 11.3
    0 18 -2 141.1 14.03
    0 18 2 126.11 12.07
    0 -18 -2 125.85 11.65
    0 -18 2 144.41 12.52
    0 19 -2 -1.07 1.74
    0 19 2 -0.59 1.55
    0 19 2 -0.68 1.95
    0 -19 -2 -0.55 1.51
    0 -19 2 1.31 1.98
    0 20 -2 51.35 6.13
    0 20 2 50.94 6.69
    0 -20 -2 39.52 5.69
    0 -20 2 48.74 6.46
    0 21 -2 1.09 1.9
    0 21 2 -3.96 2.66
    0 -21 2 0.65 1.87
    0 -21 -2 0.58 1.74
    0 22 2 256 21.8
    0 22 -2 226.71 20.46
    0 22 2 283.89 22.72
    0 -22 -2 277.49 21.2
    0 23 -2 -1.65 2.14
    0 23 2 -4.07 3.81
    0 23 2 0.86 2.24
    0 -23 -2 -5.36 3.7
    0 24 2 518.01 41.59
    0 24 -2 512.83 40.21
    0 24 2 630.96 42.58
    0 -24 -2 544.89 40.66
    0 26 2 203.14 18.53
    0 27 2 0.88 2.85
    0 0 -3 1.17 2.87
    0 0 -3 -0.37 0.92
    0 0 3 2.13 1.15
    0 0 3 -0.64 1.11
    0 0 -3 0.89 2.31
    0 0 3 0.33 1.03
    0 0 -3 -0.34 0.73
    0 -1 -3 -2.27 3.12
    0 -1 3 -0.35 1.15
    0 1 -3 0.38 0.93
    0 1 3 -0.37 1.05
    0 -1 -3 -1.48 1.06
    0 1 -3 -1.12 3.49
    0 1 3 -0.62 0.94
    0 -1 -3 0.88 2.28
    0 1 3 -0.65 1.17
    0 1 -3 1.7 2.56
    0 -1 3 -0.33 1.11
    0 1 -3 0.68 1.03
    0 -1 -3 0.36 0.88
    0 -1 3 -0.34 1.16
    0 -2 3 144.01 12.27
    0 2 3 147.34 12.38
    0 2 -3 131.78 12.17
    0 -2 3 155.5 10.96
    0 2 3 147.03 12.03
    0 -2 3 158.79 12.4
    0 -2 3 145.96 12.12
    0 -2 -3 159.27 12.42
    0 2 3 163.06 12.33
    0 2 -3 171.34 14.87
    0 -2 -3 167 16.03
    0 -3 3 0.38 1.13
    0 3 3 0.38 1.35
    0 3 -3 -1.2 1.15
    0 -3 -3 -1.05 3.16
    0 3 3 -0.34 0.93
    0 3 3 0.71 1.12
    0 -3 -3 -0.39 1.01
    0 -3 3 -0.7 1.22
    0 3 -3 -1.57 2.16
    0 -3 3 -0.37 1.21
    0 -4 3 130.31 10.78
    0 4 -3 111.72 10.81
    0 -4 3 116.37 10.89
    0 4 -3 123 9.52
    0 4 3 142.13 10.88
    0 -4 3 136.56 10.87
    0 4 3 127.62 10.87
    0 -4 3 146.74 11.26
    0 -4 -3 125.66 10.97
    0 4 -3 155.97 13.24
    0 4 3 127.71 9.63
    0 -4 -3 156.67 14.47
    0 5 -3 0.93 2.81
    0 5 -3 0.46 1.14
    0 -5 -3 1.94 3.15
    0 -5 3 0.39 1.07
    0 5 -3 -0.16 0.69
    0 5 3 0.38 0.8
    0 -5 3 -0.71 0.83
    0 -5 3 -0.77 1.25
    0 5 -3 0.44 1.21
    0 5 -3 -0.72 2.33
    0 -5 -3 -0.45 1.1
    0 -5 -3 0.74 2.31
    0 5 3 0.6 0.65
    0 -6 -3 11.02 3.62
    0 -6 3 12.11 2.51
    0 6 -3 6.96 2.28
    0 6 -3 9.7 3.56
    0 -6 3 8.23 1.48
    0 6 -3 10.56 1.63
    0 6 3 8.41 2.14
    0 -6 -3 9.89 3
    0 6 -3 6.93 2.82
    0 -6 -3 13.05 2.69
    0 6 -3 8.53 2.22
    0 6 3 7.13 1.3
    0 7 -3 0.83 2.03
    0 7 3 0.3 1.06
    0 -7 3 -0.53 1.78
    0 7 -3 -1.1 1.26
    0 -7 -3 0.88 2.29
    0 -7 3 0.17 0.66
    0 -7 -3 1.21 1.16
    0 -7 -3 -1.36 1.97
    0 7 -3 1.04 1.69
    0 7 -3 1.32 1.72
    0 8 3 78.92 7.1
    0 -8 -3 82.64 7.73
    0 -8 3 75.15 6.36
    0 8 -3 89.84 8.82
    0 8 -3 88.59 8.51
    0 -8 -3 85.78 8.79
    0 -8 -3 78.81 9.47
    0 8 -3 81.22 9.41
    0 9 3 -0.34 0.88
    0 9 -3 -0.74 1.93
    0 -9 -3 1.58 2.17
    0 -9 3 -0.17 0.64
    0 -9 -3 -0.47 1.24
    0 9 -3 -0.61 1.31
    0 9 -3 -0.62 1.78
    0 -9 -3 -1.25 1.8
    0 10 3 38.65 4.29
    0 -10 -3 33.42 4.57
    0 -10 -3 40.87 5.43
    0 10 -3 31.61 5.14
    0 10 -3 28.81 4.74
    0 10 -3 25.18 4.73
    0 -10 -3 31.52 3.39
    0 -10 -3 37.94 5.73
    0 11 3 -2.43 1.54
    0 -11 3 0.57 1.4
    0 -11 -3 -0.57 1.93
    0 -11 -3 -0.59 1.55
    0 11 -3 -0.58 1.81
    0 11 3 0.7 2.21
    0 -11 3 -1.35 1.76
    0 11 -3 -0.77 2.11
    0 -11 -3 0.5 0.92
    0 11 -3 0.65 2.03
    0 -11 -3 0.71 2.15
    0 -11 3 1.02 1.65
    0 12 3 899.14 59.53
    0 -12 3 814.64 60.13
    0 12 3 850.94 60.17
    0 -12 -3 865.88 60.43
    0 12 -3 890.31 58.62
    0 12 3 790.35 60.21
    0 -12 -3 774.09 59.74
    0 12 -3 962.97 62.22
    0 12 -3 819.27 59.76
    0 -12 3 743.49 59.92
    0 12 3 842.76 58.4
    0 -12 -3 777.06 60.22
    0 12 3 841.8 59.67
    0 12 -3 749.43 59.77
    0 -12 3 791.62 59.23
    0 -12 -3 867.51 58.41
    0 13 3 -1.55 2.2
    0 -13 3 -0.7 2.1
    0 13 3 3.94 2.13
    0 13 -3 2.37 1.47
    0 -13 -3 -0.69 2.25
    0 13 -3 1.88 2.7
    0 -13 3 4.05 2.3
    0 -13 -3 0.53 1.59
    0 13 3 0.61 1.84
    0 13 -3 -1.03 1.8
    0 -13 3 -0.86 1.58
    0 13 3 0.92 1.49
    0 -13 -3 3.06 2.43
    0 13 -3 1.12 1.95
    0 13 3 0.96 1.52
    0 -13 -3 -0.32 1.15
    0 14 3 73.03 7.74
    0 -14 3 75.71 8.63
    0 -14 3 58.55 6.39
    0 -14 -3 71.21 8.36
    0 14 -3 74.78 6.85
    0 14 3 74.81 8.18
    0 14 -3 82.31 9.76
    0 -14 -3 60.88 7.01
    0 14 3 57.32 7.24
    0 -14 3 64.33 7.31
    0 14 3 60.77 6.69
    0 -14 3 73.21 8.72
    0 14 3 66.94 6.6
    0 -14 -3 67.63 7.6
    0 -14 3 63.08 6.62
    0 -14 -3 60.16 6.38
    0 15 3 -0.68 1.97
    0 15 3 0.78 2.04
    0 15 -3 -0.41 1.33
    0 15 3 -0.5 1.68
    0 -15 3 -1.88 1.95
    0 15 -3 1.12 2.39
    0 15 3 0.37 1.33
    0 -15 -3 0.8 1.3
    0 -15 3 -3.55 2.78
    0 15 3 2.03 1.77
    0 -15 3 -2.43 1.68
    0 16 3 94.09 10.63
    0 16 -3 124.29 10.05
    0 -16 3 106.24 9.76
    0 16 3 123.1 11.91
    0 16 3 93.62 9.17
    0 16 -3 112.61 13.33
    0 -16 3 83.72 8.88
    0 -16 3 92.65 8.57
    0 -16 -3 128.18 9.92
    0 16 3 111.34 9.82
    0 16 3 98.53 8.74
    0 -16 3 104.55 11.64
    0 17 3 1.42 2.22
    0 -17 3 -0.47 1.79
    0 17 -3 2.41 1.67
    0 17 3 -1.71 2.1
    0 17 -3 1.33 3.99
    0 -17 -3 -0.48 1.5
    0 17 3 -0.18 1.06
    0 -17 3 -5.44 3.25
    0 17 3 0.89 1.76
    0 18 3 34.94 5.2
    0 18 3 32.43 5.46
    0 18 -3 31.79 4.52
    0 -18 3 28.44 4.04
    0 18 -3 15.14 5.54
    0 -18 -3 22.08 3.96
    0 -18 3 29.58 5.56
    0 19 3 -1.33 1.92
    0 19 3 0.77 1.89
    0 19 -3 0.5 1.83
    0 19 -3 -2.79 3.43
    0 -19 -3 -0.51 1.59
    0 -19 3 0.84 2.64
    0 20 3 303.54 23.89
    0 20 -3 271.03 22.68
    0 20 3 299.91 24.14
    0 20 -3 273.84 27.38
    0 -20 -3 285.33 22.89
    0 -20 3 322.09 24.84
    0 21 3 -0.7 2.12
    0 21 -3 2.44 2.08
    0 21 3 -2.18 2.09
    0 21 -3 1.44 3.31
    0 -21 3 1.61 2.52
    0 -21 -3 -0.52 1.73
    0 22 3 363.52 26.67
    0 22 -3 275.92 24.57
    0 22 -3 332.86 30.1
    0 -22 3 375.63 27.25
    0 -22 -3 317.55 25.04
    0 23 3 -0.8 2.77
    0 23 3 -0.92 2.39
    0 23 -3 -1.5 3.44
    0 -23 3 0.78 2.14
    0 24 3 158.13 16.03
    0 24 -3 160.9 18.81
    0 -24 3 178.68 15.94
    0 25 -3 1.59 3.66
    0 25 3 -1.89 2.72
    0 25 -3 -1.54 3.27
    0 26 3 54.35 8.39
    0 26 -3 92.18 12.3
    0 27 3 -1.91 3.43
    0 0 -4 9291.35 621.22
    0 0 4 9715.52 621.18
    0 0 4 9771.99 620.9
    0 0 -4 9516.88 621
    0 0 -4 6814.07 623.3
    0 0 4 9503.99 620.99
    0 0 -4 6072.75 624.62
    0 1 -4 4.09 1.82
    0 1 4 8.71 3.22
    0 1 -4 6.12 4.98
    0 -1 -4 15.58 6.64
    0 -1 4 3.28 2.3
    0 -1 4 6.01 2.27
    0 1 4 9.35 2.36
    0 1 4 8.22 2.76
    0 -1 4 0.87 1.46
    0 1 -4 8.06 4.37
    0 -1 -4 21.38 6.11
    0 -1 4 7.75 2.85
    0 1 -4 6.05 2.35
    0 -1 -4 13.29 2.91
    0 -2 4 1787.89 123.09
    0 2 -4 1809.53 125.34
    0 -2 4 1786.77 125.12
    0 2 4 1774.17 125.17
    0 2 4 1747.32 124.78
    0 2 4 1824.3 124.93
    0 2 -4 1978.43 129.4
    0 -2 -4 1759.2 125.13
    0 -2 4 1667.77 124.69
    0 -2 4 1897.97 125.18
    0 -2 -4 1995.84 131.71
    0 3 -4 -0.53 1.29
    0 -3 4 -0.48 1.63
    0 -3 -4 1.44 3.54
    0 3 4 1.51 1.45
    0 3 4 -1.33 1.21
    0 3 -4 -1.06 2.43
    0 -3 4 -0.87 1.46
    0 3 4 -1.35 1.36
    0 -3 -4 -0.52 1.42
    0 -3 4 1.45 1.57
    0 -4 4 402.01 31.4
    0 4 -4 405.78 31.6
    0 4 4 429.66 31.27
    0 -4 4 417.34 31.2
    0 -4 -4 408.45 31.57
    0 4 -4 503.62 35.03
    0 4 4 393.16 31.14
    0 -4 -4 538.38 37.67
    0 -5 4 -0.47 1.36
    0 5 -4 -1.14 1.21
    0 -5 -4 -1.29 3.55
    0 5 -4 3.76 3.44
    0 -5 4 0.52 1.43
    0 -5 -4 -0.44 1.07
    0 5 4 0.47 1.22
    0 5 -4 1.96 2.55
    0 -5 -4 -0.56 1.28
    0 5 -4 0.57 1.4
    0 -5 -4 1 3
    0 -5 4 -0.46 1.34
    0 5 4 0.59 0.7
    0 -6 -4 72.71 10.52
    0 -6 4 93.47 8.32
    0 6 -4 65.81 8.04
    0 6 -4 76.17 6.41
    0 -6 -4 79.38 7.71
    0 -6 4 79.31 6.67
    0 6 4 89.08 8.09
    0 -6 -4 71.49 8.04
    0 -6 -4 84.79 9.9
    0 6 -4 78.57 8.22
    0 -6 4 85.22 8.06
    0 6 -4 78.78 9.71
    0 6 -4 92.58 11.08
    0 6 4 79.2 6.48
    0 -7 4 0.54 1.42
    0 7 -4 -1.13 3.25
    0 -7 -4 -1.18 2.89
    0 7 -4 0.65 1.48
    0 -7 4 -0.43 0.79
    0 -7 -4 0.48 1.19
    0 7 -4 0.42 0.84
    0 7 4 -0.51 1.25
    0 7 -4 1.22 1.59
    0 -7 -4 0.92 2.27
    0 7 -4 0.9 2.07
    0 7 4 0.93 0.78
    0 8 -4 1669.82 127.15
    0 8 -4 1615.05 124.64
    0 -8 4 2027.49 127.23
    0 -8 4 1786.16 124.56
    0 8 4 1846.02 126.7
    0 -8 -4 1832.63 126.31
    0 8 -4 1945.22 128.69
    0 8 -4 1873.61 127.1
    0 -8 -4 1985.81 128.9
    0 8 4 1823.47 124.43
    0 -8 -4 1998.18 130.41
    0 8 -4 1918.1 129.83
    0 -9 -4 -1.1 2.33
    0 9 4 -0.4 1.29
    0 9 -4 -2.08 2.71
    0 -9 4 -0.41 0.95
    0 -9 -4 -1.09 1.63
    0 9 -4 -0.29 0.99
    0 9 -4 -0.69 1.89
    0 -9 -4 0.87 2.39
    0 9 -4 -0.85 2.22
    0 10 -4 2753.56 200.33
    0 10 4 3005.94 200.8
    0 -10 4 2673.87 199.39
    0 -10 -4 3088.45 201.89
    0 -10 -4 3102.14 203.52
    0 10 -4 3149.58 203.53
    0 10 -4 3281.63 203.03
    0 -10 -4 3143.85 204.82
    0 10 -4 3070.62 204.34
    0 11 4 -0.44 1.37
    0 -11 -4 -0.62 1.77
    0 -11 -4 2.49 2.49
    0 11 -4 0.81 1.98
    0 11 -4 0.82 1.59
    0 -11 -4 -1 2.62
    0 11 -4 -1.87 2.56
    0 -12 4 604.19 47.07
    0 12 4 688.85 46.42
    0 -12 -4 653.25 47.37
    0 12 -4 732.76 49.16
    0 -12 4 593.54 48.16
    0 12 -4 604.57 47.66
    0 12 4 654.63 48.8
    0 -12 -4 662.11 48.16
    0 -12 -4 598.62 48.49
    0 -12 4 604.38 47.12
    0 12 -4 634.69 48.36
    0 13 4 -0.5 1.51
    0 -13 -4 1.44 2.07
    0 -13 -4 -0.77 2.22
    0 13 4 -2.64 2.54
    0 13 -4 5.2 2.95
    0 13 -4 0.98 1.9
    0 -13 4 -0.84 2.54
    0 13 -4 2.45 2.46
    0 -13 4 3.11 2.35
    0 -13 -4 -0.89 2.33
    0 13 4 1.36 2.29
    0 14 4 8.96 2.67
    0 14 4 11.88 3.44
    0 14 -4 18.49 4.02
    0 -14 -4 5.83 2.84
    0 -14 4 14.82 3.84
    0 14 -4 7.36 3.49
    0 14 4 6.56 3.18
    0 14 4 5.55 2.82
    0 14 4 11.46 2.38
    0 -14 4 14.08 3.37
    0 -14 -4 14.28 3.71
    0 14 -4 13.17 3.81
    0 15 4 -0.61 1.85
    0 15 4 -0.84 2.2
    0 15 4 0.78 2.15
    0 -15 4 1.48 2.23
    0 -15 -4 -0.7 2.1
    0 15 -4 -0.68 2.45
    0 15 -4 -1.14 2.43
    0 -15 4 -1.96 2.56
    0 15 4 -0.59 2.03
    0 -15 -4 0.8 2.07
    0 15 -4 -1.47 2.31
    0 15 4 -1.12 1.41
    0 -15 4 -0.54 1.7
    0 16 4 6.85 2.83
    0 -16 4 8.15 2.34
    0 16 4 9.86 3.33
    0 -16 -4 15.09 4.53
    0 16 4 12.42 3.68
    0 16 -4 6.13 3.86
    0 -16 4 8.94 3.02
    0 -16 4 7.64 2.39
    0 16 4 2.13 1.97
    0 16 4 6.39 2.16
    0 -16 4 4.17 3.17
    0 17 4 -0.78 2.79
    0 17 -4 1.45 3.33
    0 -17 4 0.94 1.79
    0 17 4 -0.97 2.67
    0 -17 -4 2.71 3.53
    0 17 -4 -1.32 3.03
    0 17 4 -1.29 2.24
    0 17 4 -0.9 1.83
    0 -17 4 1.35 1.84
    0 -17 4 -2.2 3.02
    0 18 -4 602.55 43.88
    0 18 4 603.74 39.42
    0 18 4 519.01 40.03
    0 18 4 443.42 36.93
    0 18 -4 742.84 44.82
    0 -18 -4 636.75 43.94
    0 -18 4 579.47 41.14
    0 -18 4 402.79 35.93
    0 19 4 -3.08 2.51
    0 19 -4 -1.67 3.24
    0 19 4 -1.04 2.72
    0 19 -4 1.52 3.5
    0 -19 -4 -1.57 3.85
    0 -19 4 -1.1 2.87
    0 20 -4 534.57 52.52
    0 20 4 800.19 49.65
    0 20 4 686.42 50.5
    0 -20 -4 554.39 52.51
    0 20 -4 491.9 51.55
    0 -20 4 774.06 51.58
    0 21 -4 1.71 3.31
    0 21 4 -1.38 2.08
    0 21 4 3.7 2.9
    0 -21 -4 1.63 3.74
    0 21 -4 4.77 4.57
    0 -21 4 1.01 3.03
    0 22 -4 269.33 26.27
    0 22 4 245.74 21.84
    0 -22 -4 242.83 25.36
    0 22 -4 256.75 25.08
    0 -22 4 230.89 21.92
    0 23 -4 -1.73 4.5
    0 23 4 -0.87 2.72
    0 23 -4 9.61 5.02
    0 -23 -4 1.66 3.81
    0 -23 4 -4.71 3.17
    0 24 -4 72.94 11.96
    0 24 4 39.87 8.39
    0 -24 -4 73.47 11.56
    0 24 -4 82.08 11.88
    0 -24 4 67.36 8.92
    0 25 4 -3.14 3.28
    0 25 -4 -1.62 3.16
    0 -25 4 -0.89 2.99
    0 0 -5 -0.63 1.64
    0 0 5 0.59 1.45
    0 0 -5 5.97 5.19
    0 0 5 -0.56 1.18
    0 0 5 0.54 1.25
    0 0 -5 -1.51 4.15
    0 0 -5 -0.59 1.25
    0 1 -5 -1.89 4.34
    0 1 5 -1.19 1.86
    0 -1 5 1.78 1.46
    0 -1 -5 1.95 4.48
    0 1 -5 1.95 1.69
    0 -1 5 -0.58 1.23
    0 1 5 1.64 1.58
    0 -1 5 -0.54 1.56
    0 1 5 1.09 1.57
    0 1 -5 1.46 2.83
    0 -1 -5 -1.49 3.67
    0 -1 -5 1.21 1.48
    0 -1 5 0.57 1.48
    0 1 -5 -0.6 1.38
    0 -2 5 550.78 39.73
    0 2 5 543.1 42.16
    0 2 -5 591.77 42.68
    0 -2 5 581.42 42.3
    0 -2 5 640.09 42.64
    0 2 5 544.26 41.81
    0 2 5 567.36 41.98
    0 -2 5 581.83 42.24
    0 -2 5 560.34 41.8
    0 2 -5 627.17 47.13
    0 -2 -5 579.52 42.41
    0 -2 -5 605.9 48.99
    0 -3 -5 3.56 4.37
    0 -3 5 -0.6 1.46
    0 3 -5 -0.67 1.53
    0 -3 -5 1.54 1.61
    0 3 5 1.11 1.28
    0 -3 5 0.53 1.45
    0 3 5 -0.55 1.27
    0 3 -5 1.35 3.11
    0 -3 5 0.6 1.56
    0 -3 -5 0.65 1.38
    0 4 -5 3.31 3.22
    0 -4 5 1.81 1.66
    0 4 -5 2.72 1.96
    0 -4 -5 1.71 3.33
    0 -4 -5 0.52 1.28
    0 4 5 6.08 2.1
    0 4 -5 1.3 3.39
    0 -4 5 3.28 1.85
    0 4 5 1.67 1.53
    0 -4 -5 1.99 2.08
    0 -5 5 0.62 1.63
    0 -5 5 1.68 1.53
    0 5 -5 1.59 3.37
    0 5 -5 -0.69 1.47
    0 -5 -5 -1.63 3.75
    0 5 5 -1.13 1.47
    0 -5 -5 -1.04 1.5
    0 5 -5 -1.25 2.66
    0 -5 -5 6.39 4.15
    0 -5 5 0.56 1.52
    0 5 5 0.57 1.49
    0 -5 -5 1.36 1.56
    0 6 -5 209.56 18.12
    0 -6 5 220.52 17.39
    0 -6 5 234.75 17.97
    0 -6 -5 206.68 16.91
    0 6 5 213.88 17.28
    0 -6 -5 201.87 17.85
    0 -6 5 201.77 17.15
    0 -6 -5 227.24 20.71
    0 6 -5 203.2 20.24
    0 6 -5 229.68 21.98
    0 -6 -5 229.67 22.38
    0 6 5 186.32 15.3
    0 7 -5 4.35 3.56
    0 7 -5 0.75 1.71
    0 -7 5 1.24 1.78
    0 -7 -5 1.5 3.45
    0 7 5 -0.6 1.47
    0 -7 -5 -0.55 1.72
    0 -7 5 0.27 0.97
    0 -7 5 -0.58 1.67
    0 -7 -5 -1.18 2.9
    0 7 -5 3.48 3.02
    0 7 -5 0.73 2
    0 7 5 0.23 0.83
    0 -8 5 1154.85 77.94
    0 8 -5 1072.66 78.46
    0 -8 -5 1048.18 77.06
    0 8 5 1059.09 77.43
    0 -8 5 1002.15 75.23
    0 8 -5 1162.66 78.51
    0 8 -5 1259.89 81.12
    0 -8 -5 1245.8 81.09
    0 8 5 1051.93 75.13
    0 -8 -5 1161.61 82.4
    0 8 -5 1274.76 82.84
    0 -9 5 -1.57 2.15
    0 -9 -5 1.39 3.42
    0 9 -5 1.33 3.66
    0 9 5 -1.32 1.81
    0 -9 -5 0.6 1.57
    0 -9 5 -0.49 1.02
    0 9 -5 -1.29 0.95
    0 9 -5 -0.8 2.09
    0 -9 -5 1.11 2.55
    0 9 -5 1.09 2.51
    0 9 5 -0.62 0.96
    0 10 5 10.96 2.68
    0 -10 -5 20.19 6.01
    0 -10 5 11.52 1.94
    0 10 -5 9.77 2.04
    0 -10 -5 10.19 3.14
    0 10 -5 13.04 4.3
    0 -10 -5 16.21 4.85
    0 10 -5 23.85 4.64
    0 10 -5 11.61 4.55
    0 11 5 0.97 1.4
    0 -11 5 0.2 0.84
    0 -11 -5 -0.67 1.94
    0 11 -5 -1.02 1.21
    0 -11 -5 -3.23 3.1
    0 11 -5 3.45 2.48
    0 11 -5 1.05 2.24
    0 11 -5 -1.24 3.39
    0 -11 -5 2.62 3.6
    0 12 5 1.01 1.46
    0 12 -5 3.89 1.76
    0 12 -5 0.93 2.27
    0 12 -5 1.02 2.93
    0 -12 -5 2.1 2.41
    0 12 5 4.73 3.41
    0 -12 5 -0.86 2.59
    0 12 -5 1.17 2.68
    0 -12 -5 -1.25 3.44
    0 13 5 0.55 1.59
    0 13 -5 0.44 1.33
    0 -13 -5 -1.01 2.49
    0 -13 5 -3.31 3.32
    0 13 -5 -1 2.12
    0 13 -5 -0.99 2.71
    0 13 5 -1.15 2.81
    0 13 5 -0.87 2.5
    0 -13 5 -1.63 2.55
    0 -13 -5 1.19 2.91
    0 13 -5 -1.1 2.86
    0 14 5 13.72 3.07
    0 14 -5 10.48 2.52
    0 14 5 8.6 3.78
    0 -14 -5 8.82 4.04
    0 -14 5 3.09 3.27
    0 14 -5 10.3 3.68
    0 14 -5 20.47 4.98
    0 -14 5 2.28 2.78
    0 14 5 11.56 3.56
    0 14 -5 7.25 3.64
    0 -14 -5 4.48 3.68
    0 15 5 2.45 1.99
    0 15 -5 -0.56 1.82
    0 15 5 -3.71 2.42
    0 15 -5 0.91 2.63
    0 -15 -5 -0.93 2.29
    0 -15 -5 -1.22 2.81
    0 -15 5 -0.97 2.93
    0 15 5 -1.03 2.83
    0 15 -5 -2.33 2.67
    0 -15 5 -1.46 2.38
    0 15 5 0.77 2.68
    0 -15 -5 2.13 2.45
    0 15 -5 1.99 2.99
    0 16 -5 616.27 49.32
    0 16 5 805.33 50.46
    0 16 5 752.05 52.06
    0 16 5 599.21 51.25
    0 16 -5 856.52 54.52
    0 -16 -5 780.64 54.23
    0 16 -5 625.88 50.68
    0 -16 -5 657.56 50.96
    0 16 -5 656.76 51.29
    0 -16 -5 666.68 51.71
    0 -16 5 591.84 49.53
    0 17 -5 2.95 3.62
    0 17 5 -2.18 2.82
    0 17 -5 -0.68 2.15
    0 17 5 -1.05 2.58
    0 -17 -5 0.87 2.49
    0 17 -5 1.36 3.91
    0 -17 -5 -1.41 3.24
    0 17 5 -0.94 2.82
    0 -17 5 -1.95 2.19
    0 -17 5 -3.64 3.8
    0 18 -5 342.97 31.07
    0 18 5 336.61 26.81
    0 18 5 355.93 28.72
    0 18 5 303.53 26.95
[truncated: 1,948,536 more chars]
