# Supplementary material for: Crystal structures and comparisons of potassium rare-earth molybdates KRE(MoO4)2 (RE = Tb, Dy, Ho, Er, Yb, and Lu)
Source: Acta Crystallogr E Crystallogr Commun. 2020 Nov 27;76(Pt 12):1871–5. doi: 10.1107/S205698902001542X (PMC7784660; doi:10.1107/S205698902001542X)
Supplement: Supplementary file 2 [file e-76-01871-Tb_Molybdatesup2.hkl]

#
# h,k,l, Fc-squared, Fo-squared, sigma(Fo-squared), status flag
#
data_Tb_Molybdate
_shelx_title ' ktbmo2o8_a.res in Pbcn'
_shelx_refln_list_code          4
_shelx_F_calc_maximum      497.36
_exptl_crystal_F_000       928.00
_reflns_d_resolution_high  0.6403

loop_
 _space_group_symop_operation_xyz
 'x, y, z'
 '-x+1/2, -y+1/2, z+1/2'
 '-x, y, -z+1/2'
 'x+1/2, -y+1/2, -z'
 '-x, -y, -z'
 'x-1/2, y-1/2, -z-1/2'
 'x, -y, z-1/2'
 '-x-1/2, y-1/2, z'

_cell_length_a     5.0826
_cell_length_b    18.1273
_cell_length_c     7.9875
_cell_angle_alpha  90.000
_cell_angle_beta   90.000
_cell_angle_gamma  90.000

_shelx_F_squared_multiplier     1.000

loop_
 _refln_index_h
 _refln_index_k
 _refln_index_l
 _refln_F_squared_calc
 _refln_F_squared_meas
 _refln_F_squared_sigma
 _refln_observed_status
   2   0   0     149344.36     132027.16      1895.38 o
   4   0   0     150600.42     148189.89      4188.43 o
   6   0   0      36910.68      36841.44      1096.01 o
   1   1   0        244.45        292.17        20.66 o
   3   1   0       3142.79       2920.08        92.97 o
   5   1   0       1310.61       1273.17        27.54 o
   7   1   0       3125.01       3084.18        60.97 o
   0   2   0     100993.78     122739.84      3551.95 o
   2   2   0      23315.83      22154.23       266.66 o
   4   2   0      46519.70      45620.89       875.51 o
   6   2   0      11374.51      11361.34       248.46 o
   1   3   0     121189.97     125013.41      3930.78 o
   3   3   0      46285.03      47713.28       657.57 o
   5   3   0      24837.61      24697.15       855.20 o
   7   3   0      13519.53      13661.20       280.88 o
   0   4   0        160.96        257.46        15.14 o
   2   4   0       7849.18       8106.10       164.20 o
   4   4   0       1286.60       1183.86        22.41 o
   6   4   0       3554.39       3569.30       210.06 o
   1   5   0     230676.03     269063.22      7857.14 o
   3   5   0     139373.06     143865.41      4133.24 o
   5   5   0      81825.60      72947.75       890.40 o
   7   5   0      26071.90      28976.12      1246.87 o
   0   6   0       3595.19       4726.55       120.14 o
   2   6   0       2401.71       2649.29        41.88 o
   4   6   0        576.61        616.48        23.43 o
   6   6   0       1442.61       1634.09       162.81 o
   1   7   0      47775.50      49681.80      1142.28 o
   3   7   0      23859.93      24159.15      1108.69 o
   5   7   0      14480.56      14245.96       360.03 o
   7   7   0       7661.37       9825.37       708.93 o
   0   8   0      86949.46      94720.42      2762.44 o
   2   8   0      71364.25      68849.97      1262.79 o
   4   8   0      53297.82      66905.37      6127.87 o
   6   8   0      23975.62      30800.15      3245.53 o
   1   9   0        836.31        901.74        26.23 o
   3   9   0       1568.33       1453.09        24.07 o
   5   9   0        698.08        872.68        39.35 o
   7   9   0       2729.02       4896.68       251.37 o
   0  10   0     186836.52     191245.58      5542.55 o
   2  10   0      84170.96      78516.50      4474.19 o
   4  10   0      61627.21      70622.65      6441.00 o
   6  10   0      24137.62      41548.00      3163.89 o
   1  11   0       1268.63       1283.41        26.33 o
   3  11   0        414.33        396.02        11.90 o
   5  11   0        272.23        366.45        87.02 o
   0  12   0      25185.45      25048.35       766.43 o
   2  12   0      23730.22      22858.28       268.96 o
   4  12   0      15193.72      13681.43       500.93 o
   6  12   0       9743.82      10653.63       349.26 o
   1  13   0      75529.02      70695.59       782.53 o
   3  13   0      41306.72      40035.02      1300.58 o
   5  13   0      24386.66      25810.66      1835.12 o
   0  14   0       6974.27       6681.62       162.02 o
   2  14   0        832.30        725.72        26.54 o
   4  14   0        679.20        747.83        30.18 o
   6  14   0       1164.08       1358.69       114.81 o
   1  15   0      51816.79      48429.61       643.98 o
   3  15   0      37361.12      34911.49      1413.74 o
   5  15   0      27348.15      29248.32       668.01 o
   0  16   0        534.39        575.37        87.50 o
   2  16   0       2552.45       2371.65        53.73 o
   4  16   0        690.32        769.97        39.52 o
   1  17   0      14448.46      12861.69       325.76 o
   3  17   0      11058.62      10136.26       292.21 o
   5  17   0       8036.82       8019.14       257.37 o
   0  18   0      27849.59      26590.56      1333.62 o
   2  18   0      30729.54      28699.73       545.52 o
   4  18   0      21235.48      19316.15      1569.57 o
   1  19   0       2041.66       1935.59        55.29 o
   3  19   0       1593.34       1448.37        82.82 o
   5  19   0       1082.73       1202.62       193.53 o
   0  20   0      35441.99      34886.88       702.57 o
   2  20   0      19951.06      19438.63       376.10 o
   4  20   0      18595.77      17410.26       820.74 o
   1  21   0        128.67        115.24        11.47 o
   3  21   0        859.67        872.14        37.85 o
   0  22   0       7216.98       6607.60       129.14 o
   2  22   0       3501.19       3348.47       149.16 o
   4  22   0       3991.22       3870.29       108.25 o
   1  23   0      14691.96      15456.42       285.21 o
   3  23   0       9541.50      10540.06       207.59 o
   0  24   0       5285.87       5526.11       195.11 o
   2  24   0       2481.81       2526.60        79.43 o
   1  25   0      14670.75      14458.14       284.28 o
   3  25   0      10343.07      10755.01       196.25 o
   0  26   0        408.40        370.24        58.43 o
   2  26   0        546.58        602.31        32.71 o
   1   1   1       1105.08       1153.57        12.42 o
   2   1   1          5.02          7.11         1.75 o
   3   1   1        402.04        417.81         9.35 o
   4   1   1       1486.34       1438.24        19.87 o
   5   1   1        301.70        303.62         9.73 o
   6   1   1       4276.98       4307.19        57.62 o
   7   1   1         44.55         48.86         8.38 o
   0   2   1       1389.00       1353.28        17.44 o
   1   2   1       1070.46       1081.72        16.91 o
   2   2   1        332.88        338.99         5.11 o
   3   2   1       1855.08       1859.88        33.66 o
   4   2   1        161.07        177.84         5.42 o
   5   2   1       8277.42       7816.60       166.25 o
   6   2   1          3.98         23.43         6.31 o
   7   2   1       7323.42       7262.18       135.45 o
   1   3   1      10928.05      10946.34       213.23 o
   2   3   1       6131.11       6270.22       110.56 o
   3   3   1       6630.12       6933.79       124.28 o
   4   3   1       5301.69       5617.12       106.09 o
   5   3   1       2338.35       2207.97        48.20 o
   6   3   1       6665.08       6566.53       140.12 o
   7   3   1       1370.50       1375.92        33.62 o
   0   4   1       2554.98       2408.46        28.16 o
   1   4   1       1355.75       1356.05        21.98 o
   2   4   1       2554.92       2713.69        45.58 o
   3   4   1       4937.34       5201.96       117.83 o
   4   4   1        518.95        558.63        14.19 o
   5   4   1       1172.76       1164.12        29.35 o
   6   4   1        628.12        605.50        16.23 o
   7   4   1       1522.12       1537.28        44.40 o
   1   5   1         55.21         65.80         3.57 o
   2   5   1         30.16         40.25         2.71 o
   3   5   1          5.24         17.74         3.44 o
   4   5   1         24.64         24.63         4.24 o
   5   5   1         34.45         42.34         5.35 o
   6   5   1        124.82        123.42        10.77 o
   7   5   1         13.56         11.47        11.91 o
   0   6   1        296.10        289.19        15.17 o
   1   6   1      10973.58      11991.60       377.89 o
   2   6   1        966.77       1052.54        19.03 o
   3   6   1        634.37        614.61        19.70 o
   4   6   1        610.02        586.78        23.96 o
   5   6   1       5279.65       5490.50       222.60 o
   6   6   1        342.22        339.82        23.36 o
   7   6   1       1093.42       1155.82        34.98 o
   1   7   1       4677.84       5337.63       115.23 o
   2   7   1       7086.45       7435.31       121.00 o
   3   7   1       1809.58       1792.98        41.80 o
   4   7   1       5272.82       5011.31       211.84 o
   5   7   1       1526.65       1604.44       104.78 o
   6   7   1       5998.60       6820.45       581.76 o
   7   7   1        654.53        725.55        57.14 o
   0   8   1      17498.41      18065.59       515.28 o
   1   8   1       7748.15       9101.61       172.25 o
   2   8   1      10147.45       9848.89       280.29 o
   3   8   1        170.51        208.29        11.93 o
   4   8   1       7077.49       7051.26       222.91 o
   5   8   1       9032.91      11399.48       733.54 o
   6   8   1       2743.39       3190.22       299.53 o
   7   8   1       3075.61       3739.82       330.01 o
   1   9   1       1010.88       1096.34        17.28 o
   2   9   1          2.13         23.25         5.24 o
   3   9   1       1063.20       1085.32        22.21 o
   4   9   1        532.84        578.02        17.04 o
   5   9   1        809.90        909.65        66.93 o
   6   9   1       2299.52       3020.32       193.90 o
   7   9   1        451.05        638.08       264.36 o
   0  10   1       1634.51       1120.19       199.03 o
   1  10   1         91.23         91.72         5.21 o
   2  10   1        193.26        207.56         6.44 o
   3  10   1       1412.37       1396.26        31.53 o
   4  10   1        776.06        792.07        45.59 o
   5  10   1          3.06         39.31        16.06 o
   6  10   1        219.60        233.49        34.66 o
   1  11   1       8229.35       7692.90       145.03 o
   2  11   1        447.95        458.18        16.90 o
   3  11   1       6205.85       6172.55       119.76 o
   4  11   1       1828.22       1819.10       110.26 o
   5  11   1       2889.25       2863.19       415.01 o
   6  11   1       3724.46       3549.37       380.38 o
   0  12   1       8178.27       8145.64       166.99 o
   1  12   1        208.56        221.08         7.23 o
   2  12   1       6372.01       6346.33       114.40 o
   3  12   1       1256.25       1161.02        34.14 o
   4  12   1       4778.91       4575.47        94.84 o
   5  12   1       5793.90       6819.91       728.02 o
   6  12   1       2933.85       3552.22       188.85 o
   1  13   1       8066.36       7564.56       201.12 o
   2  13   1       1085.75       1108.28        23.17 o
   3  13   1       6283.41       6173.55       111.77 o
   4  13   1       2508.27       2243.12        51.25 o
   5  13   1       3447.00       4282.47       258.04 o
   6  13   1       4274.61       5186.31       307.09 o
   0  14   1        988.23        996.47        29.52 o
   1  14   1        760.69        650.47        22.08 o
   2  14   1       2130.51       1836.36       112.00 o
   3  14   1        576.16        555.66        14.28 o
   4  14   1        614.27        524.21        25.23 o
   5  14   1        707.73        748.83        34.70 o
   6  14   1       1040.85       1176.96       124.94 o
   1  15   1       3676.58       3390.40        82.53 o
   2  15   1         10.60         10.60         7.17 o
   3  15   1       2858.30       2731.44        50.02 o
   4  15   1        132.71        113.28         9.25 o
   5  15   1       2387.16       2806.60       120.67 o
   0  16   1      10763.65      10276.19       301.47 o
   1  16   1        326.87        321.88        10.84 o
   2  16   1      12845.65      12328.75       259.69 o
   3  16   1       1545.69       1439.15        35.57 o
   4  16   1       6946.52       6651.67       280.05 o
   5  16   1       2288.24       2309.35       113.13 o
   1  17   1       6088.96       5764.61        95.64 o
   2  17   1       2315.50       2159.69        63.82 o
   3  17   1       4045.66       3709.47       117.02 o
   4  17   1       2805.55       2642.43       110.33 o
   5  17   1       3346.04       3474.72       193.82 o
   0  18   1       4791.92       4640.26       147.03 o
   1  18   1        321.63        275.38        11.30 o
   2  18   1       3741.69       3491.37       170.72 o
   3  18   1       1444.13       1269.06        52.40 o
   4  18   1       3408.19       3478.22       101.07 o
   5  18   1       1754.39       1851.64        69.67 o
   1  19   1       2728.68       2629.69        52.35 o
   2  19   1          3.35          0.26         9.56 o
   3  19   1       2471.85       2248.49        93.38 o
   4  19   1         94.07         98.20        12.82 o
   5  19   1       1770.34       1796.12        93.52 o
   0  20   1       8585.91       7965.06       257.03 o
   1  20   1        521.88        485.88        15.62 o
   2  20   1       4814.71       4544.06        78.74 o
   3  20   1        138.95        103.42        11.33 o
   4  20   1       5254.89       5014.17       216.11 o
   5  20   1        481.81        593.51       122.13 o
   1  21   1       9546.58       9356.68       209.28 o
   2  21   1        539.21        487.03        19.01 o
   3  21   1       8350.50       8255.78       196.35 o
   4  21   1       1123.61       1149.63        41.00 o
   0  22   1       2965.15       2817.69        55.89 o
   1  22   1        579.06        537.01        18.59 o
   2  22   1       2278.08       2228.12        51.24 o
   3  22   1        138.55        134.65        13.10 o
   4  22   1       2305.74       2383.85        78.19 o
   1  23   1       3337.15       3102.56       104.57 o
   2  23   1        156.70        144.25        12.99 o
   3  23   1       2814.30       2791.42        80.94 o
   4  23   1        669.09        562.12        48.87 o
   0  24   1       3692.27       3662.98        71.44 o
   1  24   1        258.31        262.24        18.20 o
   2  24   1       4866.07       5084.84       100.96 o
   3  24   1          0.63          7.77        13.67 o
   1  25   1       5626.80       5670.13       168.55 o
   2  25   1          0.54         24.75        12.55 o
   3  25   1       4600.10       4638.00        99.48 o
   0  26   1       4228.61       4777.09       264.36 o
   1  26   1         32.83         51.09        15.80 o
   2  26   1       5567.07       5847.96       102.52 o
   2  27   1        565.76        627.21        43.97 o
   0   0   2        617.22        593.13        36.20 o
   1   0   2        124.57        175.91         6.54 o
   2   0   2        494.57        501.68        10.29 o
   3   0   2         93.55        147.66         8.16 o
   4   0   2       3472.70       3157.13        47.31 o
   5   0   2        345.47        425.38        29.86 o
   6   0   2       2730.09       2593.53        68.41 o
   7   0   2        296.46        435.46        67.37 o
   1   1   2     198980.48     195986.62      1373.84 o
   2   1   2          0.07          3.11         2.40 o
   3   1   2     107456.91     103363.99       832.26 o
   4   1   2        303.24        290.76         8.44 o
   5   1   2      46984.11      44239.43       686.75 o
   6   1   2        127.11        140.71         8.94 o
   7   1   2      25726.03      26128.61       698.73 o
   0   2   2      11106.09      11265.17       151.64 o
   1   2   2        111.07        123.08         4.17 o
   2   2   2      14035.66      14301.88       182.28 o
   3   2   2         48.07         52.22         3.33 o
   4   2   2       3413.95       3268.33        64.48 o
   5   2   2         21.71         65.47         6.01 o
   6   2   2       5277.47       5148.43        69.84 o
   7   2   2          0.14         38.72        13.33 o
   1   3   2       6048.41       5655.58        47.44 o
   2   3   2         77.39         95.46         3.63 o
   3   3   2      10779.17      10446.87       129.08 o
   4   3   2         37.23         35.61         5.30 o
   5   3   2       8895.61       9059.14       240.59 o
   6   3   2         35.74         66.84         9.27 o
   7   3   2       3912.87       3986.91       118.11 o
   0   4   2     167340.41     150117.00      1372.89 o
   1   4   2         53.72         58.41         3.60 o
   2   4   2     216084.95     215693.95      1797.24 o
   3   4   2        359.59        349.39         6.08 o
   4   4   2      70245.40      71649.16      1337.48 o
   5   4   2        151.50        167.27         8.30 o
   6   4   2      49087.77      48153.23       820.67 o
   7   4   2        191.75        193.48        17.55 o
   1   5   2       1369.59       1488.02        19.02 o
   2   5   2        196.98        200.78         5.08 o
   3   5   2        147.36        173.25         6.25 o
   4   5   2        540.66        568.71        13.23 o
   5   5   2        675.33        702.65        34.40 o
   6   5   2         71.71         59.41        17.46 o
   7   5   2       1107.72       1186.01        37.67 o
   0   6   2      68061.69      61033.73       864.87 o
   1   6   2         40.32         39.09         3.49 o
   2   6   2     110280.88     110803.68      1592.14 o
   3   6   2        215.11        217.60         8.24 o
   4   6   2      43391.55      46893.63      1164.77 o
   5   6   2        157.13        149.32         9.81 o
   6   6   2      29236.05      31904.45       690.12 o
   7   6   2         77.02         42.83        19.67 o
   1   7   2       9827.28       9013.83        87.17 o
   2   7   2         10.39         12.53         3.10 o
   3   7   2      10006.32      10645.04       206.19 o
   4   7   2          2.34          1.03         4.83 o
   5   7   2       8093.33       7689.76       424.51 o
   6   7   2         12.47        -16.76        20.25 o
   7   7   2       3960.77       4249.24       191.79 o
   0   8   2      25876.60      25703.09       764.27 o
   1   8   2          9.89         21.67         3.20 o
   2   8   2       9370.42       9499.29       211.72 o
   3   8   2        325.49        332.05         7.86 o
   4   8   2       6304.96       5916.97       211.85 o
   5   8   2          2.86          0.54         8.08 o
   6   8   2       4155.70       4687.13       223.63 o
   7   8   2         32.93          1.63       101.82 o
   1   9   2     139945.89     144072.02      3021.35 o
   2   9   2         31.10         33.58         3.63 o
   3   9   2      97792.45      99125.00      1737.62 o
   4   9   2        324.74        293.98        18.16 o
   5   9   2      48549.29      57657.81      3179.64 o
   6   9   2         74.19         58.61        20.59 o
   0  10   2        275.21        322.33        12.84 o
   1  10   2         54.10         58.44         5.32 o
   2  10   2       5528.50       6011.85       118.94 o
   3  10   2        118.25        108.36         6.85 o
   4  10   2        873.86        714.48        32.81 o
   5  10   2        190.91        203.20        19.23 o
   6  10   2        100.68        135.02        23.36 o
   1  11   2      60619.14      65180.85      1647.24 o
   2  11   2          2.91          3.10         3.47 o
   3  11   2      36414.73      36432.06       768.18 o
   4  11   2        119.32         97.71         7.32 o
   5  11   2      17464.13      16935.87       417.57 o
   6  11   2        102.42        133.12        25.16 o
   0  12   2      27522.08      26579.59       466.48 o
   1  12   2         57.04         59.13         6.08 o
   2  12   2       8294.02       8166.38       301.95 o
   3  12   2          7.85          3.81         5.62 o
   4  12   2      13521.39      13082.91       428.44 o
   5  12   2         20.78         -0.05        17.30 o
   6  12   2       4030.67       3937.68       478.12 o
   1  13   2       4045.86       3867.32        60.83 o
   2  13   2         14.84          9.53         7.12 o
   3  13   2       6090.74       5844.73       127.70 o
   4  13   2         61.37         63.13        10.05 o
   5  13   2       5428.72       5650.17       404.44 o
   6  13   2         38.94         -0.53        30.46 o
   0  14   2      83373.71      61914.34      2111.37 o
   1  14   2         44.93         23.74         7.48 o
   2  14   2      60646.39      62952.48      1260.01 o
   3  14   2        172.20        166.82         7.60 o
   4  14   2      39074.83      39360.17      1204.53 o
   5  14   2        105.28        108.60        18.01 o
   6  14   2      19401.88      23413.91      5532.57 o
   1  15   2       2008.61       1893.71        67.27 o
   2  15   2         44.68         28.66         7.97 o
   3  15   2       2140.81       2154.62        69.50 o
   4  15   2        233.70        221.56        17.69 o
   5  15   2        468.30        482.39        32.66 o
   0  16   2      25989.63      25823.00       303.18 o
   1  16   2         57.68         39.93         8.68 o
   2  16   2      26579.47      26210.76       567.88 o
   3  16   2         41.17         32.29         6.00 o
   4  16   2      20787.65      21035.67       621.13 o
   5  16   2         87.35         86.50        20.36 o
   1  17   2      13620.74      13451.49       288.79 o
   2  17   2          0.93         -0.04         7.64 o
   3  17   2      10131.09      10179.37       341.62 o
   4  17   2          1.43          3.77        11.68 o
   5  17   2       7290.45       6951.80       228.19 o
   0  18   2       2710.81       2685.06        61.14 o
   1  18   2         28.51         18.55         9.48 o
   2  18   2        561.60        494.71        28.34 o
   3  18   2        226.78        151.75        11.89 o
   4  18   2        921.42        872.49        49.45 o
   5  18   2          0.41        -11.77        20.02 o
   1  19   2      28228.75      28925.63       750.85 o
   2  19   2         32.43         25.18         6.57 o
   3  19   2      25667.09      24629.92      1046.41 o
   4  19   2        184.22        159.63        14.16 o
   5  19   2      14603.07      11719.53       377.30 o
   0  20   2       1421.56       1561.76        59.99 o
   1  20   2          3.13          5.99        10.83 o
   2  20   2       3440.38       3211.39       173.94 o
   3  20   2         66.08         45.80        12.13 o
   4  20   2        268.49        252.17        16.80 o
   5  20   2         65.12         86.66        36.92 o
   1  21   2      18937.96      18856.25       618.03 o
   2  21   2          0.93          1.31        11.02 o
   3  21   2      12904.64      12325.52       300.87 o
   4  21   2         23.26          8.91        14.35 o
   0  22   2       7741.79       8670.93       153.54 o
   1  22   2         24.98         24.27         8.91 o
   2  22   2       6087.18       5992.73       199.96 o
   3  22   2         43.04         31.87        11.17 o
   4  22   2       6129.47       5773.08       333.68 o
   1  23   2        326.95        348.52        24.68 o
   2  23   2          0.31        -12.75        12.75 o
   3  23   2         54.33         55.58        11.97 o
   4  23   2         44.80         35.34        39.62 o
   0  24   2      13771.67      15066.63       505.18 o
   1  24   2         33.59         43.42        11.99 o
   2  24   2      14706.55      15677.08       488.91 o
   3  24   2         90.55         83.29        13.86 o
   1  25   2        928.34       1013.35        30.24 o
   2  25   2          5.64         10.67        18.14 o
   3  25   2        661.67        720.33        36.94 o
   1  26   2         12.50         28.58        16.61 o
   2  26   2       9067.91       9689.92       182.66 o
   1   1   3      10052.21      10259.49        94.89 o
   2   1   3         18.70         38.33         3.69 o
   3   1   3       3527.23       3422.44        36.19 o
   4   1   3       2287.21       2255.65        20.93 o
   5   1   3       1119.07       1163.84        35.23 o
   6   1   3       2450.00       2354.31        54.31 o
   7   1   3        804.63        787.17        44.24 o
   0   2   3       4241.39       4232.55        78.39 o
   1   2   3       6378.72       7195.96        60.61 o
   2   2   3       7352.33       7466.93        76.17 o
   3   2   3      10806.04      10666.80       140.09 o
   4   2   3        977.02        995.72        13.10 o
   5   2   3       2398.02       2255.57        41.09 o
   6   2   3       1231.47       1170.49        34.24 o
   7   2   3       9533.62       9597.79       276.03 o
   1   3   3        124.60        146.13         5.44 o
   2   3   3       2249.84       2110.37        22.76 o
   3   3   3         12.21         23.56         3.47 o
   4   3   3       7026.21       7028.44        90.13 o
   5   3   3         22.55         25.86         6.70 o
   6   3   3       3425.96       3279.42        80.84 o
   7   3   3         10.87         25.94        18.55 o
   0   4   3       3599.98       3339.60        43.95 o
   1   4   3       1342.06       1524.60        16.81 o
   2   4   3       8482.76       8413.44        97.30 o
   3   4   3       9607.07       9686.99       125.02 o
   4   4   3       3440.61       3388.95        43.43 o
   5   4   3        108.84        117.10         8.63 o
   6   4   3       2332.04       2256.79        44.63 o
   7   4   3       2416.27       2331.16        84.58 o
   1   5   3         98.95        109.15         5.07 o
   2   5   3         16.25         17.60         3.17 o
   3   5   3         43.71         56.14         3.92 o
   4   5   3         20.12         19.59         3.84 o
   5   5   3         51.60         50.60         9.06 o
   6   5   3         89.70         79.91        15.62 o
   7   5   3         50.98         50.91        17.75 o
   0   6   3        216.03        225.07         7.37 o
   1   6   3        913.99        873.65        12.94 o
   2   6   3        904.30        910.30        15.44 o
   3   6   3       2981.61       3058.25        48.93 o
   4   6   3        322.43        348.55         8.68 o
   5   6   3       2426.80       2436.37        42.99 o
   6   6   3        133.52        148.99        17.09 o
   7   6   3       1688.10       1668.44        82.92 o
   1   7   3      16402.53      15723.67       127.39 o
   2   7   3       3145.72       3103.57        35.98 o
   3   7   3      13469.32      13992.40       251.47 o
   4   7   3       6739.92       7104.06       150.62 o
   5   7   3       6663.30       6739.20       192.46 o
   6   7   3       3172.13       3489.23       102.76 o
   7   7   3       3183.50       3324.79       225.45 o
   0   8   3       2220.47       2136.36        30.37 o
   1   8   3         20.47         26.76         2.76 o
   2   8   3        384.33        385.94         9.64 o
   3   8   3       4075.42       4238.26        68.69 o
   4   8   3       1217.89       1248.38        29.18 o
   5   8   3       3312.55       3305.17       102.48 o
   6   8   3        398.54        386.17        34.28 o
   1   9   3       5805.00       5696.88        78.34 o
   2   9   3         33.66         39.45         3.57 o
   3   9   3       3036.93       2929.72        61.09 o
   4   9   3        918.19        920.99        26.10 o
   5   9   3       1400.35       1531.19        78.70 o
   6   9   3       1198.47       1368.53        77.39 o
   0  10   3       1073.21       1043.96        31.06 o
   1  10   3         26.96         25.76         3.41 o
   2  10   3       1181.14       1132.50        30.34 o
   3  10   3        860.58        821.58        17.81 o
   4  10   3       1234.48       1041.67        60.59 o
   5  10   3          0.16         -4.12        12.59 o
   6  10   3        649.02        784.02        88.77 o
   1  11   3        754.71        760.71        20.97 o
   2  11   3        184.17        191.49         7.87 o
   3  11   3        879.62        794.72        19.87 o
   4  11   3       2341.29       2241.09        76.44 o
   5  11   3        895.54        897.26        70.24 o
   6  11   3       2265.83       2551.55       259.75 o
   0  12   3      23065.77      24291.62       972.80 o
   1  12   3       1453.66       1372.88        40.10 o
   2  12   3      22491.36      22888.80       757.20 o
   3  12   3       5051.98       4922.39       104.97 o
   4  12   3       9901.98       9468.56       354.74 o
   5  12   3       2117.59       2034.53        85.59 o
   6  12   3       7087.73       7445.79       231.74 o
   1  13   3        911.05        880.08        34.45 o
   2  13   3        461.26        470.50        31.22 o
   3  13   3        754.83        661.22        23.26 o
   4  13   3       3388.32       3176.99        88.54 o
   5  13   3        851.53        816.52        59.77 o
   6  13   3       2321.06       1657.18       387.35 o
   0  14   3       1984.53       1966.95        54.53 o
   1  14   3         44.97         40.31         6.30 o
   2  14   3       3743.95       3849.94       128.47 o
   3  14   3       1899.92       1541.53        78.51 o
   4  14   3       2147.75       2048.69        78.27 o
   5  14   3         68.97         43.43        17.62 o
   6  14   3       1827.92       1728.95       129.40 o
   1  15   3       6193.00       6405.49       194.90 o
   2  15   3          6.53         18.77         9.68 o
   3  15   3       3962.81       3763.74       115.86 o
   4  15   3        118.99        121.94        14.45 o
   5  15   3       2601.11       2543.15       122.66 o
   6  15   3        448.77        423.54        65.56 o
   0  16   3       4489.26       4014.31       182.28 o
   1  16   3         14.60         20.86         8.33 o
   2  16   3       3272.08       3010.48       167.35 o
   3  16   3       2607.41       2450.66        78.86 o
   4  16   3       2756.37       2782.82        90.17 o
   5  16   3       1161.90       1118.36       116.53 o
   1  17   3      14097.58      11420.97       748.70 o
   2  17   3       1332.01       1189.50        61.18 o
   3  17   3      12693.93      12418.24       424.76 o
   4  17   3       3367.07       3235.63       153.93 o
   5  17   3       7915.40       8363.66       439.45 o
   0  18   3       1161.77        837.53        49.21 o
   1  18   3        232.59        204.46        12.21 o
   2  18   3        318.97        290.89        17.53 o
   3  18   3       3686.54       3618.98       123.42 o
   4  18   3        725.21        711.56        40.98 o
   5  18   3        432.16        312.53        33.35 o
   1  19   3       4401.00       4221.49       110.64 o
   2  19   3          1.02         -6.21         8.99 o
   3  19   3       3322.24       3315.66       154.59 o
   4  19   3        181.31        153.20        15.53 o
   5  19   3       1990.61       1527.45        94.34 o
   0  20   3       8715.97       9690.67       352.73 o
   1  20   3        552.91        530.07        18.31 o
   2  20   3       7417.15       7315.59       494.76 o
   3  20   3         51.37         52.11        13.44 o
   4  20   3       6887.25       6858.41       446.96 o
   1  21   3       3411.03       3560.41        70.18 o
   2  21   3        337.17        285.82        19.65 o
   3  21   3       2865.23       2742.45       136.50 o
   4  21   3       1304.26        997.10        54.02 o
   0  22   3       8615.68      10614.39       523.16 o
   1  22   3          4.79         23.85        11.80 o
   2  22   3       8059.70       8781.32       385.31 o
   3  22   3        780.22        722.90        45.32 o
   4  22   3       4827.90       3373.70       133.96 o
   1  23   3        676.21        738.13        38.28 o
   2  23   3         70.68         71.86        14.57 o
   3  23   3        760.93        685.08        47.42 o
   0  24   3       4323.12       4722.13       195.73 o
   1  24   3          3.26         16.79        15.72 o
   2  24   3       4870.22       5245.22       265.94 o
   3  24   3        103.66         84.45        16.61 o
   1  25   3       8193.54       8946.45       177.14 o
   2  25   3          0.40         25.18        15.01 o
   3  25   3       6094.02       5491.25       228.59 o
   1  26   3          5.63         10.45        30.74 o
   2  26   3       1507.91       1693.64        84.24 o
   0   0   4     247362.55     245097.75      5016.66 o
   1   0   4         35.82         41.48         5.96 o
   2   0   4     147088.97     145820.91      1689.15 o
   3   0   4        325.95        334.83         9.51 o
   4   0   4      83343.91      81809.73      1219.04 o
   5   0   4        891.58        884.28        22.41 o
   6   0   4      37506.57      39206.43       849.35 o
   1   1   4       1261.20       1255.90        20.41 o
   2   1   4        126.36        164.67         7.95 o
   3   1   4       2038.07       1931.59        31.93 o
   4   1   4        339.60        481.88        30.37 o
   5   1   4       2919.98       2845.14        38.86 o
   6   1   4        804.93        948.20        54.51 o
   0   2   4      44476.06      44340.97       631.61 o
   1   2   4        106.40         98.06         5.15 o
   2   2   4      25798.63      25084.54       276.58 o
   3   2   4        301.43        310.97        10.02 o
   4   2   4      28903.83      28141.34       331.99 o
   5   2   4         43.31         71.31         7.01 o
   6   2   4      10599.26       9975.10       294.66 o
   7   2   4         50.61        107.17        57.00 o
   1   3   4      65915.69      65773.17       433.34 o
   2   3   4         30.63         34.72         4.25 o
   3   3   4      36215.54      36251.12       436.98 o
   4   3   4         43.41         60.77         6.66 o
   5   3   4      18744.65      18462.16       255.62 o
   6   3   4        321.66        352.03        22.85 o
   7   3   4      12243.39      10304.71       406.44 o
   0   4   4       9929.48      10142.39       160.22 o
   1   4   4         21.49         20.82         3.77 o
   2   4   4        986.25        923.52        19.72 o
   3   4   4        635.48        602.19        11.30 o
   4   4   4       5541.77       5114.91        64.04 o
   5   4   4        458.33        472.03        16.74 o
   6   4   4       1985.78       1988.31        52.30 o
   7   4   4        817.07        682.91       107.45 o
   1   5   4     132465.20     126000.95       947.85 o
   2   5   4       1174.52       1145.05        15.10 o
   3   5   4     103755.00     105054.34       677.18 o
   4   5   4        817.32        767.84        16.61 o
   5   5   4      53360.35      52310.75       504.48 o
   6   5   4        805.08        816.49        36.95 o
   7   5   4      25182.28      23840.71       826.28 o
   0   6   4       1978.88       2009.86        33.20 o
   1   6   4         11.72         10.11         4.13 o
   2   6   4        125.46        141.66         5.18 o
   3   6   4        919.41        915.42        14.93 o
   4   6   4        749.90        701.82        13.81 o
   5   6   4        172.70        170.51        16.17 o
   6   6   4        612.37        591.98        30.16 o
   7   6   4        532.29        387.92        95.20 o
   1   7   4      30710.38      29361.52       241.34 o
   2   7   4          9.62          7.44         4.28 o
   3   7   4      19544.79      19222.95       199.36 o
   4   7   4         20.54         18.78         6.23 o
   5   7   4      11170.69      10594.15       290.39 o
   6   7   4         66.09         29.40        19.41 o
   0   8   4      49891.43      48066.50       638.81 o
   1   8   4        373.01        370.79         8.32 o
   2   8   4      57436.68      56616.68       543.75 o
   3   8   4        229.39        222.15         7.64 o
   4   8   4      35697.91      36245.12       598.94 o
   5   8   4        165.56        142.03        16.66 o
   6   8   4      20789.38      22022.34       549.86 o
   1   9   4       1916.80       1833.55        19.48 o
   2   9   4        361.27        362.34         8.43 o
   3   9   4       1274.20       1222.10        23.16 o
   4   9   4        382.24        333.32        12.26 o
   5   9   4       1992.09       1850.82       107.25 o
   6   9   4        699.23        648.48        46.16 o
   0  10   4      78548.30      74985.99       743.45 o
   1  10   4         14.06         13.52         3.93 o
   2  10   4      83272.80      84193.63      1518.98 o
   3  10   4        367.25        355.09         9.63 o
   4  10   4      34322.45      35464.23      1070.63 o
   5  10   4        569.60        556.34        25.83 o
   6  10   4      24627.61      27612.15      1552.78 o
   1  11   4        145.53        162.35         6.54 o
   2  11   4          2.67          9.46         5.64 o
   3  11   4        277.88        248.85         8.56 o
   4  11   4        162.40        114.33         9.81 o
   5  11   4        816.72        894.61        57.61 o
   6  11   4        469.14        397.76        38.34 o
   0  12   4      15311.04      14878.08       408.39 o
   1  12   4         90.71         81.55         5.98 o
   2  12   4      22090.10      23067.28       597.11 o
   3  12   4        183.22        142.67         9.96 o
   4  12   4      10401.91      10169.88       283.59 o
   5  12   4         13.86         -7.68        17.01 o
   6  12   4       9430.26       8416.03       533.28 o
   1  13   4      51793.25      54244.08      1018.60 o
   2  13   4          0.11          2.42         6.32 o
   3  13   4      33633.17      33222.64       869.30 o
   4  13   4         42.99         40.22         9.10 o
   5  13   4      18697.08      18822.48       461.87 o
   6  13   4        422.13        476.56        71.83 o
   0  14   4        479.87        544.17        31.62 o
   1  14   4         71.80         77.51         8.50 o
   2  14   4         97.03        106.14        11.09 o
   3  14   4         92.43         59.92         8.93 o
   4  14   4        103.08        122.98        12.67 o
   5  14   4        616.06        573.53        33.57 o
   6  14   4        648.87        636.46        85.79 o
   1  15   4      36245.42      40321.73      1157.29 o
   2  15   4        351.36        353.18        23.65 o
   3  15   4      30730.43      30197.43       915.86 o
   4  15   4        411.71        434.64        23.46 o
   5  15   4      17802.83      19443.86      1216.24 o
   6  15   4        564.82        456.61        77.53 o
   0  16   4        307.54        287.80        35.30 o
   1  16   4          9.98         12.73         8.05 o
   2  16   4        665.57        660.95        34.59 o
   3  16   4        406.79        333.10        19.91 o
   4  16   4         77.91         92.95        14.40 o
   5  16   4         46.38         31.38        20.25 o
   1  17   4      11740.97      12657.94       253.84 o
   2  17   4          0.00        -12.50        12.50 o
   3  17   4       9575.15       9608.11       458.52 o
   4  17   4          1.61         -8.74        15.65 o
   5  17   4       6613.01       5495.78       140.47 o
   0  18   4      19464.90      20487.38       370.67 o
   1  18   4        210.82        207.48        14.84 o
   2  18   4      26277.91      26958.81      1501.00 o
   3  18   4         65.55         58.12        12.07 o
   4  18   4      15159.94      16432.59       614.46 o
   5  18   4        236.90        184.93        37.11 o
   1  19   4        945.62        699.42        30.96 o
   2  19   4        245.50        170.50        20.09 o
   3  19   4       1169.16       1183.46        67.07 o
   4  19   4        218.64        194.81        24.68 o
   5  19   4        244.44        186.97        56.72 o
   0  20   4      19070.94      14707.34       479.55 o
   1  20   4          6.76         -1.30        14.38 o
   2  20   4      20755.02      22596.09       653.24 o
   3  20   4        161.68        146.88        14.73 o
   4  20   4      10679.18       9356.08       831.51 o
   1  21   4        311.30        340.26        21.34 o
   2  21   4          0.16        -11.72        16.14 o
   3  21   4        676.97        678.21        34.49 o
   4  21   4         44.18         71.23        32.41 o
   0  22   4       5168.04       5693.75       144.79 o
   1  22   4         85.61        123.70        19.82 o
   2  22   4       3811.67       4006.71       122.78 o
   3  22   4         20.39         25.75        16.66 o
   4  22   4       3007.31       2000.29       160.47 o
   1  23   4      10969.95      12798.59       234.82 o
   2  23   4         13.38         20.80        16.12 o
   3  23   4       7938.75       6926.53       193.26 o
   0  24   4       1936.54       2066.82        92.00 o
   1  24   4         25.18         52.54        22.07 o
   2  24   4       2680.23       2829.15       102.01 o
   3  24   4         17.67         26.35        25.77 o
   1  25   4      10950.74      11381.27       257.02 o
   2  25   4         61.34         77.30        30.85 o
   0  26   4       1041.14        733.65        94.34 o
   1  26   4          0.25          8.38        29.97 o
   1   1   5       1737.62       1729.84        26.41 o
   2   1   5        104.45        100.09         6.75 o
   3   1   5        129.03        158.07         8.55 o
   4   1   5        854.14        821.32        25.12 o
   5   1   5        124.40        146.49         9.33 o
   6   1   5       2482.98       2389.67        94.18 o
   0   2   5      14875.65      14953.52       259.76 o
   1   2   5       1062.90       1016.48        14.23 o
   2   2   5       4686.57       4801.80        45.21 o
   3   2   5        773.62        803.10        17.28 o
   4   2   5       3378.25       3315.74        63.68 o
   5   2   5       5476.53       5522.37        76.23 o
   6   2   5       1030.44       1040.38        43.02 o
   1   3   5      19543.72      19671.88       181.70 o
   2   3   5       2275.59       2147.42        23.48 o
   3   3   5      12308.28      12273.92       196.81 o
   4   3   5       2737.66       2796.57        31.65 o
   5   3   5       8562.89       8473.85        99.99 o
   6   3   5       4328.45       4283.06       128.83 o
   7   3   5       2398.37       1836.69       136.53 o
   0   4   5         61.65         67.79         6.51 o
   1   4   5        600.90        583.56        10.39 o
   2   4   5         13.49         17.67         4.53 o
   3   4   5       1443.85       1436.03        26.10 o
   4   4   5        152.58        147.78         7.79 o
   5   4   5        930.72        961.76        28.95 o
   6   4   5          3.33         14.72        15.22 o
   1   5   5        108.20        129.59         6.24 o
   2   5   5          2.08          3.94         3.42 o
   3   5   5          4.24         17.28         5.89 o
   4   5   5         24.29         30.97         6.56 o
   5   5   5          4.88         19.93         9.42 o
   6   5   5         65.56         66.33        18.52 o
   0   6   5       5954.00       5934.51        80.60 o
   1   6   5       3546.30       3401.66        35.92 o
   2   6   5       2766.92       2862.25        36.88 o
   3   6   5        172.88        182.75         8.96 o
   4   6   5       4635.89       4522.30        59.66 o
   5   6   5       3403.64       3296.50        55.48 o
   6   6   5       1333.14       1244.21        46.97 o
   1   7   5        190.62        175.46         7.32 o
   2   7   5       2648.63       2650.67        27.93 o
   3   7   5        190.11        204.59         8.71 o
   4   7   5       2784.45       2820.30        51.30 o
   5   7   5        393.47        356.87        18.30 o
   6   7   5       3918.40       3828.82       126.04 o
   0   8   5      29291.21      28521.18       386.43 o
   1   8   5       4040.85       3876.50        38.42 o
   2   8   5      15967.85      16002.72       158.43 o
   3   8   5         21.72         30.01         6.09 o
   4   8   5      13394.87      13335.76       199.19 o
   5   8   5       6340.30       6346.76       116.32 o
   6   8   5       5423.40       5042.17       149.76 o
   1   9   5        123.07        131.31         6.21 o
   2   9   5         32.29         39.53         6.31 o
   3   9   5        142.95        151.35         8.32 o
   4   9   5        322.87        311.99        13.95 o
   5   9   5        117.48        137.76        19.54 o
   6   9   5       1461.41       1384.43        46.63 o
   0  10   5        258.84        271.15        10.39 o
   1  10   5        141.22        151.76         7.01 o
   2  10   5        216.18        225.06         8.87 o
   3  10   5        865.41        879.36        16.78 o
   4  10   5         44.49         68.04        10.09 o
   5  10   5         12.45         -0.78        17.92 o
   6  10   5        129.09        112.51        29.23 o
   1  11   5      15518.60      15577.58       183.42 o
   2  11   5        308.18        285.24        10.09 o
   3  11   5       9069.02       8853.02       162.68 o
   4  11   5       1122.45       1131.60        24.65 o
   5  11   5       6146.10       6288.75       509.61 o
   6  11   5       2183.99       1869.83       107.88 o
   0  12   5         89.70         95.54         8.82 o
   1  12   5        304.84        310.22        11.02 o
   2  12   5        565.52        502.87        23.20 o
   3  12   5        675.56        639.21        15.21 o
   4  12   5        351.10        348.05        16.48 o
   5  12   5       3803.86       3536.81       342.98 o
   6  12   5        608.03        576.08        84.65 o
   1  13   5      15564.66      15870.40       333.79 o
   2  13   5        640.81        627.68        19.18 o
   3  13   5      10204.29      10084.89       303.31 o
   4  13   5       1395.79       1384.28        55.52 o
   5  13   5       7468.73       7778.07       265.96 o
   6  13   5       2720.62       2220.87       205.50 o
   0  14   5        478.04        524.66        23.08 o
   1  14   5        613.58        606.21        17.38 o
   2  14   5        332.74        349.80        17.13 o
   3  14   5        119.08         99.46         9.84 o
   4  14   5        100.75        133.75        15.08 o
   5  14   5        689.30        692.00        51.73 o
   6  14   5        182.26         83.23        39.62 o
   1  15   5       1096.04       1103.79        37.19 o
   2  15   5          0.43         -3.37        12.08 o
   3  15   5       1644.25       1601.08        86.47 o
   4  15   5        114.94        117.83        17.05 o
   5  15   5       1212.47       1239.62        75.35 o
   0  16   5      20144.81      22626.40       756.32 o
   1  16   5        138.61        148.98        14.15 o
   2  16   5      14258.58      15376.46      1317.10 o
   3  16   5        924.05        955.55        31.64 o
   4  16   5      12834.39      13271.61       688.12 o
   5  16   5       1344.80       1274.76        72.59 o
   1  17   5        606.26        637.52        27.49 o
   2  17   5       1202.59       1336.21        47.74 o
   3  17   5        431.53        493.33        21.73 o
   4  17   5       1640.03       1774.02        86.17 o
   5  17   5        151.49        132.76        26.56 o
   0  18   5       9131.93      10254.74       278.70 o
   1  18   5        308.61        322.78        19.98 o
   2  18   5       7193.21       8582.13       216.68 o
   3  18   5        602.77        594.86        43.17 o
   4  18   5       6443.66       7005.00       233.20 o
   5  18   5       1296.89       1014.40       114.29 o
   1  19   5       1014.11       1137.81        35.81 o
   2  19   5         13.92         10.22        18.71 o
   3  19   5       1341.08       1359.97        94.49 o
   4  19   5         55.26         58.82        21.21 o
   0  20   5       3361.41       3386.28       128.15 o
   1  20   5        168.96        160.68        24.48 o
   2  20   5       3776.46       3340.91       426.37 o
   3  20   5        121.31        118.76        18.54 o
   4  20   5       1598.64        747.90       108.88 o
   1  21   5      14459.67       9841.83       182.18 o
   2  21   5        314.62        304.67        27.92 o
   3  21   5      10940.53      10653.76       723.44 o
   4  21   5        722.47        388.20        79.52 o
   0  22   5         55.79         64.79        26.66 o
   1  22   5        487.58        496.85        29.88 o
   2  22   5        347.95        408.50        25.27 o
   3  22   5         68.80        128.33        35.61 o
   1  23   5       6371.06       7306.68       159.34 o
   2  23   5        116.94        115.39        26.34 o
   3  23   5       4194.70       3016.96       198.66 o
   0  24   5       3092.92       2933.17       179.28 o
   1  24   5        310.83        360.12        31.41 o
   2  24   5       2799.85       3076.94        91.54 o
   1  25   5       2508.33       2455.48       118.96 o
   0   0   6        720.83        767.74        29.74 o
   1   0   6        754.37        789.92        24.87 o
   2   0   6      10492.49      10231.52       130.54 o
   3   0   6          1.44         63.35        17.36 o
   4   0   6        784.05        805.13        28.03 o
   5   0   6       3087.69       3422.29       111.33 o
   6   0   6       6327.65       6543.03       178.13 o
   1   1   6      78518.44      79939.77       889.23 o
   2   1   6        256.34        256.75        11.02 o
   3   1   6      49287.12      48720.49       381.68 o
   4   1   6        600.94        643.54        18.74 o
   5   1   6      32830.18      33400.67       392.68 o
   6   1   6       1660.99       1627.69        61.00 o
   0   2   6       4300.14       4433.13        72.63 o
   1   2   6        488.00        500.13        11.09 o
   2   2   6      12695.11      12515.17       110.92 o
   3   2   6         55.30         88.28         9.81 o
   4   2   6       2455.20       2455.43        46.94 o
   5   2   6        172.30        216.20        19.88 o
   6   2   6       5651.71       5766.30       125.98 o
   1   3   6       6933.07       6795.71        68.83 o
   2   3   6         29.59         40.16         6.38 o
   3   3   6       8484.89       8222.87        86.19 o
   4   3   6         56.44         77.79        12.83 o
   5   3   6       5909.51       5850.37        82.68 o
   6   3   6        407.80        425.60        33.40 o
   0   4   6      99505.77      97198.55      1430.90 o
   1   4   6        638.90        616.84        12.00 o
   2   4   6      69697.21      68769.55       834.23 o
   3   4   6        264.42        276.42        11.61 o
   4   4   6      51752.76      51282.94       738.05 o
   5   4   6       1682.54       1731.01        37.61 o
   6   4   6      25332.70      25734.70       489.74 o
   1   5   6       1754.63       1697.71        21.33 o
   2   5   6       1431.40       1364.75        25.49 o
   3   5   6       1694.78       1625.77        31.23 o
   4   5   6       1154.76       1205.17        34.52 o
   5   5   6        832.28        828.61        28.49 o
   6   5   6       1420.62       1222.80        71.74 o
   0   6   6      55685.46      56218.09       804.75 o
   1   6   6       1024.02        959.14        18.71 o
   2   6   6      34492.10      32729.14       461.67 o
   3   6   6        264.67        265.73        10.88 o
   4   6   6      33357.42      32536.60       402.60 o
   5   6   6       1328.61       1301.14        33.89 o
   6   6   6      13711.19      13087.08       649.57 o
   1   7   6       7626.96       7400.73       115.84 o
   2   7   6          5.13          9.95         7.31 o
   3   7   6       7670.57       7652.78       134.43 o
   4   7   6          2.31          1.55        10.24 o
   5   7   6       5316.43       5154.57        85.66 o
   6   7   6        110.58         87.14        43.21 o
   0   8   6      10618.05      10607.47       177.64 o
   1   8   6        254.68        222.99         8.83 o
   2   8   6       9563.45       9448.33       135.85 o
   3   8   6        395.34        385.78        14.43 o
   4   8   6       5153.15       5008.90        68.47 o
   5   8   6        196.08        137.14        33.30 o
   6   8   6       4637.17       4643.02       241.70 o
   1   9   6      68633.69      68607.27       834.38 o
   2   9   6        509.70        514.05        15.81 o
   3   9   6      48785.84      50131.91       440.81 o
   4   9   6        737.01        788.80        27.17 o
   5   9   6      33154.17      32782.75       459.77 o
   0  10   6        787.27        768.53        23.86 o
   1  10   6        305.95        315.39        11.56 o
   2  10   6        323.80        332.54        12.39 o
   3  10   6         38.80         29.57        10.89 o
   4  10   6        141.55        162.18        13.19 o
   5  10   6       1898.52       1815.23        55.84 o
   1  11   6      30545.90      30022.58       542.02 o
   2  11   6         35.62         41.70         7.13 o
   3  11   6      18883.90      19335.29       302.74 o
   4  11   6        282.80        274.27        16.09 o
   5  11   6      13324.92      13499.16       222.09 o
   0  12   6      12102.11      12176.48       408.41 o
   1  12   6         59.79         65.47         7.14 o
   2  12   6       8637.83       8949.31       150.11 o
   3  12   6          0.19         -2.58        10.21 o
   4  12   6       7765.74       7904.32       145.44 o
   5  12   6         36.02         16.52        20.33 o
   1  13   6       4558.28       4702.46        73.73 o
   2  13   6          0.56          8.62        12.07 o
   3  13   6       5683.80       5850.05       116.99 o
   4  13   6        124.32        100.78        21.61 o
   5  13   6       4111.87       3716.76       115.63 o
   0  14   6      54366.38      57146.61      1455.66 o
   1  14   6        217.85        233.60        12.45 o
   2  14   6      25549.19      28211.88       466.55 o
   3  14   6        102.61        117.78        12.86 o
   4  14   6      29399.23      31977.91      1057.31 o
   5  14   6       1420.85       1159.93       153.41 o
   1  15   6        512.77        525.68        20.64 o
   2  15   6        503.60        489.82        46.52 o
   3  15   6        191.15        212.05        14.96 o
   4  15   6        595.37        590.42        34.49 o
   5  15   6        204.48        159.22        28.40 o
   0  16   6      23396.60      25807.28       333.49 o
   1  16   6        536.79        563.64        26.82 o
   2  16   6      10357.30      11677.01       558.72 o
   3  16   6         95.54         71.29        13.70 o
   4  16   6      16971.41      18530.83       695.75 o
   1  17   6       9213.06      10125.42       516.60 o
   2  17   6          2.95          6.46        16.65 o
   3  17   6       7650.31       8482.33       388.31 o
   4  17   6          4.20         18.76        24.37 o
   0  18   6       2043.23       2174.92        63.46 o
   1  18   6         54.36         61.63        15.30 o
   2  18   6       1165.20       1379.54        60.57 o
   3  18   6        353.33        363.06        25.48 o
   4  18   6       1174.21       1158.52       100.39 o
   1  19   6      16821.59      19386.00       341.83 o
   2  19   6        379.18        428.31        33.93 o
   3  19   6      13502.29      13585.47       654.85 o
   0  20   6       1456.21       1432.47       254.93 o
   1  20   6        141.93        169.76        20.34 o
   2  20   6        201.44        207.91        31.87 o
   3  20   6         57.91         78.30        31.44 o
   1  21   6      11739.34      13162.23       213.61 o
   2  21   6          1.58         16.70        24.41 o
   3  21   6       7732.22       7688.91      1436.23 o
   0  22   6       4312.83       4232.27       185.26 o
   1  22   6          9.60         45.37        26.05 o
   2  22   6       5502.24       5577.69       251.32 o
   3  22   6         60.77        116.86        63.28 o
   1  23   6         40.54         57.00        45.03 o
   2  23   6          7.98         55.58        47.60 o
   1  24   6         16.22         37.62        38.76 o
   1   1   7       9397.85       9150.49       171.87 o
   2   1   7        118.05        117.37        12.98 o
   3   1   7       4587.71       4504.48        70.96 o
   4   1   7        623.99        644.69        22.21 o
   5   1   7       1860.21       1900.59        40.89 o
   0   2   7      13628.78      13780.95       227.86 o
   1   2   7         42.03         36.74         7.74 o
   2   2   7       9229.29       9114.46       115.38 o
   3   2   7       1325.40       1401.19        33.75 o
   4   2   7       4837.73       4726.64        68.50 o
   5   2   7       2102.98       2170.91        47.48 o
   1   3   7       2031.99       2022.10        46.10 o
   2   3   7        935.99        958.20        22.85 o
   3   3   7       2133.09       2112.66        44.74 o
   4   3   7       1673.80       1716.44        39.66 o
   5   3   7        850.94        864.37        27.54 o
   0   4   7       5740.09       5874.28       119.68 o
   1   4   7          0.17          1.94         6.28 o
   2   4   7       6280.22       6219.97        71.24 o
   3   4   7       1360.24       1303.76        30.62 o
   4   4   7       6019.29       5907.21        96.00 o
   5   4   7        238.10        237.47        15.63 o
   6   4   7       2509.25       2088.93       151.63 o
   1   5   7        255.91        251.77        11.12 o
   2   5   7          0.03          9.94         5.61 o
   3   5   7        103.19         90.28         8.84 o
   4   5   7          4.05          7.44        11.94 o
   5   5   7         54.73         52.59        13.80 o
   0   6   7       2025.25       1949.63        40.27 o
   1   6   7       1176.34       1116.33        32.90 o
   2   6   7       2117.63       1999.12        47.10 o
   3   6   7        158.94        180.26        13.42 o
   4   6   7       2171.62       2151.19        42.84 o
   5   6   7       1915.64       1867.72        59.63 o
   1   7   7      18530.09      17852.62       405.18 o
   2   7   7       1143.16       1027.88        30.02 o
   3   7   7      17498.46      17889.42       220.82 o
   4   7   7       1675.70       1728.35        39.80 o
   5   7   7      10051.61       9541.35       150.57 o
   0   8   7        942.61        899.22        47.40 o
   1   8   7        846.37        811.93        19.43 o
   2   8   7        190.15        196.66        13.45 o
   3   8   7        279.23        275.14        20.43 o
   4   8   7        267.07        252.48        16.84 o
   5   8   7       2746.72       2585.96        61.15 o
   1   9   7       6733.44       6605.74       120.93 o
   2   9   7         26.64         28.66         8.90 o
   3   9   7       3413.47       3372.20        69.72 o
   4   9   7        259.61        269.71        16.70 o
   5   9   7       1765.50       1746.72        48.83 o
   0  10   7        607.69        700.56        46.05 o
   1  10   7          8.27         11.42         6.25 o
   2  10   7       1838.97       1836.60        39.27 o
   3  10   7        213.00        227.94        19.27 o
   4  10   7        995.02        965.27        28.54 o
   5  10   7          0.09         20.28        15.66 o
   1  11   7        221.47        250.07        13.24 o
   2  11   7        232.77        279.20        16.85 o
   3  11   7         48.47         64.32        12.22 o
   4  11   7        681.10        731.79        26.17 o
   5  11   7         58.80         69.89        21.02 o
   0  12   7      28734.36      32493.40       688.47 o
   1  12   7         32.59         33.21        10.96 o
   2  12   7      23118.34      25151.27       314.17 o
   3  12   7        863.70        894.18        27.79 o
   4  12   7      13183.42      13649.77       341.77 o
   5  12   7       1684.04       1641.65        63.75 o
   1  13   7        202.46        225.99        17.85 o
   2  13   7        349.51        365.79        22.09 o
   3  13   7         93.65        106.06        13.58 o
   4  13   7        980.01       1001.80        46.96 o
   5  13   7         19.65         11.20        24.34 o
   0  14   7       3430.20       3886.58       106.58 o
   1  14   7         18.29          6.37        12.53 o
   2  14   7       2695.92       2966.30        63.09 o
   3  14   7        285.32        311.91        17.40 o
   4  14   7       3712.15       4072.62       141.47 o
   1  15   7       5659.41       6111.47        95.50 o
   2  15   7          3.08         12.45        14.38 o
   3  15   7       3649.77       3955.65       110.32 o
   4  15   7         31.11         28.88        20.54 o
   0  16   7        707.81        837.38        45.81 o
   1  16   7        105.71        154.14        21.41 o
   2  16   7        242.24        293.24        22.67 o
   3  16   7        477.72        504.34        28.37 o
   4  16   7        477.32        526.04        44.23 o
   1  17   7      16529.14      19321.03       265.22 o
   2  17   7        614.19        603.82        67.13 o
   3  17   7      15929.55      17589.79       875.06 o
   4  17   7        937.23        921.76       130.83 o
   0  18   7         69.13         78.25        24.37 o
   1  18   7         11.80         10.87        16.62 o
   2  18   7         61.92         83.08        17.77 o
   3  18   7        813.11        887.41        85.68 o
   1  19   7       4326.84       5135.51       103.09 o
   2  19   7          4.14         13.41        18.96 o
   3  19   7       2922.85       3616.35       149.15 o
   0  20   7       6054.55       7619.93       221.85 o
   1  20   7        332.79        419.88        31.30 o
   2  20   7       7740.82       9131.07       350.30 o
   3  20   7          1.09        -33.69        42.00 o
   1  21   7        550.86        721.02        52.68 o
   2  21   7        218.85        319.71        36.83 o
   0   0   8      66118.37      65858.16      1973.78 o
   1   0   8        121.68        125.17        24.13 o
   2   0   8      57713.63      54898.45      1189.44 o
   3   0   8       1165.33       1165.51        51.36 o
   4   0   8      36150.30      36011.38       521.31 o
   5   0   8       1672.02       1818.81        52.98 o
   1   1   8       3492.91       3327.73        52.82 o
   2   1   8        103.18        126.58        14.60 o
   3   1   8       3177.41       3171.76        59.19 o
   4   1   8       1202.58       1328.50        34.19 o
   5   1   8       3498.18       3721.50        60.09 o
   0   2   8      18144.20      18180.58       506.17 o
   1   2   8         69.55         64.21        12.38 o
   2   2   8      13484.70      12626.30       222.61 o
   3   2   8        373.71        373.92        18.61 o
   4   2   8      12934.30      12801.38       145.46 o
   5   2   8        123.83        205.01        21.27 o
   1   3   8      23770.78      23009.70       278.62 o
   2   3   8         16.68         12.63        10.22 o
   3   3   8      17639.20      17525.47       291.61 o
   4   3   8        217.49        264.03        21.28 o
   5   3   8      10960.39      11093.39       170.88 o
   0   4   8       9083.26       8980.30       174.28 o
   1   4   8         30.17         33.87         9.78 o
   2   4   8       2454.46       2372.21        47.27 o
   3   4   8       1641.73       1668.15        44.15 o
   4   4   8       6761.21       6965.98       119.11 o
   5   4   8        746.84        782.69        37.60 o
   1   5   8      49568.42      45371.09      1093.08 o
   2   5   8        940.38        940.61        29.11 o
   3   5   8      41885.96      40547.09       693.39 o
   4   5   8       2450.27       2501.80        54.10 o
   5   5   8      24073.06      24003.31       344.32 o
   0   6   8       3465.55       3450.08        89.33 o
   1   6   8          0.20          6.86         8.94 o
   2   6   8        486.31        390.67        29.25 o
   3   6   8       1501.08       1522.62        47.03 o
   4   6   8       2452.99       2608.30       102.43 o
   5   6   8        424.35        421.85        36.98 o
   1   7   8      13281.29      12436.07       313.46 o
   2   7   8          3.83          3.65        10.38 o
   3   7   8      10605.58      10615.62       192.28 o
   4   7   8         65.21         54.01        17.80 o
   5   7   8       6668.06       6498.48       183.28 o
   0   8   8      24418.77      22081.96       508.76 o
   1   8   8         45.79         42.00         8.76 o
   2   8   8      25341.17      25177.84       586.33 o
   3   8   8        792.49        800.85        32.18 o
   4   8   8      17354.37      17471.43       435.96 o
   5   8   8        157.14        119.05        33.25 o
   1   9   8       3371.49       3405.42        56.75 o
   2   9   8        322.69        340.41        19.93 o
   3   9   8       2753.17       2875.41        96.20 o
   4   9   8       1372.86       1398.49        66.80 o
   5   9   8       2931.55       3030.56       106.41 o
   0  10   8      25991.74      28071.60       580.33 o
   1  10   8        117.04        115.21        14.41 o
   2  10   8      35779.89      37109.65       756.02 o
   3  10   8       1206.53       1324.45        45.89 o
   4  10   8      14683.49      14494.61       445.23 o
   5  10   8       1052.43       1043.12        51.27 o
   1  11   8        572.89        634.59        27.60 o
   2  11   8          2.35         -3.91        16.51 o
   3  11   8        707.88        786.60        34.00 o
   4  11   8        585.79        539.20        34.04 o
   5  11   8       1184.56       1194.28        56.25 o
   0  12   8       7452.75       8386.57       221.29 o
   1  12   8          4.77         -3.16        15.69 o
   2  12   8      13542.36      14313.65       225.02 o
   3  12   8         89.93         83.26        17.77 o
   4  12   8       5283.91       5289.42       120.83 o
   1  13   8      22890.84      25372.76       515.47 o
   2  13   8          0.66         -4.43        16.14 o
   3  13   8      17148.42      18420.42       293.72 o
   4  13   8        255.24        256.86        30.55 o
   0  14   8        328.81        384.36        30.26 o
   1  14   8          7.94         33.91        16.68 o
   2  14   8        762.24        890.40        44.29 o
   3  14   8        683.05        772.75        31.67 o
   4  14   8        627.36        556.36       119.99 o
   1  15   8      15633.04      18118.31       250.81 o
   2  15   8        410.32        506.17        33.89 o
   3  15   8      13403.81      14195.43       408.67 o
   0  16   8        999.06       1138.17        55.47 o
   1  16   8         26.44         53.07        19.26 o
   2  16   8        662.08        755.42        50.65 o
   3  16   8        632.55        650.39        45.12 o
   1  17   8       7125.15       8486.27       149.86 o
   2  17   8          0.70         21.71        21.68 o
   3  17   8       6230.35       6855.81       216.22 o
   0  18   8      11058.57      13668.96       390.48 o
   1  18   8         14.69         32.20        17.68 o
   2  18   8      12283.24      14116.18       323.17 o
   3  18   8        580.30        751.27        69.54 o
   1  19   8         62.88         66.36        26.02 o
   2  19   8        296.06        408.38        47.35 o
   1   1   9       2523.87       2340.51        79.52 o
   2   1   9         46.15         57.16        14.80 o
   3   1   9       1076.28       1050.35        36.64 o
   4   1   9        447.21        470.71        22.27 o
   5   1   9        238.99        281.81        24.56 o
   0   2   9       7489.50       6983.05       272.08 o
   1   2   9        140.90        135.85        17.46 o
   2   2   9      11334.40      10659.45       168.14 o
   3   2   9       1663.76       1696.17        46.23 o
   4   2   9       2542.77       2605.86        53.31 o
   5   2   9        488.95        627.90        75.96 o
   1   3   9      15198.73      14791.40       227.87 o
   2   3   9        248.98        254.10        17.53 o
   3   3   9      13763.76      13369.99       230.12 o
   4   3   9       1182.86       1226.51        40.08 o
   5   3   9       6968.53       7053.46       191.51 o
   0   4   9          5.99         17.22        16.93 o
   1   4   9        128.24        133.80        15.71 o
   2   4   9       1018.00        983.48        34.09 o
   3   4   9        961.91        991.13        34.47 o
   4   4   9        201.42        197.95        19.81 o
   5   4   9         26.12         82.69        63.42 o
   1   5   9         79.49         84.61        11.72 o
   2   5   9          0.78         -4.61        13.95 o
   3   5   9          8.31         21.04        13.98 o
   4   5   9         11.52          1.75        14.69 o
   5   5   9          3.50         55.29        38.76 o
   0   6   9       3828.39       3836.00        96.27 o
   1   6   9        108.81        113.52        13.95 o
   2   6   9       5576.13       5423.38       164.78 o
   3   6   9        202.57        217.76        18.38 o
   4   6   9       3772.14       3676.36        78.35 o
   5   6   9        615.21        655.36        47.30 o
   1   7   9       1685.74       1635.52        42.18 o
   2   7   9        281.43        300.73        20.39 o
   3   7   9       2335.61       2289.48        63.41 o
   4   7   9       1144.06       1199.15        46.55 o
   5   7   9        908.79        880.12       126.55 o
   0   8   9      15899.80      16861.89       422.56 o
   1   8   9         49.98         70.66        14.14 o
   2   8   9      19663.63      19712.52       381.12 o
   3   8   9        478.58        482.46        24.01 o
   4   8   9       9032.52       8884.19       268.91 o
   1   9   9        460.46        475.29        20.01 o
   2   9   9         24.07         19.38        12.77 o
   3   9   9         61.65         66.39        14.01 o
   4   9   9        229.48        201.07        26.35 o
   0  10   9         81.27         83.57        14.60 o
   1  10   9         51.93         56.68        12.91 o
   2  10   9         30.93         55.98        13.00 o
   3  10   9        204.77        208.24        18.02 o
   4  10   9         14.74          1.61        20.08 o
   1  11   9      12718.98      13741.85       406.80 o
   2  11   9         72.48         82.88        15.13 o
   3  11   9       9161.49       9666.56       316.35 o
   4  11   9        515.34        488.81        76.39 o
   0  12   9        359.09        433.26        34.84 o
   1  12   9         95.16        102.21        17.40 o
   2  12   9       1038.75       1149.29        48.33 o
   3  12   9       1185.51       1345.60        62.67 o
   1  13   9      13446.61      14868.31       460.19 o
   2  13   9        101.43        117.98        18.22 o
   3  13   9      10862.19      12368.58       298.08 o
   0  14   9        331.49        395.48        33.22 o
   1  14   9          3.16          1.42        17.09 o
   2  14   9         62.77         92.64        19.48 o
   3  14   9        223.63        244.90        37.52 o
   1  15   9        284.13        309.39        23.83 o
   2  15   9          3.74         57.64        34.72 o
   3  15   9        640.47        653.32        48.66 o
   0  16   9      13785.70      17178.67       348.86 o
   1  16   9         17.59         16.18        24.03 o
   2  16   9      14610.80      17303.25       344.73 o
   0   0  10       3636.99       3346.60       190.97 o
   1   0  10         70.45         88.48        26.87 o
   2   0  10       6754.54       6090.82       196.42 o
   3   0  10        405.76        496.14        59.22 o
   4   0  10       3226.55       3530.00       177.00 o
   1   1  10      23900.03      21898.62       409.27 o
   2   1  10        270.96        267.68        26.52 o
   3   1  10      19351.34      18638.56       304.10 o
   4   1  10        830.43       1026.18        63.85 o
   0   2  10       3623.72       3356.98       110.04 o
   1   2  10        109.87        122.30        17.91 o
   2   2  10       6263.01       5945.88       144.92 o
   3   2  10        136.41        273.78        60.44 o
   4   2  10       2789.64       2806.38        72.47 o
   1   3  10       5991.75       5430.80       109.68 o
   2   3  10          2.70         14.25        16.99 o
   3   3  10       5180.85       5258.80       136.32 o
   4   3  10         85.70        249.85        38.42 o
   0   4  10      26670.04      25764.58       961.52 o
   1   4  10         98.84         86.14        16.92 o
   2   4  10      28710.40      27966.45       655.28 o
   3   4  10        837.90        853.83        37.05 o
   4   4  10      17258.91      18069.35       351.78 o
   1   5  10       3662.99       3634.07        91.03 o
   2   5  10       1069.19       1071.76        80.74 o
   3   5  10       3110.87       3220.82        64.94 o
   4   5  10       1420.99       1579.56        69.19 o
   0   6  10      15621.38      16252.86       550.52 o
   1   6  10        150.31        183.35        24.18 o
   2   6  10      14610.54      14522.77       205.64 o
   3   6  10        918.07        988.14        46.73 o
   1   7  10       5053.84       5106.29       135.56 o
   2   7  10          1.79         11.89        15.98 o
   3   7  10       4463.36       4666.52       163.61 o
   0   8  10       7759.76       7671.66       222.03 o
   1   8  10        162.75        165.84        24.03 o
   2   8  10       5560.58       5851.17       162.22 o
   3   8  10        360.09        432.56        31.90 o
   1   9  10      23362.32      24005.68       533.52 o
   2   9  10        492.86        516.85        25.34 o
   3   9  10      19367.24      19947.32       703.69 o
   0  10  10       1469.73       1629.88        83.94 o
   1  10  10         18.13         45.57        20.12 o
   2  10  10        798.21        915.07        49.08 o
   3  10  10        482.95        646.78        39.42 o
   1  11  10       9813.90      10663.78       529.62 o
   2  11  10         56.03         86.96        21.86 o
   3  11  10       7952.04       8771.54       343.16 o
   0  12  10       6445.06       7851.81       217.66 o
   1  12  10          6.87         18.56        22.61 o
   2  12  10       4847.89       5574.72       417.94 o
   3  12  10         64.12         97.15        42.12 o
   1  13  10       4855.15       4391.91       278.18 o
   2  13  10          3.96         53.70        37.97 o
   2  14  10      11214.70      10501.37       432.09 o
   1   1  11       6290.64       5423.90       184.10 o
   2   1  11         70.70         72.00        23.12 o
   3   1  11       2996.49       2528.71       140.32 o
   0   2  11      13052.60      11954.15       298.77 o
   1   2  11        100.91         82.70        21.28 o
   2   2  11       5592.24       5072.48       157.45 o
   3   2  11        140.40         80.38        74.96 o
   1   3  11       3083.68       2709.13       124.94 o
   2   3  11        114.92        178.91        29.64 o
   3   3  11       2062.29       1501.50       169.02 o
   0   4  11       4943.96       4830.14       374.95 o
   1   4  11          1.13          1.16        19.86 o
   2   4  11       3616.28       3481.26       157.40 o
   3   4  11         81.53         84.51        37.35 o
   1   5  11        186.91        154.47        23.66 o
   2   5  11          0.38         24.10        18.08 o
   3   5  11         79.47         66.13        41.04 o
   0   6  11       3222.75       3236.00       325.64 o
   1   6  11        274.73        313.08        30.92 o
   2   6  11       1290.49       1239.94        64.47 o
   3   6  11          4.92         19.65        33.62 o
   1   7  11      13786.57      12117.93       379.28 o
   2   7  11        114.05        103.70        28.05 o
   3   7  11      11220.74      10753.05       397.04 o
   0   8  11       2898.58       2321.51       158.76 o
   1   8  11        502.04        394.40        62.93 o
   2   8  11        289.55        291.18        37.88 o
   1   9  11       4598.73       3495.71       201.03 o
   2   9  11         35.30        -84.08        94.34 o
   1  10  11         80.35         74.11        79.52 o
   1  11  11        710.98        502.78       107.17 o
   1  12  11         51.48         31.35        68.12 o
   1   0  12        450.19        399.32        68.69 o
   1   1  12       4505.86       4057.87       210.06 o
   0   2  12       8166.10       7296.01       310.67 o
   1   2  12        204.50        173.86        54.72 o
   1   3  12       7850.38       5757.74       337.18 o
   2   3  12          1.59         54.44        66.98 o
   0   4  12       5891.46       4517.32       301.27 o
   1   4  12        287.89        134.25        90.92 o
   1   5  12      15080.65      10067.57       517.32 o
   0   6  12       2214.07       1221.61       175.86 o
                                                
