# Supplementary material for: Crystal structures and comparisons of potassium rare-earth molybdates KRE(MoO4)2 (RE = Tb, Dy, Ho, Er, Yb, and Lu)
Source: Acta Crystallogr E Crystallogr Commun. 2020 Nov 27;76(Pt 12):1871–5. doi: 10.1107/S205698902001542X (PMC7784660; doi:10.1107/S205698902001542X)
Supplement: Supplementary file 3 [file e-76-01871-Dy_Molybdatesup3.hkl]

#
# h,k,l, Fc-squared, Fo-squared, sigma(Fo-squared), status flag
#
data_Dy_Molybdate
_shelx_title ' kdymo2o8_a.res in Pbcn'
_shelx_refln_list_code          4
_shelx_F_calc_maximum      501.25
_exptl_crystal_F_000       932.00
_reflns_d_resolution_high  0.6362

loop_
 _space_group_symop_operation_xyz
 'x, y, z'
 '-x+1/2, -y+1/2, z+1/2'
 '-x, y, -z+1/2'
 'x+1/2, -y+1/2, -z'
 '-x, -y, -z'
 'x-1/2, y-1/2, -z-1/2'
 'x, -y, z-1/2'
 '-x-1/2, y-1/2, z'

_cell_length_a     5.0776
_cell_length_b    18.1214
_cell_length_c     7.9428
_cell_angle_alpha  90.000
_cell_angle_beta   90.000
_cell_angle_gamma  90.000

_shelx_F_squared_multiplier     1.000

loop_
 _refln_index_h
 _refln_index_k
 _refln_index_l
 _refln_F_squared_calc
 _refln_F_squared_meas
 _refln_F_squared_sigma
 _refln_observed_status
   2   0   0     151936.95     148027.25      4518.40 o
   4   0   0     150716.97     147284.88      7712.83 o
   6   0   0      35780.24      35312.90      5191.33 o
   1   1   0        210.14        260.92        13.74 o
   3   1   0       3441.55       3663.41        88.14 o
   5   1   0       1430.31       1410.01        74.98 o
   7   1   0       3072.82       3431.68       219.02 o
   0   2   0     105720.85      41608.61     40257.80 o
   2   2   0      24604.52      23452.40       512.18 o
   4   2   0      47496.86      48665.59       824.15 o
   6   2   0      11385.78      12788.50       516.38 o
   1   3   0     121621.19     125753.48      3030.76 o
   3   3   0      46791.30      46345.16      1068.63 o
   5   3   0      24255.13      23699.56       691.04 o
   7   3   0      12818.77      13641.27       479.22 o
   0   4   0        202.40        226.41        25.15 o
   2   4   0       8506.95       9267.72       214.73 o
   4   4   0       1530.08       1575.48        49.04 o
   6   4   0       3667.48       3775.59       200.47 o
   1   5   0     234740.92     229128.22      6397.36 o
   3   5   0     140972.77     141007.67      2930.94 o
   5   5   0      80988.84      81736.27      1563.22 o
   7   5   0      25204.00      25981.04       866.64 o
   0   6   0       3363.78       3777.50       146.80 o
   2   6   0       2676.78       3072.20        96.30 o
   4   6   0        543.52        495.97        25.74 o
   6   6   0       1426.55       1383.44       125.88 o
   1   7   0      51119.79      47574.46      1096.94 o
   3   7   0      25433.83      25284.05       449.71 o
   5   7   0      15147.11      15337.49       342.43 o
   7   7   0       7522.44       7319.71       343.77 o
   0   8   0      84052.19      84758.77      2594.42 o
   2   8   0      70048.83      70050.53      1469.77 o
   4   8   0      51307.63      52907.34       952.20 o
   6   8   0      22767.88      22899.05       594.59 o
   1   9   0       1365.03       1137.46        37.18 o
   3   9   0       1970.69       1972.98        61.68 o
   5   9   0        872.62        738.69        65.61 o
   7   9   0       2667.56       2881.07       176.04 o
   0  10   0     190397.45     195371.64      7711.06 o
   2  10   0      86381.34      79341.45      1932.80 o
   4  10   0      62510.39      63460.71      1737.15 o
   6  10   0      23654.20      23454.03       778.94 o
   1  11   0       1354.48       1283.87        44.29 o
   3  11   0        379.49        261.70        33.42 o
   5  11   0        255.70        199.54        26.59 o
   0  12   0      28868.99      29842.86      1215.60 o
   2  12   0      25244.47      22109.06       472.79 o
   4  12   0      16433.38      15844.64       556.48 o
   6  12   0       9638.94       9325.69       479.21 o
   1  13   0      72410.67      72656.95      1888.60 o
   3  13   0      39926.37      38042.77      1106.06 o
   5  13   0      22680.80      21610.24       604.73 o
   0  14   0       5241.42       5368.63       329.13 o
   2  14   0       1099.11        871.64        42.82 o
   4  14   0        403.68        360.18        29.90 o
   6  14   0       1327.98       1470.17       137.80 o
   1  15   0      53460.71      55700.71      1734.90 o
   3  15   0      38262.74      34995.01      1086.65 o
   5  15   0      26885.13      27083.62       954.72 o
   0  16   0        728.04        718.66        68.60 o
   2  16   0       2170.54       1627.29        91.00 o
   4  16   0        807.72        741.40        51.14 o
   6  16   0       1184.12       1166.40       152.15 o
   1  17   0      16217.52      17343.53       735.54 o
   3  17   0      12102.40      10795.38       299.54 o
   5  17   0       8721.63       7841.36       340.83 o
   0  18   0      25917.87      25812.81      1726.16 o
   2  18   0      29786.26      31528.40      1124.04 o
   4  18   0      19490.74      18808.11       956.11 o
   1  19   0       1421.06       1374.06        79.16 o
   3  19   0       1170.31       1270.48       122.70 o
   5  19   0        764.97        883.09       161.74 o
   0  20   0      34888.98      38416.89      3126.76 o
   2  20   0      20605.02      22398.45       845.67 o
   4  20   0      18261.42      20611.26       749.26 o
   1  21   0         68.81         51.96        29.81 o
   3  21   0        588.31        786.68        97.86 o
   0  22   0       8705.14       9189.55       598.83 o
   2  22   0       4521.30       5136.89       259.21 o
   4  22   0       4679.01       5919.95       608.57 o
   1  23   0      13520.30      14677.18      1038.30 o
   3  23   0       8976.46       9657.64       479.08 o
   0  24   0       4288.00       4573.38       375.77 o
   2  24   0       2067.75       2377.86       240.74 o
   1  25   0      14682.40      15934.61       753.66 o
   3  25   0      10376.28      11530.03       677.53 o
   0  26   0        226.30        233.91        58.14 o
   2  26   0        372.24        464.32        76.20 o
   1  27   0        934.47       1144.31       132.27 o
   1   1   1       1144.36       1206.18        20.57 o
   2   1   1          2.47          1.93         3.74 o
   3   1   1        400.51        370.27        11.40 o
   4   1   1       1367.63       1298.14        35.75 o
   5   1   1        309.92        286.22        28.73 o
   6   1   1       3976.93       3819.53       246.89 o
   7   1   1         40.30         33.52        48.89 o
   0   2   1       1421.87       1512.81        39.33 o
   1   2   1       1024.99       1082.82        19.94 o
   2   2   1        364.88        361.44        10.36 o
   3   2   1       1703.77       1805.62        33.50 o
   4   2   1        150.97        140.55        10.78 o
   5   2   1       7801.37       7463.70       266.44 o
   6   2   1          7.74        -26.77        28.05 o
   7   2   1       6669.95       6307.62       246.36 o
   1   3   1      10729.81      10818.62       178.14 o
   2   3   1       5960.58       6370.97        93.56 o
   3   3   1       6456.33       6613.73        96.97 o
   4   3   1       5101.69       5183.38        81.17 o
   5   3   1       2163.52       1919.04        77.15 o
   6   3   1       6284.49       6695.95       187.04 o
   7   3   1       1302.09       1204.32        87.22 o
   0   4   1       2534.82       2632.88        82.89 o
   1   4   1       1401.84       1508.62        31.85 o
   2   4   1       2479.25       2615.21        44.40 o
   3   4   1       4874.44       5204.45        88.35 o
   4   4   1        529.78        525.02        18.37 o
   5   4   1       1216.79       1101.99        38.19 o
   6   4   1        572.41        489.58        66.79 o
   7   4   1       1411.86       1442.88        82.63 o
   1   5   1         52.86         57.12         9.08 o
   2   5   1         49.06         46.70         6.25 o
   3   5   1          5.51          9.25         6.86 o
   4   5   1         10.88         16.90         8.33 o
   5   5   1         32.68         20.97        12.06 o
   6   5   1         83.13         35.52        22.84 o
   7   5   1         11.67        -41.94        49.26 o
   0   6   1        232.42        204.89        14.31 o
   1   6   1      10397.78      11753.28       185.30 o
   2   6   1        839.93        840.55        22.59 o
   3   6   1        579.80        519.35        20.52 o
   4   6   1        505.39        498.56        19.75 o
   5   6   1       4824.05       4648.25        83.40 o
   6   6   1        294.13        274.78        31.48 o
   7   6   1        916.42       1003.47        73.61 o
   1   7   1       4363.87       4712.47        84.90 o
   2   7   1       6808.82       7348.79       135.79 o
   3   7   1       1652.95       1609.87        39.72 o
   4   7   1       5070.97       5355.51       106.00 o
   5   7   1       1429.68       1314.34        36.26 o
   6   7   1       5506.90       5403.10       133.14 o
   7   7   1        538.66        440.47        55.55 o
   0   8   1      17140.54      16706.98       284.85 o
   1   8   1       7679.46       8689.13       144.79 o
   2   8   1      10037.96      10269.21       186.78 o
   3   8   1        181.12        199.88        13.90 o
   4   8   1       6712.84       6972.94       124.25 o
   5   8   1       8774.26       8637.16       142.38 o
   6   8   1       2622.34       2414.25        94.15 o
   7   8   1       2844.08       2731.52       120.99 o
   1   9   1        999.47        933.99        26.42 o
   2   9   1          0.32         13.43         9.21 o
   3   9   1       1005.54        951.23        29.60 o
   4   9   1        565.13        475.24        30.54 o
   5   9   1        767.52        767.60        29.58 o
   6   9   1       2333.57       2156.54        80.94 o
   7   9   1        389.13        239.11        83.33 o
   0  10   1       1507.35       1107.48        96.52 o
   1  10   1        140.03        148.58        12.48 o
   2  10   1        171.38        165.25        14.61 o
   3  10   1       1319.07       1317.36        36.02 o
   4  10   1        702.13        606.43        41.81 o
   5  10   1         18.23          2.89        14.57 o
   6  10   1        182.44        116.97        43.62 o
   7  10   1        187.34        209.22        78.11 o
   1  11   1       7452.08       7192.51       129.64 o
   2  11   1        385.15        447.62        21.45 o
   3  11   1       5630.55       5819.51       123.21 o
   4  11   1       1642.07       1426.86        52.70 o
   5  11   1       2503.57       2385.25        72.13 o
   6  11   1       3194.90       3192.56       112.55 o
   7  11   1       1890.42       2321.56       311.86 o
   0  12   1       7976.12       7779.81       264.22 o
   1  12   1        162.36        155.78        10.97 o
   2  12   1       5939.79       5612.76       109.15 o
   3  12   1       1208.80       1223.35        55.66 o
   4  12   1       4564.08       4164.75       142.33 o
   5  12   1       5238.54       5015.26       181.60 o
   6  12   1       2591.97       2691.52        91.85 o
   1  13   1       8000.76       6785.47       276.00 o
   2  13   1       1064.61       1005.38        32.41 o
   3  13   1       6183.89       6129.35       129.74 o
   4  13   1       2439.33       2247.68        83.60 o
   5  13   1       3202.11       3140.45       157.38 o
   6  13   1       4120.53       4276.58       135.74 o
   0  14   1        924.17        918.73        44.28 o
   1  14   1        747.68        598.91        35.57 o
   2  14   1       1849.05       1581.63        40.04 o
   3  14   1        643.22        583.47        25.46 o
   4  14   1        568.42        474.87        29.59 o
   5  14   1        797.72        806.45        49.81 o
   6  14   1        867.76        771.11        73.66 o
   1  15   1       3306.83       3232.70        74.93 o
   2  15   1         27.75         28.36        10.62 o
   3  15   1       2541.09       2203.40        54.11 o
   4  15   1         65.62         50.63        16.10 o
   5  15   1       2075.47       1962.25       129.25 o
   6  15   1        378.45        314.98        47.01 o
   0  16   1       9941.46      10319.28       320.69 o
   1  16   1        276.22        321.70        20.65 o
   2  16   1      11808.62      10724.80       293.82 o
   3  16   1       1302.60       1102.12        40.55 o
   4  16   1       6205.98       5768.55       144.75 o
   5  16   1       1926.39       1834.56       104.33 o
   6  16   1       4475.36       4149.94       232.37 o
   1  17   1       5866.22       5936.83       147.74 o
   2  17   1       2130.41       1545.10        86.95 o
   3  17   1       3833.23       3259.79        90.24 o
   4  17   1       2623.63       2297.84        73.01 o
   5  17   1       3165.47       3010.29       128.05 o
   6  17   1       3005.21       3110.22       200.45 o
   0  18   1       4519.36       4800.09       170.08 o
   1  18   1        343.44        294.40        23.65 o
   2  18   1       3697.00       3482.10       107.66 o
   3  18   1       1453.11       1363.03        51.76 o
   4  18   1       3100.88       2912.57        98.93 o
   5  18   1       1854.36       1480.16        82.95 o
   1  19   1       2329.08       2277.76        91.99 o
   2  19   1         16.15         10.40        16.77 o
   3  19   1       2053.30       2055.15       111.35 o
   4  19   1        147.73        103.40        27.80 o
   5  19   1       1483.03       1484.50       145.21 o
   0  20   1       7640.47       8672.69       629.00 o
   1  20   1        391.05        417.72        36.79 o
   2  20   1       4377.20       4386.30       168.73 o
   3  20   1         99.52        146.02        37.71 o
   4  20   1       4590.43       5106.25       270.34 o
   1  21   1       8819.52       9748.64       335.79 o
   2  21   1        458.27        467.01        41.06 o
   3  21   1       7638.27       8580.97       289.28 o
   4  21   1        989.84       1020.38        79.89 o
   0  22   1       2886.35       2920.34       134.14 o
   1  22   1        512.43        507.65        59.64 o
   2  22   1       2118.62       2210.87       137.44 o
   3  22   1        151.99         93.73        34.75 o
   4  22   1       2173.42       2699.69       237.12 o
   1  23   1       3003.97       3102.54       152.03 o
   2  23   1        171.67        245.78        41.84 o
   3  23   1       2543.32       2964.63       128.17 o
   0  24   1       3153.57       3348.64       204.03 o
   1  24   1        265.31        290.07        43.12 o
   2  24   1       3948.14       4668.87       189.35 o
   3  24   1          0.79        -35.29        35.29 o
   1  25   1       5096.29       5767.11       195.92 o
   2  25   1          0.65          3.45        30.03 o
   3  25   1       4129.86       4961.73       289.76 o
   0  26   1       3936.13       4426.61       415.90 o
   1  26   1         17.22          3.38        28.71 o
   2  26   1       5083.68       6452.53       265.65 o
   3  26   1        468.23        510.99       157.51 o
   1  27   1       1341.23       1674.02       277.62 o
   2  27   1        489.29        704.58       155.93 o
   0   0   2        447.55        455.68        27.25 o
   1   0   2        105.80        222.63        16.38 o
   2   0   2        618.02        660.04        25.97 o
   3   0   2        115.70        384.90        28.19 o
   4   0   2       3787.79       3679.92       132.60 o
   5   0   2        323.72        428.31        50.12 o
   6   0   2       2728.05       2687.61       163.18 o
   7   0   2        318.27        770.23        85.08 o
   1   1   2     202809.86     190666.56      2604.93 o
   2   1   2          0.20         -2.99         4.40 o
   3   1   2     108881.70     107337.90      1374.69 o
   4   1   2        289.99        284.44        11.66 o
   5   1   2      46690.37      46111.87      1132.46 o
   6   1   2        108.92        146.97        37.27 o
   7   1   2      24791.77      24787.65      1258.94 o
   0   2   2      11753.37      12673.26       299.75 o
   1   2   2        110.52        113.78         6.75 o
   2   2   2      14525.56      15265.17       184.92 o
   3   2   2         52.20        137.75        11.89 o
   4   2   2       3625.14       3610.42        57.88 o
   5   2   2         25.62        132.31        17.46 o
   6   2   2       5122.46       4947.99       163.33 o
   7   2   2          1.39        111.14        49.47 o
   1   3   2       6878.02       7042.21        99.17 o
   2   3   2         64.79         76.01         5.97 o
   3   3   2      11561.40      11687.97       165.11 o
   4   3   2         39.68         58.24        10.94 o
   5   3   2       9154.58       8924.66       239.91 o
   6   3   2         35.20        175.07        46.29 o
   7   3   2       3894.82       3831.31       139.17 o
   0   4   2     168308.45     166678.53      3710.37 o
   1   4   2         61.82         55.02         6.63 o
   2   4   2     216871.55     220137.08      2709.79 o
   3   4   2        366.46        322.09        13.09 o
   4   4   2      69516.20      72264.40       990.70 o
   5   4   2        120.67        141.19        17.03 o
   6   4   2      47543.84      49757.42      1029.82 o
   7   4   2        191.04        222.56        39.29 o
   1   5   2       1717.30       2038.39        39.22 o
   2   5   2        196.83        167.17        10.15 o
   3   5   2        147.44        155.38         9.77 o
   4   5   2        551.46        515.93        24.18 o
   5   5   2        751.94        758.41        29.49 o
   6   5   2         72.58        234.90        30.47 o
   7   5   2       1073.32       1290.82        70.48 o
   0   6   2      70982.73      68832.70      1691.46 o
   1   6   2         25.76         43.35         7.04 o
   2   6   2     114404.93     118901.73      1503.36 o
   3   6   2        239.64        202.88        13.29 o
   4   6   2      44156.02      45691.95       659.04 o
   5   6   2        131.11        125.61        14.01 o
   6   6   2      29326.32      29910.85       601.03 o
   7   6   2         84.22        123.17        31.89 o
   1   7   2       9582.13       9707.83       154.38 o
   2   7   2          6.12         11.48         6.18 o
   3   7   2       9640.79       9976.33       162.48 o
   4   7   2          6.20          1.25        13.88 o
   5   7   2       7722.95       7595.31       218.60 o
   6   7   2         15.71         63.42        27.92 o
   7   7   2       3621.76       3880.69       197.60 o
   0   8   2      27534.98      28020.26       689.82 o
   1   8   2          6.63         14.46         7.92 o
   2   8   2      10970.41      11008.65       165.74 o
   3   8   2        298.07        251.38        18.89 o
   4   8   2       6791.82       7028.75       160.98 o
   5   8   2          3.44         19.90        17.02 o
   6   8   2       4288.42       4387.25       125.85 o
   7   8   2         32.78         99.66        66.52 o
   1   9   2     139741.25     135502.31      2001.65 o
   2   9   2         31.01         28.06         7.48 o
   3   9   2      96541.66      98610.19      1270.57 o
   4   9   2        308.43        226.09        26.64 o
   5   9   2      47627.48      48305.41       819.11 o
   6   9   2         60.45         57.95        26.65 o
   7   9   2      23263.76      23384.43      1259.35 o
   0  10   2        198.48        191.64        13.22 o
   1  10   2         52.17         58.92         7.96 o
   2  10   2       4794.65       4912.17        81.67 o
   3  10   2        147.23        134.03        13.03 o
   4  10   2        974.77        825.22        54.25 o
   5  10   2        176.43        175.18        22.62 o
   6  10   2        100.74         40.72        25.93 o
   7  10   2        258.64        312.62       102.33 o
   1  11   2      63855.60      61213.24      1054.90 o
   2  11   2          1.97         -0.48         7.62 o
   3  11   2      38146.93      39007.26       594.64 o
   4  11   2        120.91         68.34        17.03 o
   5  11   2      17851.10      18357.15       388.63 o
   6  11   2         89.07         80.96        27.37 o
   7  11   2      11523.74      12646.11      1039.36 o
   0  12   2      25523.28      22913.08       401.54 o
   1  12   2         42.33         27.59        10.04 o
   2  12   2       7385.60       7390.54       124.95 o
   3  12   2          2.30         24.68        11.37 o
   4  12   2      12451.43      12068.80       334.18 o
   5  12   2         21.21         13.97        20.38 o
   6  12   2       3638.31       3685.77       164.82 o
   7  12   2          0.47        -62.16        97.19 o
   1  13   2       5169.72       4818.90       140.80 o
   2  13   2         11.57          7.53         9.44 o
   3  13   2       7056.40       7051.22       166.57 o
   4  13   2         55.32         50.89        11.77 o
   5  13   2       5815.02       5622.63       156.78 o
   6  13   2         32.93         71.49        30.68 o
   0  14   2      83540.98      62730.39      3385.77 o
   1  14   2         40.88         33.01        10.30 o
   2  14   2      60313.98      60939.43       928.56 o
   3  14   2        160.09        142.37        15.17 o
   4  14   2      38391.20      37004.60      1184.40 o
   5  14   2         83.98         17.15        22.31 o
   6  14   2      18553.04      17771.30       472.21 o
   1  15   2       1834.66       1453.62        69.42 o
   2  15   2         43.71         41.80        12.42 o
   3  15   2       1903.60       1900.59        65.98 o
   4  15   2        238.25        209.54        17.21 o
   5  15   2        412.03        351.38        36.69 o
   6  15   2         51.90          5.95        38.52 o
   0  16   2      27724.37      27018.22       729.20 o
   1  16   2         43.09         30.47         9.20 o
   2  16   2      27868.14      25131.74       911.23 o
   3  16   2         52.36         21.72         8.66 o
   4  16   2      21199.83      20555.41       589.58 o
   5  16   2         77.12         63.44        29.84 o
   6  16   2      10560.52       9572.20       436.62 o
   1  17   2      12220.54      11560.02       306.50 o
   2  17   2          1.75         -2.18        10.64 o
   3  17   2       8964.85       7804.56       399.71 o
   4  17   2          0.00         -0.32        20.44 o
   5  17   2       6383.76       6024.79       206.02 o
   6  17   2          1.71        -53.73       154.61 o
   0  18   2       3588.41       3392.59       130.76 o
   1  18   2         24.66         45.98        15.51 o
   2  18   2       1051.71        675.07        59.44 o
   3  18   2        193.74        117.40        20.84 o
   4  18   2       1329.82       1238.46       100.00 o
   5  18   2          0.23          2.49        36.94 o
   1  19   2      27936.24      29154.06       589.98 o
   2  19   2         29.24         13.38        15.19 o
   3  19   2      24870.45      23505.40      1106.27 o
   4  19   2        169.66        189.34        31.66 o
   5  19   2      14242.93      12371.90      1612.77 o
   0  20   2       1378.80       1255.88        81.75 o
   1  20   2          5.12         24.08        16.28 o
   2  20   2       3282.87       3558.11       134.73 o
   3  20   2         88.12         94.43        35.16 o
   4  20   2        279.66        181.81        37.76 o
   1  21   2      19875.21      21003.50       504.41 o
   2  21   2          0.35         14.49        18.79 o
   3  21   2      13558.67      14713.12       550.79 o
   4  21   2         29.84         -2.13        39.93 o
   0  22   2       6843.12       6892.25       299.09 o
   1  22   2         13.59         21.89        18.23 o
   2  22   2       5100.23       5151.52       203.12 o
   3  22   2         22.10         34.46        31.91 o
   4  22   2       5429.37       6869.40       596.06 o
   1  23   2         88.52        136.22        29.01 o
   2  23   2          0.07         -1.81        28.58 o
   3  23   2         35.46         63.01        30.44 o
   4  23   2         37.16       -107.73       124.85 o
   0  24   2      13543.91      14590.93       620.23 o
   1  24   2         26.56         12.22        29.77 o
   2  24   2      13796.95      15471.29       434.87 o
   3  24   2         80.08         72.51        36.39 o
   1  25   2       1014.86        948.97        74.48 o
   2  25   2          5.52         13.73        30.35 o
   3  25   2        690.45        937.43        95.03 o
   0  26   2       5643.32       5350.60       488.07 o
   1  26   2          5.96        -38.32        38.32 o
   2  26   2       9539.68      11339.61       517.78 o
   3  26   2         14.50        -57.42        93.24 o
   1  27   2       2410.93       2697.98       284.07 o
   2  27   2          1.62        -31.08        76.38 o
   1   1   3       9865.65       9869.97       143.17 o
   2   1   3         22.41         30.93         5.54 o
   3   1   3       3443.90       3505.10        48.61 o
   4   1   3       2092.55       2114.05        63.72 o
   5   1   3       1097.17       1040.79        34.63 o
   6   1   3       2231.86       2360.43        95.93 o
   7   1   3        726.84        869.37       126.63 o
   0   2   3       3955.91       4039.34        99.60 o
   1   2   3       6286.49       7200.82       117.74 o
   2   2   3       7107.34       7427.94        93.71 o
   3   2   3      10354.53      10609.30       132.43 o
   4   2   3        887.30        875.99        24.94 o
   5   2   3       2146.45       2183.68        65.62 o
   6   2   3       1123.50       1241.18        60.81 o
   7   2   3       8851.45       9963.19       484.99 o
   1   3   3        101.64        126.95         9.66 o
   2   3   3       2191.85       2243.22        36.27 o
   3   3   3          9.94         15.32         6.22 o
   4   3   3       6728.87       7031.47       126.86 o
   5   3   3         20.27         17.54        11.99 o
   6   3   3       3151.11       3382.21       118.55 o
   7   3   3         13.43         77.84        54.92 o
   0   4   3       3657.76       3493.31        93.27 o
   1   4   3       1358.20       1631.89        33.05 o
   2   4   3       8599.64       9177.26       115.08 o
   3   4   3       9628.38      10054.71       128.28 o
   4   4   3       3281.10       3369.51        79.97 o
   5   4   3        112.07        128.81        14.82 o
   6   4   3       2235.97       2201.23       111.93 o
   7   4   3       2299.18       2311.56       120.34 o
   1   5   3         76.24         85.62         8.54 o
   2   5   3         21.33         24.33         6.72 o
   3   5   3         30.50         47.74         9.25 o
   4   5   3          6.60         -6.32        13.66 o
   5   5   3         40.28         53.51        16.23 o
   6   5   3         69.12         38.11        28.59 o
   7   5   3         36.15         24.32        37.93 o
   0   6   3        289.88        242.59        15.95 o
   1   6   3        926.07        960.58        25.44 o
   2   6   3        880.94        841.16        22.82 o
   3   6   3       2699.54       2804.60        58.41 o
   4   6   3        328.75        319.91        20.84 o
   5   6   3       2157.22       2048.22        66.48 o
   6   6   3        128.51         83.54        30.54 o
   7   6   3       1444.53       1417.67       103.34 o
   1   7   3      15744.92      16202.70       230.51 o
   2   7   3       3064.45       3110.68        52.46 o
   3   7   3      12544.01      12881.31       188.93 o
   4   7   3       6385.88       6520.87       143.83 o
   5   7   3       6175.85       6196.79       181.84 o
   6   7   3       2882.80       2968.06       125.24 o
   7   7   3       2776.13       2623.54       532.32 o
   0   8   3       2132.27       2162.79        75.00 o
   1   8   3         19.45         20.87         7.47 o
   2   8   3        370.41        361.15        15.93 o
   3   8   3       4043.31       4109.30        72.89 o
   4   8   3       1145.51       1076.91        46.22 o
   5   8   3       3121.94       3067.84        87.63 o
   6   8   3        360.11        375.35        48.13 o
   7   8   3       4398.92       4341.68       323.42 o
   1   9   3       5863.38       5904.85       102.92 o
   2   9   3         23.50         17.53         7.16 o
   3   9   3       3078.62       3040.08        58.50 o
   4   9   3        987.78        870.03        37.15 o
   5   9   3       1385.56       1449.53        71.31 o
   6   9   3       1202.99       1400.42        78.36 o
   7   9   3       1078.02       1194.74       150.38 o
   0  10   3        879.11        888.57        42.80 o
   1  10   3         18.55         14.30         8.55 o
   2  10   3        933.31        885.35        29.01 o
   3  10   3        710.31        650.34        23.58 o
   4  10   3       1027.42        964.37        36.78 o
   5  10   3          1.42         17.60        19.91 o
   6  10   3        526.01        512.89        48.02 o
   7  10   3        113.44        -54.26        81.65 o
   1  11   3        686.48        622.61        22.89 o
   2  11   3        165.89        174.54        14.64 o
   3  11   3        810.20        810.44        30.17 o
   4  11   3       1995.59       1939.24        70.19 o
   5  11   3        762.51        811.75        48.16 o
   6  11   3       1944.25       2078.65        99.54 o
   0  12   3      21960.43      21958.40       393.50 o
   1  12   3       1367.29       1209.12        37.70 o
   2  12   3      21471.59      22930.03       401.00 o
   3  12   3       4716.11       4621.93        96.54 o
   4  12   3       9235.33       8998.87       184.36 o
   5  12   3       1882.11       1891.36        93.55 o
   6  12   3       6443.07       6597.13       242.14 o
   1  13   3        841.11        673.51        28.68 o
   2  13   3        454.43        395.98        22.73 o
   3  13   3        712.86        653.29        32.92 o
   4  13   3       3224.19       3008.37        80.64 o
   5  13   3        780.46        710.65        48.33 o
   6  13   3       2192.36       2149.77        90.18 o
   0  14   3       1973.41       1769.77        48.33 o
   1  14   3         56.76         30.61         9.45 o
   2  14   3       3814.84       3829.09        84.00 o
   3  14   3       2085.10       2109.79        67.32 o
   4  14   3       1982.48       1832.09        66.68 o
   5  14   3         96.95         39.51        27.11 o
   6  14   3       1701.91       1651.60        91.51 o
   1  15   3       5282.51       4979.85       146.94 o
   2  15   3         12.36          8.90        15.97 o
   3  15   3       3302.24       3403.38        94.64 o
   4  15   3         48.25         26.42        25.51 o
   5  15   3       2157.57       1953.44        85.18 o
   6  15   3        330.39        273.56        47.03 o
   0  16   3       4049.20       2795.97        91.73 o
   1  16   3          4.73          6.85        12.33 o
   2  16   3       3145.29       3083.50        93.69 o
   3  16   3       2090.59       2241.26        90.59 o
   4  16   3       2490.97       2448.05       109.76 o
   5  16   3        977.09        838.16        52.36 o
   6  16   3       1562.75       1586.33       163.86 o
   1  17   3      13627.38      11523.46       502.67 o
   2  17   3       1269.05       1086.45        50.46 o
   3  17   3      11876.74      12763.15       634.54 o
   4  17   3       3069.92       2810.83       148.83 o
   5  17   3       7318.74       7498.25       431.51 o
   0  18   3       1010.84        757.95        52.70 o
   1  18   3        180.94        130.39        21.23 o
   2  18   3        277.06        256.01        24.83 o
   3  18   3       3521.68       3237.70       232.78 o
   4  18   3        624.72        528.79        58.30 o
   5  18   3        485.23        385.82        66.51 o
   1  19   3       4094.09       3782.56       126.21 o
   2  19   3          0.96          8.16        15.72 o
   3  19   3       3073.89       2830.85       185.62 o
   4  19   3        264.26        201.55        34.23 o
   5  19   3       1799.95       1175.04       176.30 o
   0  20   3       7601.48       7731.45       259.84 o
   1  20   3        509.71        476.76        39.15 o
   2  20   3       6212.77       5370.75       322.25 o
   3  20   3         19.11         21.12        25.15 o
   4  20   3       5847.22       6533.57       277.63 o
   1  21   3       3283.47       3351.01       104.19 o
   2  21   3        298.94        353.46        50.98 o
   3  21   3       2749.50       2611.73       139.01 o
   4  21   3       1057.25       1216.27       149.58 o
   0  22   3       8213.07       8806.92       387.67 o
   1  22   3         11.14        -18.50        22.85 o
   2  22   3       7480.25       7981.61       224.76 o
   3  22   3        706.27        667.54        53.82 o
   4  22   3       4533.85       5557.78       398.71 o
   1  23   3        506.33        577.81        47.29 o
   2  23   3         82.27         55.95        32.17 o
   3  23   3        585.33        701.46        62.70 o
   0  24   3       3969.76       4398.42       255.19 o
   1  24   3          4.71          0.67        30.08 o
   2  24   3       4400.86       4976.89       159.18 o
   3  24   3        137.93        143.95        54.54 o
   1  25   3       7027.21       8059.27       372.62 o
   2  25   3          0.10         28.67        44.78 o
   3  25   3       5180.12       6395.90       355.19 o
   0  26   3       1514.11       1871.04       498.21 o
   1  26   3          3.11         32.25        47.60 o
   2  26   3       1457.35       2017.08       280.78 o
   1  27   3       3693.69       4539.87       439.61 o
   0   0   4     251255.61     234685.67     12570.03 o
   1   0   4         20.08         26.38        10.07 o
   2   0   4     147982.33     141998.16      4913.49 o
   3   0   4        296.31        287.35        18.77 o
   4   0   4      83224.45      82789.34      2107.39 o
   5   0   4        875.92        891.79        66.80 o
   6   0   4      36513.57      36102.61      1987.86 o
   7   0   4       1411.00       1263.51       220.46 o
   1   1   4       1509.29       1472.35        33.33 o
   2   1   4        148.50        339.52        26.57 o
   3   1   4       2255.22       2144.03        43.34 o
   4   1   4        354.51        656.76        29.44 o
   5   1   4       3001.94       2964.83        84.50 o
   6   1   4        844.42       1023.76        58.48 o
   7   1   4       1940.49       2478.29       286.18 o
   0   2   4      46379.81      48012.94       999.10 o
   1   2   4        106.24        109.20        10.66 o
   2   2   4      26887.55      27759.42       374.08 o
   3   2   4        252.27        295.29        12.28 o
   4   2   4      29298.79      29423.15       398.74 o
   5   2   4         41.80         91.13        15.31 o
   6   2   4      10584.21      11072.46       314.80 o
   7   2   4         36.34         62.15        62.59 o
   1   3   4      66339.03      69394.22      1034.84 o
   2   3   4         28.51         17.29         6.81 o
   3   3   4      36180.61      37296.18       446.39 o
   4   3   4         30.59         86.53        12.96 o
   5   3   4      18308.99      19376.45       380.41 o
   6   3   4        272.21        371.64        59.36 o
   7   3   4      11544.08      11941.44       490.08 o
   0   4   4      10574.17      11492.11       411.69 o
   1   4   4         19.76         -1.74         8.77 o
   2   4   4       1306.21       1215.53        33.15 o
   3   4   4        639.77        624.46        20.20 o
   4   4   4       5785.16       5775.62       102.83 o
   5   4   4        477.27        523.64        31.93 o
   6   4   4       2013.07       2233.67        98.11 o
   7   4   4        781.38        894.19        93.77 o
   1   5   4     134585.45     139787.77      1723.57 o
   2   5   4       1108.54       1074.60        24.23 o
   3   5   4     104189.69     108620.62      1169.02 o
   4   5   4        756.12        751.09        30.63 o
   5   5   4      52858.83      52918.38      1151.01 o
   6   5   4        784.33        835.74        54.72 o
   7   5   4      24445.75      24889.01       938.37 o
   0   6   4       2156.42       2120.92        56.63 o
   1   6   4         11.34         10.06         9.42 o
   2   6   4        147.87        141.08        11.08 o
   3   6   4        955.13        919.72        28.66 o
   4   6   4        800.79        678.37        29.45 o
   5   6   4        214.89        190.74        28.16 o
   6   6   4        575.03        694.41        47.76 o
   7   6   4        539.16        689.92       168.84 o
   1   7   4      32610.93      33474.57       461.70 o
   2   7   4          6.63          0.12         6.90 o
   3   7   4      20699.43      21658.14       278.91 o
   4   7   4         21.75         18.02        14.12 o
   5   7   4      11427.63      11278.69       319.88 o
   6   7   4         61.00        121.14        36.82 o
   7   7   4       7053.71       7606.64       659.01 o
   0   8   4      49446.30      49140.12       966.55 o
   1   8   4        356.06        335.42        16.03 o
   2   8   4      55279.24      54994.90       765.05 o
   3   8   4        175.79        177.43        15.12 o
   4   8   4      34664.13      35003.58       591.58 o
   5   8   4        145.91        134.22        25.36 o
   6   8   4      19635.37      19630.19       494.84 o
   7   8   4         36.19        -40.30       110.63 o
   1   9   4       2466.47       2331.70        47.00 o
   2   9   4        373.00        329.53        17.37 o
   3   9   4       1629.01       1430.24        51.34 o
   4   9   4        379.17        387.25        24.03 o
   5   9   4       2128.10       2025.29        80.37 o
   6   9   4        713.84        843.52        72.12 o
   7   9   4       1782.59       1463.95       272.61 o
   0  10   4      81265.77      80036.81      1776.88 o
   1  10   4          6.35          2.59         9.49 o
   2  10   4      83916.97      82450.17      1049.16 o
   3  10   4        341.86        292.29        23.73 o
   4  10   4      34966.77      35638.98       583.47 o
   5  10   4        566.30        505.07        39.81 o
   6  10   4      24088.68      25500.90       667.78 o
   1  11   4        172.18        192.53        15.44 o
   2  11   4          8.77         -0.51        10.55 o
   3  11   4        254.26        253.37        23.21 o
   4  11   4        181.71        117.37        20.20 o
   5  11   4        771.23        762.58        49.08 o
   6  11   4        515.15        423.17        54.13 o
   0  12   4      16929.98      16901.71       380.15 o
   1  12   4         84.50         75.56        12.60 o
   2  12   4      23590.35      23593.21       385.69 o
   3  12   4        171.49        156.62        19.71 o
   4  12   4      10997.26      10838.77       262.41 o
   5  12   4          9.41         13.72        23.14 o
   6  12   4       9359.63       9802.03       355.97 o
   1  13   4      49859.70      49492.06       733.13 o
   2  13   4          0.10          4.38        13.63 o
   3  13   4      32072.30      32003.43       683.06 o
   4  13   4         27.63         11.58        17.70 o
   5  13   4      17646.85      17190.39       399.31 o
   6  13   4        346.48        345.80        65.53 o
   0  14   4        283.59        294.15        27.52 o
   1  14   4         85.64         78.11        13.95 o
   2  14   4        207.95        192.12        18.08 o
   3  14   4         78.83         45.99        17.55 o
   4  14   4        176.73        166.83        29.49 o
   5  14   4        615.49        540.72        70.45 o
   6  14   4        759.18        719.28       113.79 o
   1  15   4      37247.74      36002.52      1017.08 o
   2  15   4        329.66        348.31        27.80 o
   3  15   4      31081.52      32913.04       646.75 o
   4  15   4        365.31        345.34        40.90 o
   5  15   4      17625.82      17566.78       869.01 o
   6  15   4        558.00        283.80       116.68 o
   0  16   4        221.11        197.94        21.92 o
   1  16   4         18.87          1.95        12.73 o
   2  16   4        513.88        469.49        34.42 o
   3  16   4        382.54        360.09        31.58 o
   4  16   4         74.23         92.05        29.07 o
   5  16   4         84.80         19.01        40.35 o
   6  16   4        586.97        353.72       117.31 o
   1  17   4      12954.78      12130.92       382.34 o
   2  17   4          0.62          6.02        19.75 o
   3  17   4      10476.82      10823.74       283.58 o
   4  17   4          4.84         -1.19        34.15 o
   5  17   4       6933.25       6577.66       354.94 o
   0  18   4      18762.17      15039.07       819.07 o
   1  18   4        168.88        114.84        16.88 o
   2  18   4      24740.89      24894.65       906.53 o
   3  18   4         49.03         14.73        26.40 o
   4  18   4      14261.96      14059.96       529.15 o
   5  18   4        181.84        102.65        66.95 o
   1  19   4        622.88        438.86        33.46 o
   2  19   4        235.78        154.95        25.85 o
   3  19   4        810.20        783.25        53.53 o
   4  19   4        207.49        160.81        52.44 o
   0  20   4      19191.86      17548.50      1334.62 o
   1  20   4          9.88         -4.21        25.10 o
   2  20   4      20763.26      20119.57       727.86 o
   3  20   4        159.21         86.95        30.52 o
   4  20   4      10628.28       9673.55      1452.93 o
   1  21   4        196.24        158.30        29.03 o
   2  21   4          1.03          2.81        27.60 o
   3  21   4        467.89        403.01        46.35 o
   0  22   4       6031.02       6538.96       281.24 o
   1  22   4         69.79         72.20        33.70 o
   2  22   4       4826.00       4652.94       189.99 o
   3  22   4         21.47         21.56        41.75 o
   1  23   4      10203.67      10985.88       307.74 o
   2  23   4         12.07         31.91        39.59 o
   3  23   4       7326.13       5382.76       486.92 o
   0  24   4       1625.32       1767.29       144.05 o
   1  24   4         32.12         84.35        41.18 o
   2  24   4       2111.17       2189.78       157.33 o
   3  24   4         14.31       -101.46       105.66 o
   1  25   4      10933.74      11717.86       694.43 o
   2  25   4         60.40        222.95       205.18 o
   1  26   4          0.46        -38.19       109.84 o
   1   1   5       1572.09       1615.02        36.42 o
   2   1   5         89.41         93.03         9.81 o
   3   1   5        120.11        131.56        11.91 o
   4   1   5        763.71        804.81        25.98 o
   5   1   5        104.17         92.56        20.13 o
   6   1   5       2285.27       2232.85        94.63 o
   0   2   5      14559.32      15296.11       325.47 o
   1   2   5       1078.75       1076.43        30.81 o
   2   2   5       4547.69       4914.82        80.97 o
   3   2   5        641.04        730.74        23.68 o
   4   2   5       3359.12       3297.75        64.88 o
   5   2   5       5101.91       5327.70       137.06 o
   6   2   5        893.86        899.76        60.68 o
   1   3   5      19183.82      20567.17       318.75 o
   2   3   5       2189.71       2200.28        44.07 o
   3   3   5      11945.74      12454.98       189.26 o
   4   3   5       2566.86       2668.10        56.97 o
   5   3   5       8022.57       7930.29       186.74 o
   6   3   5       4007.42       4180.94       138.64 o
   7   3   5       2135.08       1702.06       257.60 o
   0   4   5         35.55         61.32        16.08 o
   1   4   5        642.12        636.75        22.61 o
   2   4   5         13.05         22.14         8.67 o
   3   4   5       1382.93       1352.46        35.57 o
   4   4   5        155.74        179.68        17.35 o
   5   4   5        938.66        986.23        50.20 o
   6   4   5          2.63         28.31        27.43 o
   7   4   5        778.57        827.52        99.26 o
   1   5   5         85.74         93.69        10.40 o
   2   5   5          6.34          3.72         7.36 o
   3   5   5          4.65          9.31         8.32 o
   4   5   5         11.97         10.94        12.77 o
   5   5   5          6.14         15.35        20.37 o
   6   5   5         39.26         64.41        27.64 o
   7   5   5          7.73        100.62       109.05 o
   0   6   5       5529.67       5601.41       138.93 o
   1   6   5       3401.56       3440.52        60.51 o
   2   6   5       2422.33       2472.61        48.63 o
   3   6   5        145.82        138.63        14.33 o
   4   6   5       4168.17       4264.63       105.36 o
   5   6   5       3101.71       2976.05       122.24 o
   6   6   5       1073.54       1259.63        87.64 o
   7   6   5        460.35        501.77       151.98 o
   1   7   5        210.66        176.49        12.69 o
   2   7   5       2504.09       2494.53        56.17 o
   3   7   5        196.14        146.95        14.49 o
   4   7   5       2597.07       2581.03        88.08 o
   5   7   5        371.32        255.89        32.82 o
   6   7   5       3504.88       3550.59       150.63 o
   7   7   5         66.80         33.45        96.14 o
   0   8   5      29163.49      29971.51       672.15 o
   1   8   5       4014.23       3982.98        77.40 o
   2   8   5      15306.22      16035.14       257.49 o
   3   8   5         18.44         29.63        11.63 o
   4   8   5      13181.60      13633.92       312.28 o
   5   8   5       6086.67       6189.17       234.16 o
   6   8   5       4885.01       5072.50       191.58 o
   1   9   5        146.93        135.77        11.02 o
   2   9   5         36.73         27.25         9.90 o
   3   9   5        101.71         86.84        13.10 o
   4   9   5        322.60        348.62        28.94 o
   5   9   5         83.70         59.36        31.02 o
   6   9   5       1436.56       1579.59       100.60 o
   0  10   5        334.14        340.68        33.29 o
   1  10   5        172.18        130.61        12.57 o
   2  10   5        194.57        159.96        17.91 o
   3  10   5        776.37        707.92        34.27 o
   4  10   5         61.29         34.53        15.27 o
   5  10   5         33.58         25.14        24.05 o
   6  10   5        103.73        146.44        50.98 o
   1  11   5      13926.33      14133.60       218.31 o
   2  11   5        260.75        243.13        18.13 o
   3  11   5       8151.91       8212.06       199.35 o
   4  11   5        985.73        910.13        45.63 o
   5  11   5       5365.93       5157.06       278.67 o
   6  11   5       1857.10       1139.97       230.47 o
   0  12   5         74.31         39.30        20.01 o
   1  12   5        264.72        229.98        17.86 o
   2  12   5        510.96        392.45        21.45 o
   3  12   5        603.77        654.93        41.07 o
   4  12   5        314.66        278.30        27.16 o
   5  12   5       3363.23       3382.37       125.14 o
   6  12   5        578.11        507.04       171.73 o
   1  13   5      15453.37      15743.45       289.89 o
   2  13   5        625.08        557.94        26.48 o
   3  13   5      10031.83      10066.84       262.31 o
   4  13   5       1357.44       1254.97        66.09 o
   5  13   5       7027.33       7087.30       235.30 o
   0  14   5        283.74        246.60        31.33 o
   1  14   5        594.99        565.02        27.68 o
   2  14   5        227.70        216.56        22.81 o
   3  14   5        143.03        139.77        29.19 o
   4  14   5         58.36         65.11        22.03 o
   5  14   5        715.07        686.03        88.85 o
   1  15   5       1086.34       1097.68        40.90 o
   2  15   5          5.58         -9.65        17.56 o
   3  15   5       1524.07       1672.22        93.67 o
   4  15   5         57.18         73.42        26.03 o
   5  15   5       1127.05        980.74        84.87 o
   0  16   5      18338.12      18401.38       663.47 o
   1  16   5        119.72         85.90        17.38 o
   2  16   5      12907.99      12628.93       462.05 o
   3  16   5        774.36        733.59        55.64 o
   4  16   5      11369.51      11738.59       347.35 o
   5  16   5       1124.67       1036.61       151.94 o
   1  17   5        572.86        597.07        31.77 o
   2  17   5       1083.27       1114.18        55.72 o
   3  17   5        419.32        468.91        45.94 o
   4  17   5       1492.71       1660.50        83.07 o
   5  17   5        154.35        197.92        99.56 o
   0  18   5       9117.81       8827.38       265.43 o
   1  18   5        311.70        280.06        31.70 o
   2  18   5       6839.06       6945.35       244.94 o
   3  18   5        619.79        708.55        64.49 o
   4  18   5       6238.20       6911.02       222.08 o
   1  19   5        700.74        694.32        71.37 o
   2  19   5         23.38         -3.24        25.04 o
   3  19   5        969.40       1000.17        66.54 o
   4  19   5         81.65        108.44        71.83 o
   0  20   5       3307.56       3013.02       204.06 o
   1  20   5        121.44        156.02        35.98 o
   2  20   5       3463.02       3683.25       168.41 o
   3  20   5         82.13         63.95        44.03 o
   1  21   5      12976.95      10906.98       526.86 o
   2  21   5        261.88        218.21        38.13 o
   3  21   5       9798.38      10661.20       437.49 o
   0  22   5         51.87         53.79        42.87 o
   1  22   5        413.83        396.65        44.29 o
   2  22   5        332.40        316.59        37.50 o
   3  22   5         69.67          7.28        67.06 o
   1  23   5       5976.95       6654.57       227.50 o
   2  23   5        123.22         57.03        52.77 o
   3  23   5       3910.83       3214.16       296.48 o
   0  24   5       2147.15       2628.97       193.93 o
   1  24   5        289.25        488.93        71.25 o
   1  25   5       2474.87       2725.98       244.76 o
   0   0   6        573.95        602.16        43.00 o
   1   0   6        839.77       1090.83        45.58 o
   2   0   6      10750.47      11084.41       278.99 o
   3   0   6          0.92        412.44        27.87 o
   4   0   6        868.80        963.54        52.73 o
   5   0   6       3132.34       3161.11       195.15 o
   6   0   6       6146.54       7348.74       480.56 o
   1   1   6      79541.66      80234.74       987.94 o
   2   1   6        240.01        290.02        18.68 o
   3   1   6      49618.68      49111.69       859.87 o
   4   1   6        573.13        640.92        27.86 o
   5   1   6      32442.71      32391.66       813.62 o
   6   1   6       1470.59       1659.57       113.76 o
   0   2   6       4553.85       4619.08       124.99 o
   1   2   6        520.40        626.07        26.37 o
   2   2   6      12928.86      13244.12       213.26 o
   3   2   6         52.74        180.10        19.67 o
   4   2   6       2478.37       2518.26        63.43 o
   5   2   6        224.67        429.27        41.34 o
   6   2   6       5387.23       5724.30       204.03 o
   1   3   6       7430.88       8018.30       139.11 o
   2   3   6         20.85         71.65        13.73 o
   3   3   6       8773.75       8607.11       150.14 o
   4   3   6         70.74        168.80        33.46 o
   5   3   6       5982.56       5713.25       149.43 o
   6   3   6        389.43        514.80        57.94 o
   0   4   6      98974.08     105456.19      2275.55 o
   1   4   6        565.89        586.63        24.50 o
   2   4   6      69950.74      72452.30      1147.39 o
   3   4   6        250.50        277.23        17.75 o
   4   4   6      50927.02      51547.62       877.52 o
   5   4   6       1514.03       1568.18        73.11 o
   6   4   6      24454.33      24834.14       756.52 o
   1   5   6       2048.09       2045.03        49.99 o
   2   5   6       1361.93       1263.67        46.09 o
   3   5   6       1866.09       1657.19        43.58 o
   4   5   6       1228.16       1149.47        43.97 o
   5   5   6        840.93        917.01        56.75 o
   6   5   6       1405.47       1383.98        91.12 o
   0   6   6      56961.31      59177.75      1162.16 o
   1   6   6        976.83        923.55        43.39 o
   2   6   6      35574.07      36517.20       570.77 o
   3   6   6        247.20        219.11        16.88 o
   4   6   6      33652.11      34316.24       653.51 o
   5   6   6       1275.43       1319.27        73.18 o
   6   6   6      13649.88      13228.26       619.85 o
   1   7   6       7370.49       7381.51       123.32 o
   2   7   6          0.41         -0.94        10.85 o
   3   7   6       7416.96       7034.69       181.79 o
   4   7   6         11.04         21.27        21.96 o
   5   7   6       4953.34       4785.14       257.05 o
   6   7   6        144.97        169.32        76.52 o
   0   8   6      11680.41      11509.63       298.53 o
   1   8   6        214.46        164.76        16.13 o
   2   8   6      10197.41      10301.07       215.16 o
   3   8   6        382.91        350.05        26.14 o
   4   8   6       5437.30       5309.28       156.47 o
   5   8   6        192.02        123.76        39.00 o
   6   8   6       4549.80       5391.26       718.54 o
   1   9   6      68100.02      69316.25      1031.45 o
   2   9   6        456.29        400.31        24.78 o
   3   9   6      48248.60      44942.28      1257.93 o
   4   9   6        711.88        703.07        45.86 o
   5   9   6      32246.25      32280.67      1155.15 o
   6   9   6       1060.93        746.99       184.64 o
   0  10   6        629.15        552.86        40.69 o
   1  10   6        327.82        271.44        22.76 o
   2  10   6        407.10        357.54        23.72 o
   3  10   6         57.73         42.17        19.27 o
   4  10   6        172.43        140.12        26.98 o
   5  10   6       1922.87       1657.52        88.13 o
   6  10   6        890.34        648.48       174.63 o
   1  11   6      31746.52      31900.70       509.54 o
   2  11   6         40.13         53.41        17.68 o
   3  11   6      19491.31      18798.67       494.72 o
   4  11   6        280.67        207.70        31.32 o
   5  11   6      13452.72      12584.62       447.33 o
   0  12   6      10969.51      10357.61       274.27 o
   1  12   6         79.06         70.15        13.60 o
   2  12   6       8086.64       7870.66       165.83 o
   3  12   6          0.02        -11.49        22.39 o
   4  12   6       6974.84       6913.56       277.49 o
   5  12   6         66.91         11.08        35.33 o
   1  13   6       5309.43       4943.92       127.57 o
   2  13   6          0.46          7.98        15.02 o
   3  13   6       6147.08       5956.03       146.46 o
   4  13   6        124.81        124.51        28.90 o
   5  13   6       4404.24       4038.93       202.35 o
   0  14   6      53148.56      52045.96      1089.07 o
   1  14   6        188.10        141.74        18.73 o
   2  14   6      25853.61      25733.87       578.22 o
   3  14   6         92.36         70.59        21.72 o
   4  14   6      28438.46      29889.44       663.22 o
   5  14   6       1227.75       1184.73       106.16 o
   1  15   6        446.07        410.68        26.35 o
   2  15   6        473.62        421.56        37.80 o
   3  15   6        175.40        160.29        38.09 o
   4  15   6        630.41        626.93        48.76 o
   5  15   6        189.68        169.13        68.71 o
   0  16   6      24003.99      23777.93       891.83 o
   1  16   6        540.22        479.56        32.01 o
   2  16   6      10883.36      10248.44       327.57 o
   3  16   6         83.40         78.49        28.13 o
   4  16   6      16992.25      17824.21       470.08 o
   5  16   6        648.41        729.60       180.43 o
   1  17   6       8280.07       7677.65       194.45 o
   2  17   6          9.50        -21.09        24.14 o
   3  17   6       6925.43       6937.29       254.04 o
   4  17   6          0.01         27.33        36.49 o
   0  18   6       2773.56       2833.72       143.38 o
   1  18   6         24.03         29.17        26.01 o
   2  18   6       1519.45       1585.82       108.14 o
   3  18   6        345.48        308.39        40.32 o
   4  18   6       1528.44       1577.38       148.24 o
   1  19   6      16477.24      16621.63       667.17 o
   2  19   6        319.61        323.37        37.78 o
   3  19   6      13244.99      13670.52       404.26 o
   4  19   6        485.59        532.85       149.08 o
   0  20   6       1323.99       1341.84       152.02 o
   1  20   6        121.58        218.01        39.42 o
   2  20   6        231.07        208.56        37.07 o
   3  20   6         94.31         48.17        56.93 o
   4  20   6        360.38        174.37       121.69 o
   1  21   6      12167.39      11543.72       334.41 o
   2  21   6          5.07          2.97        32.19 o
   3  21   6       8011.57       8716.39       576.43 o
   0  22   6       3779.13       3367.57       298.58 o
   1  22   6         12.94        -37.31        37.31 o
   2  22   6       4854.87       5146.13       244.34 o
   3  22   6         40.20         41.84        72.80 o
   1  23   6         41.34         -8.59        45.43 o
   0  24   6       8986.24      10942.60       735.93 o
   1  24   6         12.99        -21.53        78.08 o
   1   1   7       9082.09       9053.12       182.45 o
   2   1   7         93.64        140.94        20.94 o
   3   1   7       4505.71       4233.28       120.60 o
   4   1   7        536.20        542.42        30.57 o
   5   1   7       1764.21       1751.47        75.29 o
   6   1   7       1237.07       1109.16       183.06 o
   0   2   7      12818.65      12931.33       350.12 o
   1   2   7         22.10         45.12        17.47 o
   2   2   7       8885.92       9547.14       221.69 o
   3   2   7       1242.03       1302.74        47.71 o
   4   2   7       4445.10       4006.27        97.62 o
   5   2   7       1858.38       1876.74       100.47 o
   6   2   7       1949.55       2318.14       278.94 o
   1   3   7       2009.22       2121.33        76.80 o
   2   3   7        879.44        958.50        45.22 o
   3   3   7       2041.54       1931.01        72.16 o
   4   3   7       1539.14       1665.59        53.85 o
   5   3   7        757.07        795.08        51.50 o
   6   3   7       2121.18       2126.91       261.02 o
   0   4   7       5827.58       6412.61       212.12 o
   1   4   7          0.06         19.21        15.24 o
   2   4   7       6331.54       6790.96       223.62 o
   3   4   7       1364.07       1384.67        50.31 o
   4   4   7       5699.26       5667.30       150.89 o
   5   4   7        231.03        229.62        32.07 o
   6   4   7       2405.73       2592.07       296.32 o
   1   5   7        188.13        189.10        21.73 o
   2   5   7          0.19        -15.17        15.17 o
   3   5   7         71.84         58.83        15.81 o
   4   5   7          1.88         10.97        20.49 o
   5   5   7         33.24          4.93        28.99 o
   6   5   7         24.93        -26.20        48.38 o
   0   6   7       2035.06       1882.60        89.68 o
   1   6   7       1051.69        937.68        41.20 o
   2   6   7       2048.98       1818.00        94.42 o
   3   6   7        141.36        132.96        19.92 o
   4   6   7       2018.62       1867.30        75.12 o
   5   6   7       1646.47       1602.08        79.82 o
   6   6   7        551.61        615.66       211.64 o
   1   7   7      17655.61      17936.83       305.12 o
   2   7   7       1070.53        991.54        40.57 o
   3   7   7      16357.57      16514.61       434.96 o
   4   7   7       1548.57       1544.24        72.41 o
   5   7   7       9087.23       9056.84       277.02 o
   6   7   7       2037.14       1772.65       259.71 o
   0   8   7        948.08        790.56        58.35 o
   1   8   7        759.46        641.63        49.76 o
   2   8   7        193.67        169.88        26.97 o
   3   8   7        267.96        264.23        30.35 o
   4   8   7        265.80        229.71        34.97 o
   5   8   7       2507.39       2546.29       112.04 o
   1   9   7       6746.81       6607.91       155.65 o
   2   9   7         29.81         22.41        17.36 o
   3   9   7       3482.16       3121.61       103.15 o
   4   9   7        263.17        254.26        37.86 o
   5   9   7       1751.16       1605.35        86.71 o
   0  10   7        381.45        403.21        35.35 o
   1  10   7         13.14         11.49        16.39 o
   2  10   7       1497.39       1432.49        58.64 o
   3  10   7        195.84        198.94        27.88 o
   4  10   7        710.92        633.66        50.91 o
   5  10   7          1.93        -22.56        35.33 o
   1  11   7        194.52        143.82        26.77 o
   2  11   7        181.89        215.08        31.81 o
   3  11   7         50.50         12.68        24.32 o
   4  11   7        552.68        524.66        45.46 o
   5  11   7         55.71         88.19        39.45 o
   0  12   7      26678.60      27608.98       929.10 o
   1  12   7         17.93          7.14        19.76 o
   2  12   7      22198.64      22076.08       541.57 o
   3  12   7        802.95        759.99        58.48 o
   4  12   7      12027.90      11964.74       320.17 o
   5  12   7       1465.87       1368.34       126.81 o
   1  13   7        236.73        181.16        24.81 o
   2  13   7        325.67        301.60        38.88 o
   3  13   7        115.48         99.98        25.93 o
   4  13   7        880.70        917.91        67.95 o
   5  13   7         18.89          8.35        52.13 o
   0  14   7       3481.11       3326.04       157.71 o
   1  14   7         20.68          8.40        21.73 o
   2  14   7       2856.26       2807.51       140.60 o
   3  14   7        328.66        381.16        41.75 o
   4  14   7       3444.36       3702.93       131.85 o
   5  14   7        147.30        225.47       110.36 o
   1  15   7       4576.01       4436.11       138.01 o
   2  15   7          0.26         10.06        27.71 o
   3  15   7       2939.24       2846.49       110.69 o
   4  15   7         15.42         -9.61        32.99 o
   0  16   7        678.48        808.12        62.99 o
   1  16   7         83.51         62.47        27.47 o
   2  16   7        245.96        276.19        42.00 o
   3  16   7        382.12        349.42        41.46 o
   4  16   7        473.53        516.74        64.24 o
   1  17   7      15742.70      16431.90       491.16 o
   2  17   7        568.60        431.42        57.34 o
   3  17   7      14823.22      15018.13       583.29 o
   4  17   7        855.50        866.83       157.75 o
   0  18   7         97.86         96.18        45.17 o
   1  18   7         13.69         -4.87        33.30 o
   2  18   7         93.14         65.62        30.49 o
   3  18   7        745.28        711.93       106.02 o
   4  18   7         82.02        171.21       103.78 o
   1  19   7       4152.23       4521.39       159.47 o
   2  19   7         11.09        -17.27        35.09 o
   3  19   7       2822.40       3586.92       369.39 o
   0  20   7       4961.19       5497.50       266.01 o
   1  20   7        259.79        217.21        50.21 o
   2  20   7       6322.14       7069.36       339.31 o
   3  20   7          1.77          2.49        69.81 o
   1  21   7        597.24        740.92        78.90 o
   2  21   7        168.21        326.87       128.27 o
   0  22   7      11270.24      10198.50       774.21 o
   1  22   7        233.84        167.02       124.11 o
   2  22   7       9430.82      10014.54       878.42 o
   1  23   7         51.47         39.89        77.32 o
   0   0   8      66249.35      60279.84      4572.75 o
   1   0   8        108.80         84.75        31.08 o
   2   0   8      58206.61      53638.78      2527.23 o
   3   0   8       1137.23       1256.64        76.22 o
   4   0   8      35575.35      33796.43      1721.70 o
   5   0   8       1450.58       1830.25       128.62 o
   6   0   8      20578.09      21575.73      1630.15 o
   1   1   8       3657.38       3728.46       146.03 o
   2   1   8        128.23        447.28        43.83 o
   3   1   8       3212.69       3148.67        96.20 o
   4   1   8       1213.25       1387.44        81.41 o
   5   1   8       3431.14       3775.05       145.26 o
   6   1   8       1058.08       1073.33       188.85 o
   0   2   8      18294.25      19514.19       624.27 o
   1   2   8         60.71        138.96        27.64 o
   2   2   8      13723.74      14771.71       373.87 o
   3   2   8        319.41        428.19        28.82 o
   4   2   8      12869.34      12296.07       518.81 o
   5   2   8        101.79        244.52        42.81 o
   6   2   8       6204.19       5968.79       552.34 o
   1   3   8      23703.64      25550.40       554.05 o
   2   3   8         16.13         19.20        21.43 o
   3   3   8      17362.03      17169.69       487.91 o
   4   3   8        166.62        304.20        30.83 o
   5   3   8      10516.10      10546.73       350.46 o
   6   3   8        340.28        480.43       122.48 o
   0   4   8       9552.13      10267.41       324.90 o
   1   4   8         35.02        132.29        28.89 o
   2   4   8       2603.92       2728.06        88.56 o
   3   4   8       1693.63       1591.94        66.71 o
   4   4   8       6773.92       6522.02       165.07 o
   5   4   8        695.15        690.01        64.37 o
   1   5   8      49695.93      53489.04       916.81 o
   2   5   8        868.89        891.28        46.53 o
   3   5   8      41909.14      42628.61       885.15 o
   4   5   8       2241.41       2172.07        80.81 o
   5   5   8      23779.43      24202.17       725.43 o
   0   6   8       3616.59       3608.37       152.88 o
   1   6   8          0.46         16.52        19.53 o
   2   6   8        502.81        446.95        44.91 o
   3   6   8       1643.89       1568.79        70.05 o
   4   6   8       2398.28       2410.69       130.34 o
   5   6   8        436.46        425.51        66.16 o
   1   7   8      13763.62      13819.17       272.19 o
   2   7   8          2.38          8.75        22.70 o
   3   7   8      10847.28      10582.59       265.35 o
   4   7   8         65.49         70.69        26.76 o
   5   7   8       6596.37       6662.18       260.08 o
   0   8   8      23712.52      24815.41       722.32 o
   1   8   8         45.12          5.31        23.95 o
   2   8   8      24423.84      24758.27       549.39 o
   3   8   8        630.78        652.17        58.74 o
   4   8   8      16743.03      16183.27       454.93 o
   5   8   8        123.21         -8.60        55.15 o
   1   9   8       3724.50       3599.91       115.39 o
   2   9   8        335.15        316.12        35.83 o
   3   9   8       2952.70       2758.25       101.39 o
   4   9   8       1324.22       1163.72        77.05 o
   5   9   8       2921.17       3193.44       221.14 o
   0  10   8      26546.22      27684.41       951.15 o
   1  10   8        108.32         77.54        25.81 o
   2  10   8      35915.27      35777.76       737.98 o
   3  10   8       1191.92       1135.53        61.15 o
   4  10   8      14756.41      13432.11       444.64 o
   5  10   8        903.66        826.01       173.31 o
   1  11   8        529.98        517.25        37.43 o
   2  11   8         10.33         30.22        26.71 o
   3  11   8        646.18        679.48        52.44 o
   4  11   8        633.46        479.67        52.97 o
   5  11   8       1083.85       1109.68       205.71 o
   0  12   8       7933.77       7374.75       347.15 o
   1  12   8         10.67         33.16        22.85 o
   2  12   8      13862.37      13493.18       326.30 o
   3  12   8        107.00         84.51        30.59 o
   4  12   8       5471.28       5086.58       261.08 o
   5  12   8          1.45        122.22       102.99 o
   1  13   8      22067.67      21829.63       459.97 o
   2  13   8          0.57         -7.18        25.58 o
   3  13   8      16352.83      15133.96       503.08 o
   4  13   8        182.35        130.80        41.60 o
   0  14   8        476.27        387.45        61.64 o
   1  14   8          2.80          0.80        28.37 o
   2  14   8        936.16        979.32        70.86 o
   3  14   8        631.74        611.15        48.16 o
   4  14   8        734.00        727.88        67.31 o
   1  15   8      15745.38      15209.93       375.53 o
   2  15   8        375.72        349.66        45.66 o
   3  15   8      13420.52      12663.39       399.16 o
   4  15   8       1211.15       1237.11       133.82 o
   0  16   8        852.93        949.20        95.82 o
   1  16   8         24.57         75.10        30.39 o
   2  16   8        560.71        566.70        65.93 o
   3  16   8        673.51        595.39        68.99 o
   4  16   8        558.55        409.23       125.32 o
   1  17   8       7598.33       7473.38       284.72 o
   2  17   8          2.23        -31.35        31.78 o
   3  17   8       6522.46       6476.22       771.68 o
   0  18   8      10522.05      11274.88       487.02 o
   1  18   8         10.28         -8.24        42.47 o
   2  18   8      11661.73      12580.60       706.69 o
   3  18   8        447.26        659.54       183.85 o
   1  19   8         45.06         41.46        58.56 o
   2  19   8        281.95        314.23       123.27 o
   0  20   8       7361.08       7953.21       758.05 o
   1  20   8         12.03        -72.96       114.31 o
   2  20   8       9803.88      11826.17       982.46 o
   1   1   9       2294.68       2175.47       130.11 o
   2   1   9         32.71        133.47        30.56 o
   3   1   9        967.01        882.67        52.00 o
   4   1   9        388.78        461.64        55.50 o
   5   1   9        212.40        250.49        50.10 o
   0   2   9       7182.57       8371.35       356.51 o
   1   2   9        136.83        148.35        29.29 o
   2   2   9      10956.92      11223.67       341.94 o
   3   2   9       1444.36       1569.78        67.89 o
   4   2   9       2406.51       2141.44       151.22 o
   5   2   9        404.05        535.43        66.26 o
   1   3   9      14857.19      15875.38       396.53 o
   2   3   9        224.29        339.57        43.24 o
   3   3   9      13077.10      13384.85       279.49 o
   4   3   9       1084.09       1078.36        86.10 o
   5   3   9       6542.84       6768.91       351.45 o
   0   4   9          3.24         25.05        34.70 o
   1   4   9        113.89        125.38        28.37 o
   2   4   9       1055.09       1047.85        69.45 o
   3   4   9        919.05        993.26        51.78 o
   4   4   9        169.76        139.09        35.71 o
   5   4   9         22.49         29.76        81.92 o
   1   5   9         64.33         44.38        23.24 o
   2   5   9          0.08         22.84        28.33 o
   3   5   9          5.69         12.53        24.31 o
   4   5   9          4.73         -3.32        26.58 o
   0   6   9       3559.09       3566.50       157.16 o
   1   6   9        112.66         85.89        34.09 o
   2   6   9       4841.74       4816.46       165.65 o
   3   6   9        174.72        193.45        30.43 o
   4   6   9       3315.71       3283.51       160.53 o
   1   7   9       1676.22       1629.50        69.35 o
   2   7   9        251.27        323.97        37.32 o
   3   7   9       2141.46       2102.34        86.03 o
   4   7   9       1020.99       1201.89        73.63 o
   0   8   9      15597.14      16042.20       508.57 o
   1   8   9         50.81         48.31        23.27 o
   2   8   9      18907.14      18901.52       419.71 o
   3   8   9        422.58        432.28        56.70 o
   4   8   9       8656.29       8423.48       278.21 o
   1   9   9        523.44        479.93        39.14 o
   2   9   9         16.86         39.85        25.84 o
   3   9   9         98.31         73.45        29.38 o
   4   9   9        213.54        183.43        58.87 o
   0  10   9         89.05         60.72        39.93 o
   1  10   9         51.34         33.48        27.74 o
   2  10   9         44.02         46.03        25.23 o
   3  10   9        162.03         98.18        33.47 o
   4  10   9         14.57         39.21        36.22 o
   1  11   9      11291.11      10945.18       254.34 o
   2  11   9         55.75         84.43        29.10 o
   3  11   9       7974.51       7485.77       202.20 o
   0  12   9        316.56        257.11        59.66 o
   1  12   9         94.01        122.82        32.93 o
   2  12   9        992.60        898.59        58.78 o
   3  12   9        994.18        924.40        62.97 o
   1  13   9      13197.04      12894.07       302.53 o
   2  13   9         95.07        109.93        32.05 o
   3  13   9      10438.60      10129.49       327.15 o
   0  14   9        204.21        182.25        60.49 o
   1  14   9          2.79        -29.12        29.12 o
   2  14   9        155.32         80.15        32.31 o
   3  14   9        230.04        237.90        61.25 o
   1  15   9        309.67        336.02        41.67 o
   2  15   9          0.61        -39.94        40.29 o
   3  15   9        646.92        545.18       118.74 o
   0  16   9      12694.70      11612.69       616.11 o
   1  16   9         11.72        -78.02        85.68 o
   2  16   9      12638.47      10948.35       560.33 o
   3  16   9        455.57        200.69       104.37 o
   1  17   9         51.08         -6.10        80.63 o
   2  17   9        148.19        153.22        77.03 o
   0   0  10       3544.27       3653.11       423.67 o
   1   0  10        104.75        430.67        82.30 o
   2   0  10       6907.17       5273.90       580.52 o
   3   0  10        389.43        712.94       107.34 o
   4   0  10       3124.68       2439.74       290.79 o
   1   1  10      23939.97      24330.27      1057.99 o
   2   1  10        251.70        448.50        63.50 o
   3   1  10      19159.67      18626.63       968.49 o
   4   1  10        728.15        739.68       130.14 o
   0   2  10       3618.42       3889.01       248.15 o
   1   2  10        123.75        228.11        46.92 o
   2   2  10       6196.37       6339.06       252.40 o
   3   2  10        133.93        306.51        45.33 o
   4   2  10       2631.08       1621.98       233.44 o
   1   3  10       5963.00       6072.89       211.78 o
   2   3  10          0.47         90.45        44.68 o
   3   3  10       5161.09       5061.52       179.32 o
   4   3  10         93.35        162.78       141.97 o
   0   4  10      26778.64      28887.81       863.18 o
   1   4  10         87.74         76.58        30.23 o
   2   4  10      28075.66      28734.23       753.62 o
   3   4  10        737.87        770.18        52.10 o
   4   4  10      17072.59      17995.66      1419.70 o
   1   5  10       3814.56       4011.35       129.77 o
   2   5  10       1027.13       1265.11        84.89 o
   3   5  10       3111.09       3150.05       131.00 o
   4   5  10       1417.14       1568.97       177.79 o
   0   6  10      15848.12      16907.29       507.19 o
   1   6  10        134.71        160.85        35.82 o
   2   6  10      14498.58      14556.13       418.43 o
   3   6  10        838.19        900.09        66.45 o
   4   6  10      10581.14       9445.77       583.47 o
   1   7  10       4782.28       4903.61       141.94 o
   2   7  10          0.04         21.37        31.60 o
   3   7  10       4207.49       3873.48       192.04 o
   4   7  10         30.77        108.78       118.00 o
   0   8  10       7913.55       8178.49       308.84 o
   1   8  10        160.39        114.81        31.64 o
   2   8  10       5775.64       5796.21       176.19 o
   3   8  10        309.59        242.78        69.10 o
   1   9  10      23094.38      23118.90       464.54 o
   2   9  10        442.46        491.63        47.16 o
   3   9  10      18981.21      16537.98      1945.43 o
   0  10  10       1427.85       1555.08       123.76 o
   1  10  10         32.16         42.41        26.80 o
   2  10  10        877.99        948.56        54.29 o
   3  10  10        485.09        361.25        98.59 o
   1  11  10       9964.38       9963.34       242.34 o
   2  11  10         59.54         33.53        34.55 o
   0  12  10       6009.60       5870.55       298.51 o
   1  12  10          4.14        -19.17        33.04 o
   2  12  10       4494.54       4448.11       243.20 o
   1  13  10       5039.53       4700.73       217.30 o
   2  13  10          5.62         -2.75        64.49 o
   0  14  10      15227.73      13707.58       623.61 o
   1  14  10        121.77         -0.90       100.56 o
   2  14  10      11004.42       9395.20       540.45 o
   1  15  10        194.39        289.79       107.17 o
   0  16  10       8521.51       7658.16       566.52 o
   1  16  10        141.36         54.28       126.45 o
   1   1  11       6015.48       6166.27       375.00 o
   2   1  11         51.77         21.84        62.03 o
   3   1  11       2938.40       2331.66       223.23 o
   0   2  11      12294.19      14038.19       639.89 o
   1   2  11         93.11        111.48        47.13 o
   2   2  11       5139.02       5637.23       386.16 o
   3   2  11         97.04        142.76       131.17 o
   1   3  11       2924.47       2956.56       142.16 o
   2   3  11        107.12         77.81        62.33 o
   3   3  11       1936.38       1549.82       290.52 o
   0   4  11       5016.47       5280.43       266.65 o
   1   4  11          2.42        -35.82        35.82 o
   2   4  11       3509.02       3626.38       281.43 o
   3   4  11         80.02        119.58        74.01 o
   1   5  11        124.61        140.20        42.58 o
   2   5  11          0.13        -44.25        63.95 o
   3   5  11         50.52        120.90        74.54 o
   0   6  11       3150.05       3196.39       173.31 o
   1   6  11        266.28        271.28        52.98 o
   2   6  11       1203.06       1080.09       140.49 o
   1   7  11      12907.70      13001.90       436.92 o
   2   7  11        108.89         54.00        77.96 o
   0   8  11       2918.33       3151.91       214.19 o
   1   8  11        467.29        205.71       102.99 o
   1   9  11       4517.42       4042.06       428.54 o
   1  10  11         72.94         59.53        89.55 o
                                                
