# Supplementary material for: Crystal structures and comparisons of potassium rare-earth molybdates KRE(MoO4)2 (RE = Tb, Dy, Ho, Er, Yb, and Lu)
Source: Acta Crystallogr E Crystallogr Commun. 2020 Nov 27;76(Pt 12):1871–5. doi: 10.1107/S205698902001542X (PMC7784660; doi:10.1107/S205698902001542X)
Supplement: Supplementary file 4 [file e-76-01871-Ho_Molybdatesup4.hkl]

#
# h,k,l, Fc-squared, Fo-squared, sigma(Fo-squared), status flag
#
data_Ho_Molybdate
_shelx_title ' khomo2o8_a.res in Pbcn'
_shelx_refln_list_code          4
_shelx_F_calc_maximum      502.57
_exptl_crystal_F_000       936.00
_reflns_d_resolution_high  0.7355

loop_
 _space_group_symop_operation_xyz
 'x, y, z'
 '-x+1/2, -y+1/2, z+1/2'
 '-x, y, -z+1/2'
 'x+1/2, -y+1/2, -z'
 '-x, -y, -z'
 'x-1/2, y-1/2, -z-1/2'
 'x, -y, z-1/2'
 '-x-1/2, y-1/2, z'

_cell_length_a     5.0770
_cell_length_b    18.1608
_cell_length_c     7.9336
_cell_angle_alpha  90.000
_cell_angle_beta   90.000
_cell_angle_gamma  90.000

_shelx_F_squared_multiplier     1.000

loop_
 _refln_index_h
 _refln_index_k
 _refln_index_l
 _refln_F_squared_calc
 _refln_F_squared_meas
 _refln_F_squared_sigma
 _refln_observed_status
   2   0   0     152708.33     149273.47      3545.95 o
   4   0   0     147523.89     148958.94      3549.90 o
   6   0   0      33347.16      33653.41      1692.33 o
   1   1   0        210.14        263.99        11.05 o
   3   1   0       3709.48       3922.53        78.69 o
   5   1   0       1941.55       1960.98        81.25 o
   0   2   0     111018.30      96899.85      2299.04 o
   2   2   0      25903.42      24416.79       417.11 o
   4   2   0      48900.82      49158.15       898.43 o
   6   2   0      11931.83      11732.02       381.04 o
   1   3   0     122223.53     124974.87      2241.74 o
   3   3   0      47108.58      47101.93       856.72 o
   5   3   0      24278.32      24474.49       502.43 o
   0   4   0        326.23        427.60        26.56 o
   2   4   0       9176.41       9481.82       214.78 o
   4   4   0       2007.21       1835.52        58.48 o
   6   4   0       4106.28       3865.24       247.69 o
   1   5   0     239956.94     232652.94      4172.15 o
   3   5   0     141970.11     139372.06      2507.98 o
   5   5   0      78140.63      78087.83      1685.90 o
   0   6   0       3561.59       3654.91       102.87 o
   2   6   0       3007.30       3404.75        74.71 o
   4   6   0        415.20        425.77        35.43 o
   6   6   0       1900.28       1847.96       126.08 o
   1   7   0      55824.71      54424.38       921.18 o
   3   7   0      28336.74      28080.34       562.39 o
   5   7   0      16790.77      16726.66       439.13 o
   0   8   0      82516.33      83904.50      2003.75 o
   2   8   0      70488.73      69153.18      1250.32 o
   4   8   0      49784.78      49541.50      1083.16 o
   6   8   0      21922.35      21503.51       566.55 o
   1   9   0       2029.46       2160.01        62.90 o
   3   9   0       2550.01       2523.79        76.04 o
   5   9   0       1245.02       1204.00        90.91 o
   0  10   0     202500.98     210557.27      5007.39 o
   2  10   0      91336.92      89151.56      1614.94 o
   4  10   0      65496.73      67183.45      1632.13 o
   6  10   0      23769.35      23342.45       711.96 o
   1  11   0       1609.34       1771.71        52.71 o
   3  11   0        441.96        411.29        45.32 o
   5  11   0        383.86        389.89        66.70 o
   0  12   0      36167.05      38499.98       937.41 o
   2  12   0      28902.25      27827.30       703.66 o
   4  12   0      19379.61      18881.68       495.52 o
   1  13   0      73917.29      72720.81      1332.00 o
   3  13   0      40751.34      38277.86       949.94 o
   5  13   0      22040.20      20800.79       573.81 o
   0  14   0       4510.62       4938.14       150.82 o
   2  14   0       1586.32       1487.83        78.37 o
   4  14   0        209.83        255.99        64.00 o
   1  15   0      61137.80      62349.63      1140.25 o
   3  15   0      43093.24      39534.31      1757.55 o
   5  15   0      28858.53      27735.01       747.23 o
   0  16   0       1196.14       1276.87        73.99 o
   2  16   0       2266.81       2413.97       174.08 o
   4  16   0        940.73        827.61        90.16 o
   1  17   0      20816.56      22377.74       511.09 o
   3  17   0      15350.36      15162.46       419.33 o
   0  18   0      27095.45      28892.06       832.33 o
   2  18   0      32496.30      34389.71       863.50 o
   4  18   0      19640.13      19186.70       523.58 o
   1  19   0       1111.07       1219.33        80.05 o
   3  19   0        855.66       1159.56        99.28 o
   0  20   0      42419.25      44981.16      2235.44 o
   2  20   0      25139.44      26120.01       672.31 o
   1  21   0         63.32         62.38        71.36 o
   3  21   0        504.45        588.20       101.14 o
   0  22   0      13296.69      13318.00       769.84 o
   2  22   0       6698.64       6712.65       264.60 o
   1  23   0      15183.78      14651.53       597.49 o
   1   1   1       1166.02       1271.81        22.52 o
   2   1   1         13.44         -0.99         6.88 o
   3   1   1        379.92        426.41        15.49 o
   4   1   1       1548.53       1498.47        34.24 o
   5   1   1        228.32        303.62        28.64 o
   6   1   1       3985.00       3727.70       131.80 o
   0   2   1       1376.73       1399.27        33.15 o
   1   2   1       1150.09       1115.50        22.24 o
   2   2   1        326.58        364.84        12.66 o
   3   2   1       2065.63       1824.20        33.04 o
   4   2   1        149.67        153.29        15.38 o
   5   2   1       8273.94       7920.96       135.23 o
   6   2   1          0.58        148.49        46.86 o
   1   3   1      10496.58      10231.63       145.91 o
   2   3   1       6469.24       6212.58        89.97 o
   3   3   1       6060.22       5979.09        83.17 o
   4   3   1       5744.72       5490.22        84.21 o
   5   3   1       1925.34       2025.62        58.69 o
   6   3   1       6790.12       6377.14       172.26 o
   0   4   1       2599.24       2753.95        57.39 o
   1   4   1       1580.75       1521.69        29.08 o
   2   4   1       2429.56       2548.34        43.00 o
   3   4   1       5225.23       5039.83        75.02 o
   4   4   1        481.73        575.10        25.69 o
   5   4   1       1506.38       1636.65        63.78 o
   6   4   1        553.89        673.35        61.23 o
   1   5   1         52.46         53.30         9.49 o
   2   5   1         81.75         87.82        11.60 o
   3   5   1         10.87         -7.27        11.12 o
   4   5   1          6.10          3.35        16.04 o
   5   5   1         47.90         32.27        25.41 o
   6   5   1         47.23        -20.10        48.30 o
   0   6   1        204.29        218.63        15.64 o
   1   6   1      10330.73      10745.14       162.09 o
   2   6   1        763.60        799.52        24.71 o
   3   6   1        671.88        592.32        23.15 o
   4   6   1        534.45        540.05        28.70 o
   5   6   1       4905.53       4711.69        98.54 o
   6   6   1        295.29        301.54        52.56 o
   1   7   1       4304.86       4334.99        66.95 o
   2   7   1       7232.04       7297.39       112.03 o
   3   7   1       1679.00       1706.60        38.02 o
   4   7   1       5827.21       5604.81       106.73 o
   5   7   1       1283.87       1359.48        52.57 o
   6   7   1       5803.85       5305.70       140.86 o
   0   8   1      17185.18      15519.64       310.01 o
   1   8   1       8401.96       8674.34       146.63 o
   2   8   1       9960.72       9845.21       147.63 o
   3   8   1        354.52        290.01        22.14 o
   4   8   1       6574.82       6509.72       121.44 o
   5   8   1       9670.31       9225.40       188.48 o
   6   8   1       2242.94       2364.84       142.09 o
   1   9   1       1035.19       1090.49        28.61 o
   2   9   1         10.35         16.91        14.09 o
   3   9   1       1037.72       1070.63        37.59 o
   4   9   1        830.71        818.04        39.73 o
   5   9   1        815.26        936.00        78.09 o
   6   9   1       2586.90       2537.92       112.20 o
   0  10   1       1551.02       1523.19        67.65 o
   1  10   1        194.98        202.76        16.65 o
   2  10   1        207.66        220.92        20.11 o
   3  10   1       1310.93       1410.16        44.51 o
   4  10   1        819.20        885.03        44.92 o
   5  10   1         46.13         56.40        37.48 o
   6  10   1        243.05        178.84        81.51 o
   1  11   1       7428.27       7343.41       111.52 o
   2  11   1        467.90        456.94        28.06 o
   3  11   1       5459.92       5465.19       106.91 o
   4  11   1       1774.78       1619.50        66.46 o
   5  11   1       2498.41       2631.48        91.05 o
   6  11   1       3201.83       3100.32       225.81 o
   0  12   1       8420.44       8315.28       158.83 o
   1  12   1        193.41        194.31        18.57 o
   2  12   1       6099.36       5914.53        97.09 o
   3  12   1       1521.60       1390.22        60.68 o
   4  12   1       4506.94       4410.80       111.30 o
   5  12   1       5717.42       5603.70       137.66 o
   1  13   1       8509.44       8202.63       191.40 o
   2  13   1       1311.73       1249.84        43.59 o
   3  13   1       6512.28       6213.61       151.19 o
   4  13   1       3005.33       2889.55        91.37 o
   5  13   1       3308.18       3390.34       109.17 o
   0  14   1       1004.52       1096.15        54.93 o
   1  14   1        898.75        891.88        60.29 o
   2  14   1       1953.38       2086.79        73.57 o
   3  14   1        843.85        895.02        60.12 o
   4  14   1        650.50        620.15        51.48 o
   5  14   1       1165.17       1033.05        69.16 o
   1  15   1       3548.20       3558.88        72.00 o
   2  15   1         57.21         64.31        32.61 o
   3  15   1       2835.80       2690.82        85.26 o
   4  15   1         30.48         61.86        42.39 o
   5  15   1       2180.57       1703.50       121.17 o
   0  16   1      10384.83      10880.41       222.22 o
   1  16   1        281.55        264.84        29.47 o
   2  16   1      12447.03      12241.22       238.96 o
   3  16   1       1381.63       1286.50        73.33 o
   4  16   1       6245.76       5660.88       157.41 o
   1  17   1       6494.29       6731.40       123.65 o
   2  17   1       2479.95       2517.06        98.79 o
   3  17   1       4244.75       3997.83       181.20 o
   4  17   1       3156.26       2784.15       111.76 o
   0  18   1       5032.44       5324.83       143.10 o
   1  18   1        513.99        521.02        59.17 o
   2  18   1       4359.52       4399.40       146.71 o
   3  18   1       1918.43       1865.45        82.40 o
   4  18   1       3538.48       3224.31       115.50 o
   1  19   1       2590.60       2642.97        88.14 o
   2  19   1         68.89         94.09        43.23 o
   3  19   1       2244.62       2351.05        94.55 o
   4  19   1        302.77         42.18       181.91 o
   0  20   1       8645.25       8985.40       276.92 o
   1  20   1        348.97        390.05        56.80 o
   2  20   1       4983.04       4863.93       137.02 o
   3  20   1         85.50         55.34        54.29 o
   1  21   1      10038.97      10546.67       251.47 o
   2  21   1        554.19        565.72        80.38 o
   3  21   1       8405.19       8567.78       271.47 o
   0  22   1       3643.78       3751.40       374.38 o
   1  22   1        663.17        740.42        83.82 o
   2  22   1       2534.67       2559.67       105.73 o
   1  23   1       3714.62       3970.88       349.95 o
   2  23   1        284.43        215.82       101.01 o
   0  24   1       3749.29       4518.34       429.74 o
   1  24   1        388.42        515.07       128.27 o
   0   0   2        384.22        430.50        32.73 o
   1   0   2         86.49        339.85        30.26 o
   2   0   2        739.96        898.98        28.67 o
   3   0   2        132.84        477.99        94.91 o
   4   0   2       4181.05       4001.46        93.94 o
   5   0   2        414.79       1190.53        68.09 o
   6   0   2       3005.15       3010.10       160.09 o
   1   1   2     205291.67     210777.25      2670.83 o
   2   1   2          1.47          7.23         7.48 o
   3   1   2     109563.98     111020.61      1528.27 o
   4   1   2        266.06        304.05        24.84 o
   5   1   2      45559.50      46785.80       723.62 o
   6   1   2        129.49        222.67        51.44 o
   0   2   2      12159.13      12648.58       232.70 o
   1   2   2        115.34        149.09        10.67 o
   2   2   2      14997.74      15513.78       220.82 o
   3   2   2         53.82        197.60        18.89 o
   4   2   2       4246.03       4210.20        71.50 o
   5   2   2         38.40        476.62        39.93 o
   6   2   2       5703.58       5718.87       168.16 o
   1   3   2       7683.63       7627.82       116.53 o
   2   3   2         55.27        131.28        12.40 o
   3   3   2      12866.70      12537.16       176.74 o
   4   3   2         46.24        103.68        16.56 o
   5   3   2       9853.65       9895.26       183.11 o
   6   3   2         42.02        442.50       118.25 o
   0   4   2     169955.50     168906.91      3274.20 o
   1   4   2         67.14         64.83        10.26 o
   2   4   2     216867.95     215914.53      2959.26 o
   3   4   2        351.11        376.26        18.39 o
   4   4   2      67824.95      68254.24       991.74 o
   5   4   2        130.59        156.46        27.12 o
   6   4   2      44534.16      43449.90       817.68 o
   1   5   2       1937.55       2280.08        41.74 o
   2   5   2        221.77        270.08        17.74 o
   3   5   2        195.15        205.79        17.45 o
   4   5   2        592.41        630.95        28.52 o
   5   5   2        989.94       1048.73        48.82 o
   6   5   2        115.04        523.35        60.99 o
   0   6   2      74327.84      72337.51      1408.41 o
   1   6   2         20.29         20.86        10.52 o
   2   6   2     120269.21     117974.06      1621.63 o
   3   6   2        249.70        251.73        18.78 o
   4   6   2      45563.74      45613.98       670.73 o
   5   6   2        156.63        222.13        30.51 o
   6   6   2      29750.73      29462.42       613.81 o
   1   7   2       9404.44       9415.92       146.57 o
   2   7   2          4.82         14.19        12.86 o
   3   7   2       9723.80       9748.61       149.58 o
   4   7   2         15.36          4.50        19.18 o
   5   7   2       7967.77       8020.49       149.30 o
   6   7   2         20.98         98.69        52.77 o
   0   8   2      30295.74      30679.71       562.66 o
   1   8   2          5.56         16.14        12.95 o
   2   8   2      13250.15      12991.98       191.80 o
   3   8   2        303.20        270.32        22.29 o
   4   8   2       7786.83       7779.73       133.77 o
   5   8   2          6.03         82.70        30.61 o
   6   8   2       4955.52       4499.13       146.64 o
   1   9   2     142874.23     142949.86      1965.11 o
   2   9   2         35.56         53.94        15.40 o
   3   9   2      97265.78      96907.59      1341.85 o
   4   9   2        289.69        226.38        28.96 o
   5   9   2      46791.53      46932.25       732.04 o
   6   9   2         72.36         98.29        61.75 o
   0  10   2        169.44        233.34        27.14 o
   1  10   2         63.39         75.55        14.93 o
   2  10   2       4445.35       4456.32        78.69 o
   3  10   2        192.51        210.36        23.32 o
   4  10   2       1276.99       1313.93        54.76 o
   5  10   2        222.42        226.77        37.70 o
   6  10   2        133.72        -17.58       170.05 o
   1  11   2      71553.05      72345.98      1004.64 o
   2  11   2          1.65          9.84        18.00 o
   3  11   2      42404.13      41519.90       695.85 o
   4  11   2        148.17        106.39        30.37 o
   5  11   2      19765.72      20278.69       377.70 o
   6  11   2         97.41        -42.18       224.10 o
   0  12   2      25208.38      23929.12       420.87 o
   1  12   2         31.81         28.39        18.58 o
   2  12   2       6805.74       6928.00       116.19 o
   3  12   2          0.02         12.61        23.16 o
   4  12   2      12641.72      12480.53       231.56 o
   5  12   2         31.57         -0.61        40.53 o
   1  13   2       7028.15       7184.69       118.94 o
   2  13   2          5.83         42.34        22.95 o
   3  13   2       8681.83       8627.90       200.85 o
   4  13   2         47.56         48.61        36.70 o
   5  13   2       6825.20       6789.68       161.08 o
   0  14   2      90430.78      88882.34      1609.91 o
   1  14   2         44.20          6.69        22.21 o
   2  14   2      64392.77      65786.84       920.84 o
   3  14   2        166.35        200.18        35.43 o
   4  14   2      40084.70      39304.64       751.48 o
   5  14   2         91.88         87.00        48.60 o
   1  15   2       1860.97       1956.43        64.28 o
   2  15   2         56.52         71.70        28.66 o
   3  15   2       1745.33       1868.53        86.98 o
   4  15   2        266.16        213.81        46.72 o
   5  15   2        236.16        150.28       216.19 o
   0  16   2      33265.18      34116.85       690.21 o
   1  16   2         35.70         73.26        29.45 o
   2  16   2      33751.20      34076.54       540.63 o
   3  16   2         71.84         63.39        38.92 o
   4  16   2      24336.47      23904.00       444.02 o
   1  17   2      12250.16      12122.62       202.21 o
   2  17   2          3.01         35.86        37.04 o
   3  17   2       8673.96       8629.96       198.55 o
   4  17   2          2.84         76.42        50.62 o
   0  18   2       5152.06       5225.37       178.41 o
   1  18   2         25.28        102.61        34.56 o
   2  18   2       1974.77       2011.58       100.76 o
   3  18   2        204.88        208.07        49.45 o
   4  18   2       2077.44       2071.22       279.28 o
   1  19   2      31976.61      33059.08       555.20 o
   2  19   2         35.38        -37.12        45.45 o
   3  19   2      28053.14      28193.30       559.48 o
   4  19   2        180.44        -21.09       195.10 o
   0  20   2       1449.39       1620.11       105.96 o
   1  20   2          8.58         93.48        50.17 o
   2  20   2       3680.67       3710.25       115.75 o
   3  20   2        129.03        108.33        58.25 o
   1  21   2      25776.58      26171.30       606.69 o
   2  21   2          0.15        -23.94        52.30 o
   3  21   2      17551.00      15975.43       682.41 o
   0  22   2       7147.09       7842.04       375.82 o
   1  22   2         14.27         45.53        67.52 o
   2  22   2       4818.32       4912.07       155.50 o
   1  23   2         53.26         67.35        83.47 o
   2  23   2          0.05        -55.37       158.19 o
   1  24   2         40.99        137.10       379.65 o
   1   1   3       9411.82       9400.78       130.46 o
   2   1   3          5.40         31.66         8.92 o
   3   1   3       3129.31       3314.49        56.73 o
   4   1   3       2190.65       2262.96        54.94 o
   5   1   3        861.21       1155.73        57.07 o
   6   1   3       2388.44       2651.49       103.46 o
   0   2   3       3559.77       3625.43        74.52 o
   1   2   3       6014.11       6862.99        94.58 o
   2   2   3       6837.37       6694.31       103.28 o
   3   2   3      10857.34      10812.15       155.01 o
   4   2   3        760.04       1031.10        45.63 o
   5   2   3       2457.15       2464.86        69.19 o
   6   2   3       1004.84       1040.27        72.46 o
   1   3   3        113.35        192.38        11.60 o
   2   3   3       2509.01       2270.87        46.24 o
   3   3   3         11.19         45.52        12.55 o
   4   3   3       7043.63       7229.79       117.41 o
   5   3   3         22.62         -9.05        25.91 o
   6   3   3       3669.38       3626.17       120.09 o
   0   4   3       3489.25       3464.07        79.86 o
   1   4   3       1342.75       1602.06        33.32 o
   2   4   3       8631.43       8172.93       124.44 o
   3   4   3      10271.58      10262.24       155.62 o
   4   4   3       2976.39       3155.12        63.24 o
   5   4   3        202.33        163.49        31.13 o
   6   4   3       1996.80       2197.37        93.48 o
   1   5   3         65.35         58.97        11.99 o
   2   5   3         38.44         44.92        13.84 o
   3   5   3         27.65         36.48        14.87 o
   4   5   3          2.11         -0.77        17.42 o
   5   5   3         59.72         86.25        30.68 o
   6   5   3         42.52         22.92        42.31 o
   0   6   3        275.20        305.76        21.16 o
   1   6   3       1019.25       1019.86        28.34 o
   2   6   3        738.26        861.57        28.88 o
   3   6   3       2708.20       2634.66        54.72 o
   4   6   3        243.24        272.42        24.10 o
   5   6   3       2312.23       2385.78        75.41 o
   6   6   3         58.55         98.74        45.95 o
   1   7   3      15242.17      14869.49       236.39 o
   2   7   3       3407.53       3199.32        60.09 o
   3   7   3      11762.04      11551.89       176.39 o
   4   7   3       6985.95       6630.83       112.50 o
   5   7   3       5576.96       5603.88       131.92 o
   6   7   3       3301.73       3029.39       122.95 o
   0   8   3       2183.23       2323.29        63.83 o
   1   8   3         12.45          9.47        13.74 o
   2   8   3        374.77        393.87        22.49 o
   3   8   3       4716.79       4453.08        81.02 o
   4   8   3       1129.54       1145.07        48.48 o
   5   8   3       3536.68       3489.51        86.93 o
   6   8   3        333.73        260.07        71.99 o
   1   9   3       6188.04       6118.20       101.41 o
   2   9   3          5.77          2.70        15.75 o
   3   9   3       3210.99       3340.07        67.45 o
   4   9   3       1297.26       1406.51        52.09 o
   5   9   3       1500.55       1690.47        63.23 o
   0  10   3        799.29        869.63        44.02 o
   1  10   3          7.38          9.02        17.28 o
   2  10   3        847.42        913.79        41.27 o
   3  10   3        585.75        662.46        32.44 o
   4  10   3       1046.50       1124.41        51.10 o
   5  10   3          3.59        -31.69        33.84 o
   1  11   3        797.79        856.16        33.08 o
   2  11   3        218.15        275.96        24.61 o
   3  11   3        885.68        906.46        48.09 o
   4  11   3       2002.46       2087.49        81.01 o
   5  11   3        852.73        794.74        52.95 o
   0  12   3      22220.40      21106.71       535.45 o
   1  12   3       1360.16       1466.35        43.76 o
   2  12   3      21526.13      21856.30       320.01 o
   3  12   3       5323.90       5123.82        95.86 o
   4  12   3       8886.01       8871.95       175.21 o
   5  12   3       2222.96       1996.63        79.91 o
   1  13   3        896.03        993.46        41.50 o
   2  13   3        574.32        633.68        35.17 o
   3  13   3        760.39        813.83        43.29 o
   4  13   3       3739.88       3616.69        95.61 o
   5  13   3        873.80        780.17        63.72 o
   0  14   3       2299.90       2308.39       105.11 o
   1  14   3         89.42        126.61        26.72 o
   2  14   3       4371.87       4456.80        88.06 o
   3  14   3       2719.43       2813.03        76.50 o
   4  14   3       2251.57       2470.73        86.32 o
   5  14   3        185.02        137.57        83.80 o
   1  15   3       5216.44       5081.52       102.87 o
   2  15   3         25.22         34.31        28.02 o
   3  15   3       3271.64       3473.38        93.41 o
   4  15   3         16.39         96.16        44.16 o
   0  16   3       4523.31       4548.50       166.49 o
   1  16   3          1.14         18.58        29.56 o
   2  16   3       3479.22       3732.15        88.05 o
   3  16   3       2012.31       2009.12        78.25 o
   4  16   3       2711.61       2676.19        95.76 o
   1  17   3      14699.82      13858.46       409.39 o
   2  17   3       1520.31       1495.43        69.31 o
   3  17   3      12595.78      12626.46       315.32 o
   4  17   3       3635.95       3390.05       112.76 o
   0  18   3       1184.99       1307.50       122.44 o
   1  18   3        180.15        141.73        42.92 o
   2  18   3        309.95        318.71        48.53 o
   3  18   3       4472.56       4398.47       134.50 o
   4  18   3        796.62        751.39       213.55 o
   1  19   3       4851.08       4869.15       130.09 o
   2  19   3         18.88        -62.48        62.48 o
   3  19   3       3710.48       3595.45       131.93 o
   0  20   3       8178.46       8493.23       377.07 o
   1  20   3        620.30        598.03        61.16 o
   2  20   3       6370.92       6236.59       199.08 o
   3  20   3          1.83         61.50        89.50 o
   1  21   3       3972.59       3937.78       142.36 o
   2  21   3        359.27        354.27       109.06 o
   0  22   3       9702.43      10521.41       320.60 o
   1  22   3         19.97          2.38        72.22 o
   2  22   3       8740.72       7825.82       451.14 o
   1  23   3        598.21        263.64       205.64 o
   0   0   4     252575.94     253892.30      6022.63 o
   1   0   4          6.49         30.99        12.79 o
   2   0   4     147570.00     149465.75      2905.21 o
   3   0   4        299.13        311.22        44.04 o
   4   0   4      81369.24      82649.79      1991.55 o
   5   0   4        835.89        994.54        70.34 o
   6   0   4      33676.74      33638.57       986.99 o
   1   1   4       1694.44       1777.42        31.58 o
   2   1   4        205.28        445.57        51.24 o
   3   1   4       2513.39       2565.52        50.62 o
   4   1   4        418.07        970.15        71.31 o
   5   1   4       3399.26       3570.22        92.54 o
   6   1   4        937.11       1634.83       122.47 o
   0   2   4      48296.18      48539.27       880.77 o
   1   2   4        126.98        142.82        11.24 o
   2   2   4      28290.11      28224.04       382.54 o
   3   2   4        229.38        321.49        20.23 o
   4   2   4      30315.85      30582.83       505.98 o
   5   2   4         39.96        262.24        36.86 o
   6   2   4      11051.64      11291.52       251.98 o
   1   3   4      66979.95      66926.37       856.71 o
   2   3   4         37.29         30.27        11.98 o
   3   3   4      36147.12      36788.61       541.96 o
   4   3   4         34.80        192.92        24.27 o
   5   3   4      18469.96      19070.37       351.25 o
   6   3   4        200.19        398.44        66.40 o
   0   4   4      11232.68      11354.63       216.76 o
   1   4   4         29.76         55.07         9.81 o
   2   4   4       1576.96       1610.11        40.45 o
   3   4   4        743.52        664.01        29.08 o
   4   4   4       6221.36       6240.30       123.66 o
   5   4   4        533.59        667.79        39.92 o
   6   4   4       2308.49       2362.89       122.21 o
   1   5   4     137187.09     133534.58      1765.55 o
   2   5   4       1101.92       1157.86        41.34 o
   3   5   4     103857.54     104852.02      1450.82 o
   4   5   4        798.20        764.94        35.06 o
   5   5   4      51581.56      52232.07       907.51 o
   6   5   4        728.39        591.91        97.88 o
   0   6   4       2392.73       2443.95        65.43 o
   1   6   4         26.10         47.31        12.93 o
   2   6   4        181.80        212.19        18.40 o
   3   6   4       1060.57        989.50        35.80 o
   4   6   4       1021.89       1034.41        39.67 o
   5   6   4        269.65        382.69        42.20 o
   6   6   4        834.18       1104.67       237.28 o
   1   7   4      35708.22      35439.39       499.44 o
   2   7   4          2.97          3.18        14.40 o
   3   7   4      22913.91      23095.19       367.88 o
   4   7   4         23.22         57.98        22.23 o
   5   7   4      12635.10      12448.82       244.43 o
   6   7   4         63.99        350.65       168.73 o
   0   8   4      49503.32      49269.74       972.04 o
   1   8   4        327.76        376.12        23.25 o
   2   8   4      54502.85      54519.97       762.29 o
   3   8   4        158.17        230.28        23.70 o
   4   8   4      34048.76      33646.31       483.30 o
   5   8   4        114.10        159.11        37.42 o
   1   9   4       3103.54       3185.38        61.90 o
   2   9   4        413.84        392.01        24.91 o
   3   9   4       2079.33       2067.20        63.39 o
   4   9   4        491.99        349.20        40.59 o
   5   9   4       2407.24       2518.53        90.71 o
   0  10   4      86463.80      85483.47      1676.41 o
   1  10   4          3.32         -8.43        16.93 o
   2  10   4      88400.85      90282.65      1309.18 o
   3  10   4        399.03        379.47        30.07 o
   4  10   4      36802.85      36415.76       548.50 o
   5  10   4        566.47        626.95        51.21 o
   1  11   4        219.58        250.62        24.42 o
   2  11   4         20.45         44.35        21.76 o
   3  11   4        313.05        301.68        29.52 o
   4  11   4        254.45        214.19        33.30 o
   5  11   4        962.05        902.91        56.68 o
   0  12   4      20365.02      19666.05       451.41 o
   1  12   4         87.43        112.54        24.56 o
   2  12   4      27341.68      28812.11       435.79 o
   3  12   4        194.79        159.17        33.72 o
   4  12   4      12605.03      12688.19       222.91 o
   5  12   4         10.52         -6.52        48.21 o
   1  13   4      50784.62      51406.69       756.04 o
   2  13   4          0.19        -14.46        24.44 o
   3  13   4      32319.48      33261.05       481.84 o
   4  13   4         20.84         43.74        36.79 o
   5  13   4      17231.17      15958.86       444.58 o
   0  14   4        193.89        326.27        57.09 o
   1  14   4        122.29        111.12        29.01 o
   2  14   4        392.19        401.24        35.47 o
   3  14   4         91.18        105.45        34.31 o
   4  14   4        350.40        326.62        49.60 o
   5  14   4        715.50        498.29       258.37 o
   1  15   4      42521.56      42968.13       672.89 o
   2  15   4        381.49        346.39        36.76 o
   3  15   4      34891.79      36375.37       552.20 o
   4  15   4        406.38        432.96        52.89 o
   0  16   4        195.95        158.17        92.86 o
   1  16   4         38.64         59.26        35.96 o
   2  16   4        459.37        560.77        42.25 o
   3  16   4        456.85        394.71        50.01 o
   4  16   4         92.37         93.02        50.89 o
   1  17   4      16239.78      16231.60       340.77 o
   2  17   4          4.22          1.18        36.10 o
   3  17   4      13160.81      13744.02       261.42 o
   4  17   4          4.67         80.40       169.06 o
   0  18   4      20040.41      19824.03       531.94 o
   1  18   4        181.29        179.72        48.83 o
   2  18   4      26252.74      26504.78       594.61 o
   3  18   4         34.27         13.31        50.64 o
   1  19   4        432.62        519.83        67.97 o
   2  19   4        267.66        241.78        57.41 o
   3  19   4        568.35        580.50        94.76 o
   0  20   4      23135.46      24333.13       641.06 o
   1  20   4         26.97        -53.11        53.11 o
   2  20   4      25421.87      24875.09       643.49 o
   3  20   4        186.13        100.18       184.55 o
   1  21   4        135.30        153.84        61.51 o
   2  21   4          7.98       -171.37       332.19 o
   0  22   4       8702.98       9060.85       330.98 o
   1  22   4         63.26         55.37       168.73 o
   1   1   5       1477.27       1481.12        30.76 o
   2   1   5        104.77        139.83        14.12 o
   3   1   5        115.56        187.43        22.39 o
   4   1   5        815.15        962.62        46.83 o
   5   1   5        101.49        177.00        33.35 o
   6   1   5       2272.35       2129.98       224.10 o
   0   2   5      14082.80      13495.42       256.83 o
   1   2   5       1156.02       1221.09        28.79 o
   2   2   5       4054.50       4345.32        75.37 o
   3   2   5        736.95        944.59        39.81 o
   4   2   5       2911.64       3147.19        81.69 o
   5   2   5       5383.07       5479.12       127.50 o
   1   3   5      18183.21      18057.05       240.49 o
   2   3   5       2403.90       2340.75        48.99 o
   3   3   5      10991.69      11062.79       177.03 o
   4   3   5       2876.44       2904.09        74.07 o
   5   3   5       6784.40       7466.03       159.94 o
   0   4   5         25.80         26.77        21.35 o
   1   4   5        730.38        793.02        24.41 o
   2   4   5         13.64         27.77        14.16 o
   3   4   5       1478.34       1632.04        47.59 o
   4   4   5        142.74        139.89        26.83 o
   5   4   5       1121.60       1341.98        61.92 o
   1   5   5         52.58         45.68        12.88 o
   2   5   5         15.44          6.77        14.47 o
   3   5   5         15.06          7.11        17.74 o
   4   5   5          8.19         54.52        24.90 o
   5   5   5         18.49        -30.50        30.50 o
   0   6   5       5327.20       5131.06       123.64 o
   1   6   5       3386.44       3207.76        59.52 o
   2   6   5       2108.52       2165.23        49.41 o
   3   6   5        173.69        176.44        22.62 o
   4   6   5       3910.09       3941.89       105.36 o
   5   6   5       3140.41       3103.16        95.13 o
   1   7   5        184.06        184.01        18.91 o
   2   7   5       2643.94       2711.52        57.53 o
   3   7   5        143.69        211.37        25.86 o
   4   7   5       2930.00       3010.90        71.68 o
   5   7   5        314.57        387.74        48.31 o
   0   8   5      29639.85      28117.03       620.40 o
   1   8   5       4408.53       4222.47        77.13 o
   2   8   5      14399.23      15053.81       225.52 o
   3   8   5         56.57         58.84        21.70 o
   4   8   5      12543.26      12343.59       203.29 o
   5   8   5       6749.91       6592.62       152.15 o
   1   9   5        177.47        159.96        21.64 o
   2   9   5         59.20         94.98        20.78 o
   3   9   5        122.48        114.24        24.85 o
   4   9   5        456.10        507.56        38.00 o
   5   9   5         80.93         40.14        40.65 o
   0  10   5        528.54        450.93        42.06 o
   1  10   5        223.89        222.72        24.66 o
   2  10   5        274.03        345.98        27.78 o
   3  10   5        796.88        948.57        41.32 o
   4  10   5        137.51        165.41        32.36 o
   5  10   5         70.25        169.92        66.05 o
   1  11   5      13224.95      13238.00       224.39 o
   2  11   5        310.78        278.79        28.45 o
   3  11   5       7747.28       7888.48       135.43 o
   4  11   5       1040.38       1001.89        50.87 o
   5  11   5       4771.28       5084.31       290.13 o
   0  12   5         85.40         73.18        43.01 o
   1  12   5        280.64        342.37        36.65 o
   2  12   5        613.60        682.73        45.24 o
   3  12   5        709.14        779.57        43.97 o
   4  12   5        326.52        210.96        41.38 o
   5  12   5       3557.87       3399.16       266.00 o
   1  13   5      16285.96      16013.38       271.74 o
   2  13   5        761.75        798.78        62.66 o
   3  13   5      10302.02      10720.58       178.18 o
   4  13   5       1669.16       1529.94        64.22 o
   0  14   5        187.67        175.91        55.81 o
   1  14   5        714.84        830.82        54.70 o
   2  14   5        259.47        257.91        36.77 o
   3  14   5        198.78        206.35        38.47 o
   4  14   5         60.44         30.70        43.25 o
   1  15   5       1392.71       1434.98        64.39 o
   2  15   5         18.83         53.29        35.58 o
   3  15   5       1796.21       1821.84        73.08 o
   4  15   5         25.13         -5.34        61.32 o
   0  16   5      18440.28      16814.99       742.73 o
   1  16   5        116.63        133.39        44.30 o
   2  16   5      12940.06      13288.58       236.11 o
   3  16   5        841.72        871.18        58.45 o
   4  16   5      10893.29      11541.30       767.21 o
   1  17   5        680.33        768.13        67.14 o
   2  17   5       1249.14       1308.56        67.94 o
   3  17   5        506.30        514.44        57.85 o
   0  18   5      10637.04       9915.35       536.73 o
   1  18   5        453.86        421.72        56.39 o
   2  18   5       7667.82       7788.29       171.07 o
   3  18   5        830.56        726.76       108.73 o
   1  19   5        654.85        616.21        65.25 o
   2  19   5         64.86          6.27        63.62 o
   0  20   5       4109.76       4469.86       195.01 o
   1  20   5         86.47        131.56        60.65 o
   2  20   5       4163.17       3859.59       496.84 o
   1  21   5      13973.68      12817.01       483.78 o
   0   0   6        616.42        710.56        47.40 o
   1   0   6        976.42       2203.79        79.98 o
   2   0   6      10885.25      10437.42       250.28 o
   3   0   6          5.08       1325.87       147.64 o
   4   0   6        925.08       1245.66        79.81 o
   5   0   6       3482.45       4180.42       154.31 o
   1   1   6      80132.09      82203.34      1053.90 o
   2   1   6        264.05        436.51        24.99 o
   3   1   6      49918.14      51675.02       891.23 o
   4   1   6        530.12        772.32        45.37 o
   5   1   6      31062.74      31623.04       566.75 o
   0   2   6       4767.78       4969.57       130.03 o
   1   2   6        585.13        839.00        59.09 o
   2   2   6      13593.42      13159.42       207.26 o
   3   2   6         58.97        378.78        51.15 o
   4   2   6       2789.83       3063.34        84.16 o
   5   2   6        293.57        746.67        91.27 o
   1   3   6       7984.88       8122.30       122.04 o
   2   3   6         17.03        164.45        21.78 o
   3   3   6       9450.81       9839.53       180.38 o
   4   3   6        105.84        215.46        33.78 o
   5   3   6       6420.55       6845.26       153.62 o
   0   4   6      98949.34      98591.66      1927.44 o
   1   4   6        549.13        608.77        28.48 o
   2   4   6      69415.22      69686.77      1062.71 o
   3   4   6        242.70        312.59        27.42 o
   4   4   6      49083.79      49230.02       856.37 o
   5   4   6       1424.85       1506.38        68.31 o
   1   5   6       2204.59       2118.43        47.27 o
   2   5   6       1482.20       1402.34        43.69 o
   3   5   6       2031.71       2007.50        69.78 o
   4   5   6       1446.28       1477.51        64.61 o
   5   5   6        983.47        966.96        57.92 o
   0   6   6      59944.77      58868.55      1161.13 o
   1   6   6       1046.46        996.04        35.16 o
   2   6   6      37181.53      37297.25       530.19 o
   3   6   6        254.66        275.19        27.01 o
   4   6   6      34836.33      34681.81       578.30 o
   5   6   6       1345.02       1318.69        67.53 o
   1   7   6       7405.60       7327.98       126.39 o
   2   7   6          0.64         -3.55        18.99 o
   3   7   6       7549.10       7459.35       132.39 o
   4   7   6         31.84         44.87        28.19 o
   5   7   6       5131.75       5492.83       433.69 o
   0   8   6      13088.09      12745.21       301.85 o
   1   8   6        200.37        161.69        23.78 o
   2   8   6      11192.13      11086.53       174.21 o
   3   8   6        443.34        446.14        34.32 o
   4   8   6       6039.83       6174.53       132.24 o
   5   8   6        202.98        234.64       108.09 o
   1   9   6      68830.52      67904.52      1042.26 o
   2   9   6        457.60        465.68        37.32 o
   3   9   6      48266.10      48006.59       710.16 o
   4   9   6        704.81        695.37        43.63 o
   5   9   6      31197.76      31054.00      2002.12 o
   0  10   6        618.02        579.17        60.69 o
   1  10   6        358.00        358.75        31.43 o
   2  10   6        560.74        576.45        36.63 o
   3  10   6        111.48        129.83        28.46 o
   4  10   6        241.72        192.71        35.92 o
   1  11   6      35590.32      35268.69       587.71 o
   2  11   6         50.16         56.62        28.56 o
   3  11   6      21641.21      21923.31       328.65 o
   4  11   6        346.69        301.59        39.93 o
   0  12   6      10251.67      10345.34       303.19 o
   1  12   6         93.92         46.13        34.23 o
   2  12   6       8136.92       8387.64       158.95 o
   3  12   6          3.07         16.79        32.81 o
   4  12   6       6766.33       6644.12       182.77 o
   1  13   6       6463.66       6407.98       138.95 o
   2  13   6          0.26        -24.55        31.98 o
   3  13   6       6988.65       7349.13       142.85 o
   4  13   6        128.98        101.96        59.29 o
   0  14   6      56895.12      54805.12      1357.32 o
   1  14   6        207.30        159.91        43.90 o
   2  14   6      27568.79      28200.09       457.09 o
   3  14   6         87.64         27.17        40.01 o
   4  14   6      29308.01      29300.36       886.45 o
   1  15   6        422.61        361.31        51.84 o
   2  15   6        579.07        527.26        61.83 o
   3  15   6        144.13        114.37        45.00 o
   0  16   6      28796.01      25451.08      1264.36 o
   1  16   6        646.36        458.69        57.73 o
   2  16   6      12832.30      13191.60       300.84 o
   3  16   6         98.23        118.95        64.24 o
   1  17   6       8244.21       7913.28       210.63 o
   2  17   6         27.65         -7.82        47.75 o
   3  17   6       6770.92       6920.62       425.65 o
   0  18   6       3980.20       3804.32       182.28 o
   1  18   6         20.82         -6.81        56.90 o
   2  18   6       2123.15       2134.86       160.73 o
   1  19   6      18829.48      16327.94      1269.90 o
   2  19   6        358.26        369.10       174.01 o
   1   1   7       8293.73       8430.73       133.25 o
   2   1   7        108.29        160.33        24.24 o
   3   1   7       3918.28       4094.74        98.58 o
   4   1   7        571.15        786.44        49.49 o
   0   2   7      11586.99      11581.51       231.87 o
   1   2   7         33.22         66.18        21.01 o
   2   2   7       8451.51       8186.00       160.21 o
   3   2   7       1305.28       1653.14        62.92 o
   4   2   7       3827.64       3905.31       101.38 o
   1   3   7       1871.01       1929.41        49.40 o
   2   3   7        951.83       1170.26        42.70 o
   3   3   7       1967.22       1994.87        69.68 o
   4   3   7       1617.30       2150.44        78.37 o
   0   4   7       5303.53       5555.27       134.94 o
   1   4   7          1.90         14.85        18.49 o
   2   4   7       6243.74       6005.59       109.16 o
   3   4   7       1495.77       1792.06        66.47 o
   4   4   7       5089.26       5208.60       124.44 o
   1   5   7        175.86        160.87        24.57 o
   2   5   7          3.14         14.78        20.24 o
   3   5   7         53.55         72.83        26.11 o
   4   5   7          1.16         57.94        31.83 o
   0   6   7       1720.94       1816.57        81.50 o
   1   6   7       1087.14       1112.52        44.69 o
   2   6   7       1681.67       1781.98        54.20 o
   3   6   7        149.40        198.17        29.45 o
   4   6   7       1628.49       1671.30        69.58 o
   1   7   7      16474.84      16167.40       268.69 o
   2   7   7       1165.16       1314.57        50.39 o
   3   7   7      14812.60      14499.42       236.10 o
   4   7   7       1805.62       1815.52        73.19 o
   0   8   7        890.54        790.21        56.68 o
   1   8   7        863.54        877.44        42.39 o
   2   8   7        205.46        189.96        30.93 o
   3   8   7        319.66        448.41        38.51 o
   4   8   7        254.74        249.40        39.77 o
   1   9   7       7094.53       6923.19       142.37 o
   2   9   7         46.18         77.00        28.53 o
   3   9   7       3621.41       3775.09        89.83 o
   4   9   7        359.20        394.35        46.23 o
   0  10   7        287.81        229.61        55.88 o
   1  10   7         17.22          0.93        28.63 o
   2  10   7       1348.26       1444.10        59.06 o
   3  10   7        189.07        166.66        34.54 o
   4  10   7        653.44        529.50        64.95 o
   1  11   7        126.08         92.08        32.48 o
   2  11   7        194.94        299.14        37.82 o
   3  11   7         28.71         96.71        37.34 o
   4  11   7        536.33        643.89        90.20 o
   0  12   7      25782.39      25536.80       664.57 o
   1  12   7         27.19         21.95        36.98 o
   2  12   7      21703.93      21280.58       355.41 o
   3  12   7        926.68        981.92        60.14 o
   4  12   7      11026.45      10077.36       510.79 o
   1  13   7        246.72        213.83        46.97 o
   2  13   7        374.99        464.32        49.12 o
   3  13   7        118.93        115.37        42.78 o
   0  14   7       4041.78       4185.47       224.48 o
   1  14   7         29.84         50.43        44.67 o
   2  14   7       3423.89       3225.56       149.60 o
   3  14   7        439.98        448.10        62.97 o
   1  15   7       4283.74       4196.34       127.60 o
   2  15   7          0.81          4.52        47.03 o
   3  15   7       2654.28       3039.52       227.25 o
   0  16   7        909.03        914.06       128.62 o
   1  16   7         93.85        127.01        54.83 o
   2  16   7        291.50        363.98       124.84 o
   1  17   7      16348.17      15171.90       648.29 o
   0   0   8      65753.99      67683.12      1893.27 o
   1   0   8        132.57        227.48        34.29 o
   2   0   8      57126.56      59029.30      1437.71 o
   3   0   8       1143.39       1305.31        84.34 o
   4   0   8      33995.77      33459.81       849.05 o
   1   1   8       3691.52       3754.91        87.64 o
   2   1   8        174.85        809.00        97.80 o
   3   1   8       3221.11       3513.89        93.33 o
   4   1   8       1323.31       1937.97       156.91 o
   0   2   8      19048.44      19622.10       447.19 o
   1   2   8         58.83        258.90        29.27 o
   2   2   8      14344.54      14795.39       276.32 o
   3   2   8        303.04        658.42        43.32 o
   4   2   8      13365.95      13339.38       269.76 o
   1   3   8      23921.78      23843.79       404.86 o
   2   3   8         26.37        114.31        26.74 o
   3   3   8      17213.54      17181.43       321.25 o
   4   3   8        150.99        348.19        56.04 o
   0   4   8       9528.29       9409.69       236.88 o
   1   4   8         44.97        233.64        27.72 o
   2   4   8       2597.79       2797.24        74.38 o
   3   4   8       1941.85       1907.49        74.42 o
   4   4   8       6722.48       7119.16       522.02 o
   1   5   8      49831.80      49558.71       812.10 o
   2   5   8        839.87        962.54        55.94 o
   3   5   8      41203.52      40941.84       719.12 o
   4   5   8       2257.64       2136.00       178.28 o
   0   6   8       3869.88       3673.43       120.18 o
   1   6   8          1.84        148.54        28.19 o
   2   6   8        555.31        601.31        43.77 o
   3   6   8       1931.63       1610.34        66.55 o
   4   6   8       2643.62       2668.07       238.60 o
   1   7   8      14960.76      14529.38       278.43 o
   2   7   8          2.18         32.70        28.89 o
   3   7   8      11794.48      11413.30       245.57 o
   4   7   8         78.82        134.16       105.48 o
   0   8   8      23474.18      23176.42       602.12 o
   1   8   8         34.29        121.67        32.77 o
   2   8   8      23651.41      23583.96       407.88 o
   3   8   8        575.95        574.52        51.22 o
   4   8   8      16353.71      14317.21       901.66 o
   1   9   8       3966.18       3947.54       100.83 o
   2   9   8        389.03        380.56        51.41 o
   3   9   8       3104.30       3058.13       100.85 o
   0  10   8      28197.98      27453.82       709.26 o
   1  10   8        162.70        101.39        35.82 o
   2  10   8      37625.44      36365.99       649.84 o
   3  10   8       1395.05       1222.16        94.28 o
   1  11   8        546.55        636.74        55.68 o
   2  11   8         17.09         65.42        41.63 o
   3  11   8        753.29        700.69        83.63 o
   0  12   8       9109.36       8579.97       274.15 o
   1  12   8         28.92         40.71        44.30 o
   2  12   8      15568.53      15570.41       306.98 o
   3  12   8        157.36        284.46       123.91 o
   1  13   8      22094.11      22275.27       423.29 o
   2  13   8          1.55         -4.75        53.69 o
   0  14   8        598.28        704.95        90.97 o
   1  14   8          2.50         92.53        54.68 o
   2  14   8       1179.52       1420.78       266.28 o
   1  15   8      17969.19      17498.87      1054.58 o
   1   1   9       2194.37       2315.96        88.13 o
   2   1   9         32.36        138.49        39.44 o
   3   1   9        918.58        986.09        69.26 o
   0   2   9       6352.99       6220.12       196.61 o
   1   2   9        153.98        180.87        35.40 o
   2   2   9      10051.38       9458.04       204.87 o
   3   2   9       1503.80       1916.36        78.71 o
   1   3   9      13395.08      13272.96       291.74 o
   2   3   9        259.77        344.96        41.86 o
   3   3   9      11648.46      11022.80       246.26 o
   0   4   9          7.96         -8.65        40.47 o
   1   4   9        124.10        194.59        36.97 o
   2   4   9       1109.62       1052.45        73.73 o
   3   4   9        995.48       1207.70        90.94 o
   1   5   9         30.34          8.76        33.46 o
   2   5   9          0.34        -26.99        35.90 o
   3   5   9          9.08        -44.39        90.96 o
   0   6   9       3267.84       3165.26       151.46 o
   1   6   9        108.28         88.88        36.28 o
   2   6   9       4290.70       4096.52       126.98 o
   3   6   9        182.80        210.92       100.18 o
   1   7   9       1510.18       1336.25        65.75 o
   2   7   9        256.21        405.53        45.97 o
   0   8   9      14737.26      14973.57       421.44 o
   1   8   9         49.16        103.58        40.45 o
   2   8   9      17690.53      16817.64       330.41 o
   1   9   9        568.29        535.34        56.99 o
   2   9   9         17.77        116.80        59.66 o
   0  10   9        195.28        207.07        71.25 o
   1  10   9         49.98         79.23        46.41 o
   2  10   9        117.59        129.31        70.40 o
   1  11   9      10292.64       9791.88       315.28 o
   2  11   9         69.35          1.08        99.57 o
   0  12   9        299.59        332.19       200.37 o
   1  13   9      13466.73      13481.46      1017.67 o
   0   0  10       3329.12       3247.84       258.37 o
   1   0  10        182.03        810.15       151.60 o
   2   0  10       6205.63       6466.67       411.29 o
   1   1  10      23719.80      23957.35       611.95 o
   2   1  10        262.05        435.01       110.73 o
   0   2  10       3817.01       3777.76       268.92 o
   1   2  10        168.24        426.90        64.18 o
   2   2  10       6380.99       5473.28       278.69 o
   1   3  10       6038.16       5956.97       278.50 o
   2   3  10          0.45        247.83        84.89 o
   0   4  10      25646.24      25670.05       919.07 o
   1   4  10         98.37         88.46        61.27 o
   2   4  10      27597.66      27551.93      1028.39 o
   1   5  10       3647.42       3617.50       146.63 o
   2   5  10       1140.08       1592.15       239.92 o
   0   6  10      16175.29      15974.71       515.30 o
   1   6  10        182.92        237.99        90.41 o
   1   7  10       4848.58       4631.67       412.60 o
   0   8  10       8156.15       6727.41       690.75 o
   1   8  10        165.21        118.57       133.62 o
                                                
