# Supplementary material for: Crystal structures and comparisons of potassium rare-earth molybdates KRE(MoO4)2 (RE = Tb, Dy, Ho, Er, Yb, and Lu)
Source: Acta Crystallogr E Crystallogr Commun. 2020 Nov 27;76(Pt 12):1871–5. doi: 10.1107/S205698902001542X (PMC7784660; doi:10.1107/S205698902001542X)
Supplement: Supplementary file 5 [file e-76-01871-Er_Molybdatesup5.hkl]

#
# h,k,l, Fc-squared, Fo-squared, sigma(Fo-squared), status flag
#
data_Er_Molybdate
_shelx_title ' kermo2o8_a.res in Pbcn'
_shelx_refln_list_code          4
_shelx_F_calc_maximum      514.69
_exptl_crystal_F_000       940.00
_reflns_d_resolution_high  0.6363

loop_
 _space_group_symop_operation_xyz
 'x, y, z'
 '-x+1/2, -y+1/2, z+1/2'
 '-x, y, -z+1/2'
 'x+1/2, -y+1/2, -z'
 '-x, -y, -z'
 'x-1/2, y-1/2, -z-1/2'
 'x, -y, z-1/2'
 '-x-1/2, y-1/2, z'

_cell_length_a     5.0602
_cell_length_b    18.1965
_cell_length_c     7.8920
_cell_angle_alpha  90.000
_cell_angle_beta   90.000
_cell_angle_gamma  90.000

_shelx_F_squared_multiplier     1.000

loop_
 _refln_index_h
 _refln_index_k
 _refln_index_l
 _refln_F_squared_calc
 _refln_F_squared_meas
 _refln_F_squared_sigma
 _refln_observed_status
   2   0   0     159314.30     153864.33      3017.49 o
   4   0   0     159949.59     163782.56      3859.20 o
   6   0   0      39450.31      41108.12      1646.96 o
   1   1   0        249.22        317.94        12.06 o
   3   1   0       4310.68       4474.71        86.05 o
   5   1   0       2331.76       2525.39       127.72 o
   7   1   0       3976.51       4227.67       134.61 o
   0   2   0     115268.23      97812.22      3611.92 o
   2   2   0      28144.54      26166.73       409.37 o
   4   2   0      53112.11      53058.17       790.23 o
   6   2   0      13612.09      14156.85       399.85 o
   1   3   0     124132.44     123605.16      2268.91 o
   3   3   0      49504.62      48918.67       725.66 o
   5   3   0      26402.67      26737.99       636.03 o
   7   3   0      14736.97      15119.93       449.27 o
   0   4   0        528.62        594.05        52.83 o
   2   4   0      10585.19      10849.46       175.39 o
   4   4   0       2597.96       2567.86        60.07 o
   6   4   0       5056.53       5179.19       175.58 o
   1   5   0     247043.30     227394.39      3945.28 o
   3   5   0     151452.97     148146.97      2152.52 o
   5   5   0      88249.18      85744.14      1527.17 o
   7   5   0      29336.63      28681.50       771.61 o
   0   6   0       2887.19       3563.85       176.29 o
   2   6   0       3439.80       3734.96        78.85 o
   4   6   0        443.55        457.85        24.30 o
   6   6   0       2024.69       1988.56        95.19 o
   1   7   0      59926.32      60068.82      1118.49 o
   3   7   0      31146.46      30678.59       472.00 o
   5   7   0      19128.55      18067.64       378.24 o
   7   7   0       9556.47       9916.45       427.17 o
   0   8   0      82403.26      83034.36      1965.99 o
   2   8   0      71407.66      69227.05       946.60 o
   4   8   0      53426.33      51480.40       844.98 o
   6   8   0      24946.67      24987.38       670.16 o
   1   9   0       3166.69       3371.89        86.64 o
   3   9   0       3287.62       3204.17        79.86 o
   5   9   0       1833.45       1732.17        77.84 o
   7   9   0       3929.39       4054.81       357.93 o
   0  10   0     208587.84     206832.94      4415.08 o
   2  10   0      96395.18      97340.44      1366.37 o
   4  10   0      71706.66      71382.05      1286.70 o
   6  10   0      27680.59      27464.83       810.03 o
   1  11   0       1476.52       1404.23        83.58 o
   3  11   0        519.30        439.84        26.66 o
   5  11   0        422.89        436.69        32.63 o
   7  11   0       1252.48       1565.22       199.82 o
   0  12   0      40002.61      40647.35       835.63 o
   2  12   0      31805.38      33118.03       594.92 o
   4  12   0      21839.12      22081.50       493.07 o
   6  12   0      12690.68      12718.35       374.94 o
   1  13   0      73921.15      62274.92      2199.37 o
   3  13   0      42477.66      43474.61       764.57 o
   5  13   0      23992.93      24032.62       542.81 o
   0  14   0       3136.20       3371.68       101.73 o
   2  14   0       2574.65       2512.76        94.51 o
   4  14   0        139.66        161.16        25.12 o
   6  14   0       2603.19       2857.56       190.94 o
   1  15   0      63526.66      64838.88       973.16 o
   3  15   0      45936.43      49416.54      1236.77 o
   5  15   0      31956.57      33914.26       802.92 o
   0  16   0       1143.78       1228.17        64.69 o
   2  16   0       2358.52       1900.06        78.28 o
   4  16   0       1111.47       1280.02        79.94 o
   6  16   0       1494.32       1558.63       202.37 o
   1  17   0      23510.54      24939.16       490.76 o
   3  17   0      18151.97      17335.13      1016.06 o
   5  17   0      13266.17      14502.77       421.51 o
   0  18   0      26853.62      27264.13       846.52 o
   2  18   0      33413.04      32446.41       888.27 o
   4  18   0      20956.18      20469.62       936.46 o
   1  19   0        488.26        581.03        49.17 o
   3  19   0        513.56        595.25        59.42 o
   5  19   0        328.55        406.47        69.29 o
   0  20   0      42149.76      45998.84      1354.79 o
   2  20   0      26412.35      30105.04       954.14 o
   4  20   0      23523.18      18809.40       952.12 o
   1  21   0         78.40        153.05        26.72 o
   3  21   0        558.04        533.70        92.07 o
   5  21   0        518.39        339.93       174.01 o
   0  22   0      16060.18      17278.06       541.49 o
   2  22   0       8740.59       9271.60       411.74 o
   4  22   0       8544.11       8416.45       430.60 o
   1  23   0      15106.52      16598.63       454.92 o
   3  23   0      10853.76      11529.46       400.26 o
   0  24   0       3280.43       3641.81       241.86 o
   2  24   0       1370.59       1429.30       178.56 o
   4  24   0        549.52        520.54       165.91 o
   1  25   0      20049.84      22325.69       678.59 o
   3  25   0      14164.45      13302.81       918.07 o
   0  26   0        142.44        116.70        48.86 o
   2  26   0        422.37        622.85       130.21 o
   1  27   0       3195.30       3386.22       357.63 o
   1   1   1       1295.10       1379.47        24.71 o
   2   1   1          3.78          3.77         2.83 o
   3   1   1        480.99        495.68        14.81 o
   4   1   1       1509.98       1546.60        33.19 o
   5   1   1        335.96        390.95        21.69 o
   6   1   1       4331.83       4418.50       104.38 o
   7   1   1         58.58        170.39        24.17 o
   0   2   1       1347.77       1449.59        37.86 o
   1   2   1       1053.00       1063.26        18.79 o
   2   2   1        365.03        363.92        12.25 o
   3   2   1       1868.26       1868.27        34.93 o
   4   2   1        137.31        162.01        10.24 o
   5   2   1       8591.22       8640.71       151.50 o
   6   2   1         11.96         91.14        16.69 o
   7   2   1       7642.28       7610.76       179.02 o
   1   3   1      10061.35      10033.23       114.90 o
   2   3   1       6155.49       6246.47        78.81 o
   3   3   1       5986.82       5939.36        77.71 o
   4   3   1       5762.05       5817.07        80.78 o
   5   3   1       2123.37       2188.15        56.61 o
   6   3   1       7168.68       7197.61       144.44 o
   7   3   1       1303.82       1384.93        61.14 o
   0   4   1       2606.47       2742.34        49.79 o
   1   4   1       1593.94       1627.28        26.21 o
   2   4   1       2397.99       2484.22        38.46 o
   3   4   1       5299.56       5320.60        68.21 o
   4   4   1        582.55        603.26        18.83 o
   5   4   1       1552.31       1668.06        46.80 o
   6   4   1        579.11        647.19        33.19 o
   7   4   1       1743.58       1685.98        66.47 o
   1   5   1         66.50         89.75         6.12 o
   2   5   1        112.41        131.05         7.23 o
   3   5   1          6.20         16.82         4.60 o
   4   5   1          3.33          7.30         4.94 o
   5   5   1         26.52         45.74         8.93 o
   6   5   1         45.39         29.53        12.05 o
   7   5   1         13.82         38.77        17.10 o
   0   6   1        109.11        130.31        10.19 o
   1   6   1      10014.56      10778.25       197.73 o
   2   6   1        541.76        565.92        16.59 o
   3   6   1        589.57        637.47        18.32 o
   4   6   1        361.14        348.80        14.93 o
   5   6   1       4989.51       4903.72        97.10 o
   6   6   1        239.50        260.72        22.63 o
   7   6   1        958.79        944.49        60.65 o
   1   7   1       3999.61       4052.02        64.26 o
   2   7   1       7049.23       7191.26        94.17 o
   3   7   1       1613.96       1587.05        33.32 o
   4   7   1       5791.50       5702.74        88.18 o
   5   7   1       1353.06       1217.40        59.65 o
   6   7   1       5909.10       5990.26       145.31 o
   7   7   1        566.76        554.07        55.45 o
   0   8   1      16215.44      13461.42       664.09 o
   1   8   1       8423.71       8988.16       131.22 o
   2   8   1       9854.07       9649.93       119.74 o
   3   8   1        298.71        344.15        13.79 o
   4   8   1       6542.00       6514.40       110.30 o
   5   8   1      10018.53       9322.58       218.85 o
   6   8   1       2754.05       2643.26        83.98 o
   7   8   1       3460.90       3478.39       174.23 o
   1   9   1        986.00        996.59        23.49 o
   2   9   1          8.27         21.25         4.95 o
   3   9   1        952.32        936.83        25.21 o
   4   9   1        861.97        882.65        30.88 o
   5   9   1        790.71        791.78        40.03 o
   6   9   1       2967.35       2828.55        88.06 o
   7   9   1        398.07        379.45        58.90 o
   0  10   1       1197.69       1191.78        43.67 o
   1  10   1        217.14        226.97        11.38 o
   2  10   1        153.24        163.09         9.68 o
   3  10   1       1325.07       1308.39        29.26 o
   4  10   1        601.76        599.29        25.21 o
   5  10   1         96.28         89.93        13.81 o
   6  10   1        169.48        176.97        31.18 o
   7  10   1        102.76        107.03        46.20 o
   1  11   1       6374.73       5859.76       153.07 o
   2  11   1        402.18        451.47        16.95 o
   3  11   1       4829.48       4861.16        72.99 o
   4  11   1       1601.40       1521.29        41.91 o
   5  11   1       2331.58       2312.32        61.21 o
   6  11   1       3163.65       2973.47       117.57 o
   7  11   1       1746.26       1742.25       167.11 o
   0  12   1       7954.31       8069.07       151.89 o
   1  12   1        128.51        127.89         9.00 o
   2  12   1       5989.27       5835.40       106.42 o
   3  12   1       1402.19       1394.13        34.16 o
   4  12   1       4693.24       4591.30        93.22 o
   5  12   1       5749.84       5508.50       117.29 o
   6  12   1       2703.43       2764.45       105.05 o
   1  13   1       8181.56       6941.47       131.99 o
   2  13   1       1172.48       1234.19        36.40 o
   3  13   1       6338.85       6452.91       101.85 o
   4  13   1       2988.06       2912.99        78.60 o
   5  13   1       3380.33       3450.43        89.81 o
   6  13   1       5330.37       5430.53       163.40 o
   0  14   1        841.82        847.30        31.13 o
   1  14   1        852.10        705.78        38.88 o
   2  14   1       1606.31       1652.94        47.94 o
   3  14   1        932.75        904.31        34.65 o
   4  14   1        549.81        538.19        31.36 o
   5  14   1       1286.87       1348.82        54.29 o
   6  14   1        831.86        780.33        59.02 o
   1  15   1       2974.18       2910.08        74.02 o
   2  15   1        102.99         91.91        13.72 o
   3  15   1       2437.73       2424.83        70.33 o
   4  15   1         17.20         33.52        14.08 o
   5  15   1       1934.29       2051.24        66.18 o
   6  15   1        219.21        274.80        38.68 o
   0  16   1       9581.31       9421.94       192.17 o
   1  16   1        225.41        226.93        22.39 o
   2  16   1      11218.62       9959.04       199.05 o
   3  16   1       1179.48       1149.92        56.75 o
   4  16   1       6056.62       6117.18       169.31 o
   5  16   1       1968.13       2110.65        71.87 o
   6  16   1       4591.34       3989.41       283.61 o
   1  17   1       6379.77       6757.33       149.41 o
   2  17   1       2319.64       1755.72        49.02 o
   3  17   1       4332.21       4315.91       173.43 o
   4  17   1       3114.11       3101.46       103.11 o
   5  17   1       3533.14       3751.24       108.41 o
   6  17   1       3482.57       2768.79       245.07 o
   0  18   1       4649.48       4691.12       159.68 o
   1  18   1        515.43        532.70        30.66 o
   2  18   1       3982.18       2848.42       240.72 o
   3  18   1       1905.32       1662.85        55.82 o
   4  18   1       3304.11       3466.13       203.58 o
   5  18   1       2553.01       2612.34       128.25 o
   6  18   1       1859.97       1623.42       253.22 o
   1  19   1       2086.79       2204.35        67.24 o
   2  19   1         82.15         73.66        19.06 o
   3  19   1       1808.78       1559.96        69.14 o
   4  19   1        336.99        255.70        30.31 o
   5  19   1       1453.32       1488.06       128.65 o
   0  20   1       7623.61       8088.48       221.13 o
   1  20   1        332.66        340.18        25.50 o
   2  20   1       4576.94       4947.95       148.43 o
   3  20   1         64.17         72.77        18.01 o
   4  20   1       4744.56       4825.82       349.56 o
   5  20   1        150.05        104.33        51.79 o
   1  21   1       9366.31       9801.91       188.34 o
   2  21   1        487.62        523.79        42.00 o
   3  21   1       8124.54       7599.52       278.91 o
   4  21   1       1030.59        906.39        82.05 o
   5  21   1       4943.54       6447.19       655.55 o
   0  22   1       3462.04       3733.15       136.95 o
   1  22   1        614.45        606.82        37.71 o
   2  22   1       2567.62       2784.58        93.62 o
   3  22   1        199.81        183.18        33.26 o
   4  22   1       2651.88       2337.05       134.27 o
   1  23   1       3184.97       3278.14        98.57 o
   2  23   1        225.25        247.01        29.95 o
   3  23   1       2750.33       2810.52       121.93 o
   4  23   1       1055.55       1061.30       107.89 o
   0  24   1       3104.97       3291.81       130.12 o
   1  24   1        398.33        506.08        37.65 o
   2  24   1       3820.21       4034.55       264.45 o
   3  24   1         10.73         16.49        25.89 o
   1  25   1       5909.68       6146.18       183.14 o
   2  25   1         15.50         59.06        22.81 o
   3  25   1       4968.95       4395.88       319.42 o
   0  26   1       4778.33       4524.87       238.97 o
   1  26   1          1.34         40.14        19.98 o
   2  26   1       6003.58       6211.50       307.12 o
   3  26   1        487.69        399.03       161.71 o
   1  27   1       1648.32       1776.58       164.10 o
   2  27   1        577.90        673.92       103.95 o
   0  28   1       2866.14       3062.93       323.12 o
   1  28   1        223.91        160.21        99.01 o
   0   0   2        307.25        290.33        33.78 o
   1   0   2         96.40        150.65         9.21 o
   2   0   2       1021.76       1064.21        27.24 o
   3   0   2        102.44        230.85        17.28 o
   4   0   2       5035.86       5013.92        98.10 o
   5   0   2        262.39        479.38        39.31 o
   6   0   2       3751.82       3573.84       133.39 o
   7   0   2        309.49        882.20        74.38 o
   1   1   2     212655.83     211169.42      1920.21 o
   2   1   2          0.76          2.45         3.46 o
   3   1   2     116760.77     115803.66      1263.77 o
   4   1   2        261.94        276.37        12.88 o
   5   1   2      51391.94      51572.49       708.27 o
   6   1   2        114.04        143.90        17.02 o
   7   1   2      28537.69      28749.20       444.85 o
   0   2   2      13081.70      14379.70       241.12 o
   1   2   2         82.48        103.15         4.76 o
   2   2   2      16089.47      16503.78       188.43 o
   3   2   2         46.68         60.68         7.25 o
   4   2   2       4563.18       4586.55        68.59 o
   5   2   2         19.75        183.55        23.12 o
   6   2   2       6241.51       6421.70       130.59 o
   7   2   2          1.02        152.31        35.43 o
   1   3   2       8801.52       8984.56       127.71 o
   2   3   2         56.60         61.76         4.78 o
   3   3   2      14464.73      14519.01       171.70 o
   4   3   2         22.61         54.54         7.41 o
   5   3   2      11216.40      11198.66       164.76 o
   6   3   2         29.34        438.53        72.72 o
   7   3   2       5328.61       5461.06       137.45 o
   0   4   2     173741.98     171336.98      2055.65 o
   1   4   2         52.63         62.24         4.30 o
   2   4   2     225008.05     226118.44      2181.75 o
   3   4   2        323.39        326.34        12.95 o
   4   4   2      73766.10      74226.02       833.69 o
   5   4   2        108.26        116.03        11.95 o
   6   4   2      52481.64      52209.64       774.61 o
   7   4   2        200.78        287.75        31.94 o
   1   5   2       2537.75       3009.11        39.85 o
   2   5   2        173.85        188.51         9.40 o
   3   5   2        301.57        330.24        13.73 o
   4   5   2        466.28        426.15        18.30 o
   5   5   2       1235.73       1295.04        36.83 o
   6   5   2         68.51        299.36        36.67 o
   7   5   2       1792.72       1797.94        83.64 o
   0   6   2      78714.62      75542.83       926.85 o
   1   6   2         19.95         22.95         3.84 o
   2   6   2     128058.52     127109.02      1282.06 o
   3   6   2        252.45        251.31        12.49 o
   4   6   2      50566.88      50127.79       617.74 o
   5   6   2        126.12        125.19        11.79 o
   6   6   2      34668.53      34384.79       593.06 o
   7   6   2        100.54        156.20        31.44 o
   1   7   2       9717.32       9845.70       109.61 o
   2   7   2          5.07          5.73         3.99 o
   3   7   2       9961.62       9872.70       128.26 o
   4   7   2          8.93         17.64         8.24 o
   5   7   2       8444.24       8182.89       161.11 o
   6   7   2         11.76         21.20        21.67 o
   7   7   2       4396.91       4485.73       185.62 o
   0   8   2      33300.08      33760.88       459.20 o
   1   8   2          3.60          9.30         4.37 o
   2   8   2      15301.16      15427.88       182.86 o
   3   8   2        232.68        230.48        11.67 o
   4   8   2       9130.68       8787.52       147.11 o
   5   8   2          0.89          6.92        16.41 o
   6   8   2       6082.38       6228.64       163.45 o
   7   8   2         22.65        190.80        69.94 o
   1   9   2     146478.12     137889.34      1910.84 o
   2   9   2         37.84         31.29         5.51 o
   3   9   2     103420.11     100095.30      1000.64 o
   4   9   2        258.42        277.88        16.31 o
   5   9   2      53083.95      52425.02       790.99 o
   6   9   2         62.86         69.51        18.03 o
   7   9   2      26548.26      26007.17      1150.96 o
   0  10   2        153.92        262.56        27.46 o
   1  10   2         48.92         44.63         6.48 o
   2  10   2       3734.17       3925.96        61.04 o
   3  10   2        140.33        125.37        11.15 o
   4  10   2       1639.18       1496.25        42.69 o
   5  10   2        143.05         95.92        20.92 o
   6  10   2        189.31        224.79        27.14 o
   1  11   2      76238.88      73767.55       934.18 o
   2  11   2          1.51          4.44         5.28 o
   3  11   2      45934.34      45715.76       518.94 o
   4  11   2        132.83        121.29        15.08 o
   5  11   2      22197.48      22088.15       389.31 o
   6  11   2        100.14         90.66        22.24 o
   0  12   2      24528.79      20369.54       610.80 o
   1  12   2         24.01         25.46         6.50 o
   2  12   2       6795.68       6600.42        87.07 o
   3  12   2          0.32          5.68         8.46 o
   4  12   2      13111.24      12812.52       196.85 o
   5  12   2         23.22         24.40        13.41 o
   6  12   2       3977.45       3874.39       113.77 o
   1  13   2       8866.62       8540.05       153.98 o
   2  13   2          9.98         18.48         8.72 o
   3  13   2      10887.77      10577.24       182.24 o
   4  13   2         27.46         28.55        15.00 o
   5  13   2       8738.28       9082.10       174.25 o
   6  13   2         27.88         25.33        27.63 o
   0  14   2      93504.24      91708.98      1830.36 o
   1  14   2         37.41         37.22         6.24 o
   2  14   2      67082.40      65935.87      1461.66 o
   3  14   2        135.16        115.68        12.50 o
   4  14   2      43314.93      44577.68       661.05 o
   5  14   2         74.68         46.21        16.42 o
   6  14   2      21871.77      21052.22       559.54 o
   1  15   2       1431.17       1352.46        47.86 o
   2  15   2         36.42         42.37        12.25 o
   3  15   2       1437.13       1631.44        47.57 o
   4  15   2        217.84        223.80        21.18 o
   5  15   2        244.84        243.83        25.30 o
   6  15   2         53.69         73.25        28.98 o
   0  16   2      35480.20      35130.06       747.40 o
   1  16   2         34.25         18.81         7.08 o
   2  16   2      35993.56      34269.85       943.87 o
   3  16   2         73.31         82.07        13.08 o
   4  16   2      27417.45      29005.38       636.47 o
   5  16   2         85.00         86.59        19.43 o
   6  16   2      14262.56      12606.34       667.50 o
   1  17   2      12220.00      11937.97       344.50 o
   2  17   2          2.66         18.29        11.39 o
   3  17   2       8629.89       8476.14       262.71 o
   4  17   2          2.88         16.84        17.35 o
   5  17   2       6832.44       7061.09       204.87 o
   6  17   2          1.03         44.84        42.74 o
   0  18   2       7256.46       7263.82       203.00 o
   1  18   2         20.71         11.48        14.71 o
   2  18   2       3147.11       2568.41       114.06 o
   3  18   2        149.07        143.31        21.43 o
   4  18   2       3300.92       3519.25       126.71 o
   5  18   2          0.23         17.35        25.18 o
   1  19   2      32691.83      34101.88       539.33 o
   2  19   2         33.75         29.82        12.40 o
   3  19   2      29477.04      29156.23       751.05 o
   4  19   2        147.83        168.06        24.43 o
   5  19   2      18040.10      18577.88       929.98 o
   0  20   2       1059.52       1106.05        65.48 o
   1  20   2          5.03         -4.22        19.07 o
   2  20   2       3359.03       3410.98       143.22 o
   3  20   2         97.54         73.94        26.14 o
   4  20   2        213.56        238.44        35.83 o
   5  20   2         48.28        139.26        74.62 o
   1  21   2      27733.99      30214.12       544.81 o
   2  21   2          0.11          9.41        18.96 o
   3  21   2      19336.97      17859.78       733.38 o
   4  21   2         44.89         47.06        30.15 o
   5  21   2      10214.09       9036.98       832.56 o
   0  22   2       7162.00       8145.42       269.45 o
   1  22   2          8.45          6.49        14.23 o
   2  22   2       4949.02       5165.01       205.64 o
   3  22   2         13.66         -0.47        22.04 o
   4  22   2       6433.93       5476.37       450.97 o
   1  23   2        289.92        316.24        27.30 o
   2  23   2          0.01         28.33        20.78 o
   3  23   2        569.49        670.72        48.51 o
   4  23   2         19.45         28.67        61.94 o
   0  24   2      17163.67      18236.29       813.91 o
   1  24   2         27.73         51.74        14.82 o
   2  24   2      16846.36      18383.31       705.89 o
   3  24   2         76.44         99.68        37.05 o
   4  24   2       8024.56       6046.36       672.05 o
   1  25   2       1166.82       1163.55        71.89 o
   2  25   2          4.35         51.46        33.84 o
   3  25   2        683.56        572.18        90.88 o
   0  26   2       9940.47       9331.60       690.05 o
   1  26   2          3.76         43.76        31.20 o
   2  26   2      15460.89      16102.07      1004.03 o
   3  26   2         26.16         16.50        47.70 o
   1  27   2       2754.27       2948.92       327.62 o
   2  27   2          2.73         25.50        69.31 o
   1   1   3       9036.84       9527.89       106.13 o
   2   1   3          9.64         25.39         4.26 o
   3   1   3       3216.89       3250.06        50.89 o
   4   1   3       2164.80       2249.62        44.39 o
   5   1   3       1070.70       1068.58        30.01 o
   6   1   3       2650.76       2676.78        81.74 o
   7   1   3        712.17        854.88        56.49 o
   0   2   3       3186.71       3139.02        56.99 o
   1   2   3       6119.06       7427.66       105.76 o
   2   2   3       5872.58       6108.15        81.70 o
   3   2   3      10852.26      10676.84       119.18 o
   4   2   3        723.56        771.66        23.32 o
   5   2   3       2493.37       2631.68        58.56 o
   6   2   3        966.79       1005.18        51.68 o
   7   2   3      10318.65      10568.14       293.31 o
   1   3   3        152.76        201.28         7.87 o
   2   3   3       2523.18       2477.57        38.16 o
   3   3   3          2.06         12.34         4.98 o
   4   3   3       7228.32       7256.83        99.80 o
   5   3   3         35.03         44.46         9.75 o
   6   3   3       3973.13       4152.12       104.98 o
   7   3   3         25.20        198.72        36.97 o
   0   4   3       3651.51       3559.96        62.36 o
   1   4   3       1326.90       1608.20        26.50 o
   2   4   3       8130.09       8422.21       104.96 o
   3   4   3      10569.93      10772.94       126.95 o
   4   4   3       3206.29       3228.52        58.12 o
   5   4   3        186.90        185.41        12.93 o
   6   4   3       2250.48       2259.57        71.58 o
   7   4   3       2838.84       2941.49       124.66 o
   1   5   3         33.23         54.54         6.11 o
   2   5   3         48.65         62.21         4.79 o
   3   5   3         12.19         27.35         4.83 o
   4   5   3          0.06         11.80         9.02 o
   5   5   3         22.74         14.92         8.83 o
   6   5   3         45.66         48.15        20.33 o
   7   5   3         27.26         90.57        31.58 o
   0   6   3        309.26        342.17        16.65 o
   1   6   3       1006.68       1012.46        20.76 o
   2   6   3        783.46        773.69        17.17 o
   3   6   3       2679.26       2603.66        47.64 o
   4   6   3        302.75        318.41        18.76 o
   5   6   3       2316.59       2325.32        61.10 o
   6   6   3        122.83        132.42        19.66 o
   7   6   3       1584.54       1590.01       113.65 o
   1   7   3      13743.43      13593.17       136.64 o
   2   7   3       3460.33       3463.88        47.47 o
   3   7   3      11140.52      10950.48       127.74 o
   4   7   3       6878.45       6690.01       127.02 o
   5   7   3       5721.16       5578.13       136.98 o
   6   7   3       3379.32       3270.56        97.54 o
   7   7   3       2662.37       2740.91       156.38 o
   0   8   3       2304.17       2493.08        53.17 o
   1   8   3          8.10         10.81         4.81 o
   2   8   3        469.99        470.19        14.77 o
   3   8   3       4796.32       4916.82        69.76 o
   4   8   3       1196.96       1157.02        36.58 o
   5   8   3       3701.04       3512.20        85.27 o
   6   8   3        421.86        440.95        34.88 o
   7   8   3       5465.24       5692.18       279.86 o
   1   9   3       5812.01       5634.10        90.10 o
   2   9   3          7.68         10.68         4.85 o
   3   9   3       3171.79       3186.59        56.53 o
   4   9   3       1358.84       1248.12        50.79 o
   5   9   3       1469.08       1568.01        52.31 o
   6   9   3       1618.25       1566.34        62.58 o
   7   9   3       1153.55       1179.05       179.54 o
   0  10   3        525.82        498.42        21.63 o
   1  10   3          7.26         14.33         5.08 o
   2  10   3        583.12        593.56        17.79 o
   3  10   3        567.84        553.42        22.01 o
   4  10   3        790.20        791.59        28.62 o
   5  10   3         25.69         44.52        15.71 o
   6  10   3        416.59        455.78        37.65 o
   7  10   3         41.24        -17.40        50.40 o
   1  11   3        729.93        746.61        22.39 o
   2  11   3        221.06        216.22        11.07 o
   3  11   3        826.88        823.12        26.32 o
   4  11   3       1837.74       1761.38        55.89 o
   5  11   3        762.09        713.32        58.54 o
   6  11   3       2151.66       2157.78        95.47 o
   0  12   3      20651.52      20630.36       813.75 o
   1  12   3       1455.45       1378.66        34.47 o
   2  12   3      20106.19      19740.10       237.84 o
   3  12   3       5149.51       5091.78        82.04 o
   4  12   3       8941.61       8785.30       156.37 o
   5  12   3       2119.41       2153.30        80.24 o
   6  12   3       6390.46       6247.06       188.64 o
   1  13   3        927.48        906.66        23.35 o
   2  13   3        559.22        548.08        19.02 o
   3  13   3        840.00        778.35        28.90 o
   4  13   3       3830.66       3727.92        93.11 o
   5  13   3        891.26        884.36        50.29 o
   6  13   3       3139.01       3053.97       119.10 o
   0  14   3       2115.00       1952.29        91.39 o
   1  14   3        100.76        112.81        10.06 o
   2  14   3       3915.15       3739.74        73.77 o
   3  14   3       2899.04       2866.53        62.08 o
   4  14   3       2059.53       2148.33        68.65 o
   5  14   3        205.45        200.31        28.38 o
   6  14   3       1832.98       1882.02       124.67 o
   1  15   3       4253.38       4053.01        92.20 o
   2  15   3         48.64         59.97         9.54 o
   3  15   3       2629.01       2591.17        65.33 o
   4  15   3          2.08         18.99        16.03 o
   5  15   3       1808.05       1924.07        77.39 o
   6  15   3        237.13        314.97        54.59 o
   0  16   3       4276.73       3640.86       290.32 o
   1  16   3          0.98          6.59         8.77 o
   2  16   3       3501.36       3188.26        95.38 o
   3  16   3       1855.92       1833.65        56.10 o
   4  16   3       2802.71       2812.64        81.65 o
   5  16   3       1081.78       1086.96        53.30 o
   6  16   3       1807.28       1963.81       114.28 o
   1  17   3      13799.13      12753.05       425.73 o
   2  17   3       1481.33       1439.67        43.90 o
   3  17   3      12079.62      11824.88       298.04 o
   4  17   3       3458.54       3417.43        92.39 o
   5  17   3       7754.41       7686.01       227.52 o
   6  17   3       2163.80       1992.25       178.65 o
   0  18   3       1100.23       1247.41        69.80 o
   1  18   3        149.83        167.63        19.97 o
   2  18   3        317.12        319.20        21.50 o
   3  18   3       4548.07       4577.85       132.93 o
   4  18   3        666.66        763.08        47.43 o
   5  18   3        754.47        839.21        62.73 o
   1  19   3       4208.39       4074.73       167.35 o
   2  19   3         22.25         24.77        14.43 o
   3  19   3       3280.53       3333.22       133.81 o
   4  19   3        526.18        524.16        39.10 o
   5  19   3       1979.89       2050.83       125.22 o
   0  20   3       6853.28       7114.70       191.48 o
   1  20   3        624.92        709.78        42.43 o
   2  20   3       5533.64       5099.11       244.97 o
   3  20   3          0.44          1.13        20.42 o
   4  20   3       5557.24       6080.78       236.48 o
   5  20   3        284.70        320.48       115.36 o
   1  21   3       4154.97       4382.62       119.15 o
   2  21   3        363.92        332.10        31.93 o
   3  21   3       3441.27       3300.78       152.18 o
   4  21   3       1027.05       1044.60       101.19 o
   0  22   3       8877.30       9295.37       271.05 o
   1  22   3         24.06         21.20        14.80 o
   2  22   3       8125.95       8694.39       222.37 o
   3  22   3        832.05        752.61        56.14 o
   4  22   3       5144.21       4691.07       388.07 o
   1  23   3        475.90        562.77        40.55 o
   2  23   3        121.06        119.76        26.20 o
   3  23   3        593.07        640.78        60.42 o
   4  23   3       1349.18       1019.78       207.32 o
   0  24   3       4477.25       4684.04       174.95 o
   1  24   3          3.36          3.02        20.06 o
   2  24   3       4962.77       5309.17       320.65 o
   3  24   3        295.56        262.41        89.48 o
   1  25   3       7223.56       7804.72       202.13 o
   2  25   3          5.44         36.04        29.26 o
   0  26   3       2183.87       2208.67       154.30 o
   1  26   3          6.98         13.99        34.00 o
   2  26   3       2198.74       1003.58       269.72 o
   0   0   4     264908.88     225127.64     26006.16 o
   1   0   4          9.55         22.61         8.09 o
   2   0   4     156701.31     149658.02      3906.26 o
   3   0   4        254.21        248.66        15.38 o
   4   0   4      90249.27      91461.34      1409.55 o
   5   0   4        869.14        886.64        47.79 o
   6   0   4      40933.82      40032.59       886.06 o
   7   0   4       1362.37       1714.72       139.20 o
   1   1   4       1969.79       2054.66        31.59 o
   2   1   4        119.01        184.13        24.45 o
   3   1   4       2972.20       2799.39        45.51 o
   4   1   4        299.37        480.28        50.40 o
   5   1   4       3846.98       3955.01       104.86 o
   6   1   4        751.57       1124.69        64.54 o
   7   1   4       2706.96       2984.04       147.66 o
   0   2   4      51800.95      54993.64       854.09 o
   1   2   4        103.95        103.29         5.41 o
   2   2   4      30915.11      31573.25       352.21 o
   3   2   4        241.46        242.77        11.55 o
   4   2   4      33457.51      33639.41       425.55 o
   5   2   4         59.30        123.71        21.75 o
   6   2   4      12829.16      12823.21       255.25 o
   7   2   4         46.97        113.65        98.94 o
   1   3   4      70165.89      74456.31       825.97 o
   2   3   4         25.60         29.56         4.52 o
   3   3   4      38421.07      39092.66       430.33 o
   4   3   4         30.37         51.67        12.33 o
   5   3   4      20563.21      20984.36       305.17 o
   6   3   4        262.21        324.06        27.79 o
   7   3   4      13208.78      14457.09       516.45 o
   0   4   4      12023.41      13143.79       265.28 o
   1   4   4         16.36         16.65         4.40 o
   2   4   4       2040.68       2010.28        33.37 o
   3   4   4        500.20        470.38        17.05 o
   4   4   4       7247.71       7024.51       116.26 o
   5   4   4        422.91        419.56        24.43 o
   6   4   4       2832.87       2823.50        87.58 o
   7   4   4        671.12       1137.90       136.02 o
   1   5   4     145586.22     150286.81      1183.63 o
   2   5   4        992.82        972.10        19.99 o
   3   5   4     112616.38     113102.70      1107.89 o
   4   5   4        726.03        658.67        29.67 o
   5   5   4      60086.45      59172.30       810.52 o
   6   5   4        787.75        817.88        49.32 o
   7   5   4      28038.14      28674.12      1106.91 o
   0   6   4       2731.17       2904.67        55.41 o
   1   6   4         19.06         24.52         5.01 o
   2   6   4        230.71        298.29        10.94 o
   3   6   4        825.17        798.52        26.94 o
   4   6   4       1112.16       1065.08        35.63 o
   5   6   4        211.32        231.75        29.22 o
   6   6   4        851.16        933.15        50.13 o
   7   6   4        480.50        578.65       103.42 o
   1   7   4      39023.64      38997.30       329.10 o
   2   7   4          0.28          3.05         4.38 o
   3   7   4      25445.43      25324.91       269.27 o
   4   7   4         31.26         35.13        12.70 o
   5   7   4      14516.43      14387.73       287.50 o
   6   7   4         94.46        108.74        27.79 o
   7   7   4       9033.46       8992.90       467.57 o
   0   8   4      51236.25      51173.90       594.94 o
   1   8   4        296.41        296.77        10.06 o
   2   8   4      56113.93      55238.34       484.30 o
   3   8   4        156.67        124.45         9.06 o
   4   8   4      37400.61      37149.58       528.87 o
   5   8   4        129.06        120.61        27.91 o
   6   8   4      21680.23      21228.12       415.66 o
   7   8   4         26.08        106.30        46.98 o
   1   9   4       3973.58       3867.43        49.82 o
   2   9   4        323.11        271.29        12.11 o
   3   9   4       2735.15       2596.92        57.64 o
   4   9   4        324.86        267.21        20.30 o
   5   9   4       3089.53       2897.33       102.85 o
   6   9   4        584.80        599.63        49.17 o
   7   9   4       2881.47       3069.53       329.72 o
   0  10   4      93162.75      93910.71      1101.79 o
   1  10   4          1.59         14.80         4.74 o
   2  10   4      94299.47      92419.95      1116.68 o
   3  10   4        319.47        295.13        14.52 o
   4  10   4      41447.36      39266.73       873.56 o
   5  10   4        583.12        566.68        51.73 o
   6  10   4      28641.92      28058.71       572.62 o
   1  11   4        239.18        290.98        11.42 o
   2  11   4          8.75         10.05         8.27 o
   3  11   4        363.04        370.46        19.05 o
   4  11   4        162.54        120.26        15.05 o
   5  11   4       1005.33        973.14        54.74 o
   6  11   4        544.62        631.07        68.23 o
   0  12   4      22885.50      22773.73       544.47 o
   1  12   4         63.10         64.95         8.86 o
   2  12   4      30328.93      29002.70       367.38 o
   3  12   4        176.52        158.45        12.83 o
   4  12   4      14531.78      14141.14       240.96 o
   5  12   4          0.14         10.19        17.00 o
   6  12   4      12473.85      11542.97       362.35 o
   1  13   4      52316.53      50359.97       934.81 o
   2  13   4          0.58         11.38         7.23 o
   3  13   4      34036.01      33844.13       416.25 o
   4  13   4         21.56         27.52        12.56 o
   5  13   4      19526.16      19250.68       404.50 o
   6  13   4        270.68        262.58        39.48 o
   0  14   4        143.67        145.32        24.20 o
   1  14   4         67.15         66.76        11.66 o
   2  14   4        832.71        754.54        24.10 o
   3  14   4         47.27         15.84        12.76 o
   4  14   4        650.60        602.68        33.82 o
   5  14   4        556.17        495.05        36.97 o
   6  14   4       1603.40       1794.12       119.75 o
   1  15   4      45566.68      44362.02       824.87 o
   2  15   4        302.66        266.11        15.52 o
   3  15   4      37690.79      37702.38       721.72 o
   4  15   4        377.95        346.38        26.45 o
   5  15   4      22102.58      22162.84       562.69 o
   6  15   4        615.54        548.49        78.09 o
   0  16   4        206.35        193.81        25.81 o
   1  16   4         27.94         28.31        11.27 o
   2  16   4        489.89        497.71        23.19 o
   3  16   4        375.36        339.82        25.21 o
   4  16   4        114.71        144.84        19.43 o
   5  16   4        110.45        113.49        33.19 o
   6  16   4        717.02        884.92       242.42 o
   1  17   4      18624.08      17932.25       508.52 o
   2  17   4          9.99          0.45        12.76 o
   3  17   4      15740.54      15818.34       436.70 o
   4  17   4         14.11         15.78        18.50 o
   5  17   4      10322.76      10112.80       391.32 o
   0  18   4      20855.57      19831.70      1079.71 o
   1  18   4        138.85        136.25        19.45 o
   2  18   4      27330.46      26911.53       822.20 o
   3  18   4         33.25         51.70        14.72 o
   4  18   4      16269.01      16264.41       688.44 o
   5  18   4        154.61        124.97        35.97 o
   1  19   4        189.72        217.79        28.92 o
   2  19   4        217.41        174.34        23.92 o
   3  19   4        328.59        358.25        28.17 o
   4  19   4        188.58        220.96        32.67 o
   5  19   4         85.96        186.43        54.83 o
   0  20   4      24284.98      24323.44      1133.80 o
   1  20   4         19.22         11.63        16.37 o
   2  20   4      26828.22      26254.08      1081.02 o
   3  20   4        170.18        182.42        26.63 o
   4  20   4      14240.92      15274.52       501.77 o
   1  21   4        146.54        210.69        26.66 o
   2  21   4          3.84        -18.14        26.09 o
   3  21   4        445.01        504.54        62.64 o
   4  21   4         60.71         89.39        53.14 o
   0  22   4      10767.60      11042.16       298.94 o
   1  22   4         56.54         44.01        21.16 o
   2  22   4       9274.11       9234.66       523.29 o
   3  22   4         28.45         27.55        37.08 o
   1  23   4      11936.98      12483.38       273.99 o
   2  23   4          7.78         16.42        20.55 o
   3  23   4       8866.82       7561.84       710.16 o
   0  24   4       1207.36       1083.66        77.26 o
   1  24   4         28.85         30.11        23.23 o
   2  24   4       1452.81       1330.52        88.90 o
   3  24   4          6.72         30.30        76.51 o
   1  25   4      15377.44      16409.96       473.18 o
   2  25   4         59.36        107.57        45.62 o
   0  26   4        736.34        948.07       165.01 o
   1  26   4          2.10         33.61        45.94 o
   1   1   5       1151.18       1225.64        26.39 o
   2   1   5         97.95         95.54         8.34 o
   3   1   5         67.94         93.41        15.28 o
   4   1   5        874.97        945.78        57.31 o
   5   1   5         57.49        109.83        14.41 o
   6   1   5       2670.17       2870.30       111.25 o
   7   1   5          6.30         47.40        84.61 o
   0   2   5      12810.42      13596.47       249.72 o
   1   2   5       1216.72       1204.59        23.20 o
   2   2   5       3951.23       4216.62        61.56 o
   3   2   5        723.60        766.66        22.73 o
   4   2   5       3036.67       3039.01        68.43 o
   5   2   5       6002.09       6070.32       124.16 o
   6   2   5        785.20        892.40        53.82 o
   7   2   5       4252.23       4843.27       624.95 o
   1   3   5      17330.21      18133.09       187.10 o
   2   3   5       2460.36       2452.76        43.26 o
   3   3   5      10923.09      11367.01       185.72 o
   4   3   5       3044.85       3168.22        66.18 o
   5   3   5       7506.82       7207.90       149.73 o
   6   3   5       4865.58       4759.04       140.79 o
   0   4   5         35.54         59.65         8.18 o
   1   4   5        816.95        874.41        22.65 o
   2   4   5         26.07         33.83         6.09 o
   3   4   5       1604.97       1599.69        34.08 o
   4   4   5        133.57        128.38        13.00 o
   5   4   5       1254.09       1272.70        49.53 o
   6   4   5          3.35         53.97        29.75 o
   7   4   5       1014.49       1005.38       170.11 o
   1   5   5         50.93         81.09         7.23 o
   2   5   5         21.90         29.65         5.60 o
   3   5   5          8.00         27.62         6.84 o
   4   5   5          6.67          6.92        10.77 o
   5   5   5         15.62         50.28        23.39 o
   6   5   5         21.77         33.69        21.96 o
   7   5   5          9.59        106.51        62.40 o
   0   6   5       4229.30       4247.27        98.17 o
   1   6   5       3464.44       3480.96        49.89 o
   2   6   5       1795.18       1838.54        33.67 o
   3   6   5        163.48        164.35        11.25 o
   4   6   5       3379.30       3248.00        89.40 o
   5   6   5       3346.40       3369.16       110.62 o
   6   6   5        871.47        865.31        62.54 o
   1   7   5        125.35        140.38        12.04 o
   2   7   5       2802.29       2811.21        43.30 o
   3   7   5        145.80        140.51        10.16 o
   4   7   5       3128.76       3071.28        71.81 o
   5   7   5        288.14        261.52        27.62 o
   6   7   5       4027.25       4106.42       119.82 o
   0   8   5      27287.24      27666.85       341.03 o
   1   8   5       4550.04       4583.59        62.40 o
   2   8   5      14446.15      14349.17       156.59 o
   3   8   5         49.16         59.40         8.41 o
   4   8   5      12959.82      12006.40       327.26 o
   5   8   5       7283.85       7245.34       272.04 o
   6   8   5       4873.03       4587.06       175.52 o
   1   9   5        166.98        179.91         9.46 o
   2   9   5         68.44         60.57         6.72 o
   3   9   5         80.74         61.62        10.10 o
   4   9   5        522.26        529.08        31.27 o
   5   9   5         68.89        105.65        19.99 o
   6   9   5       1976.56       1974.26        87.44 o
   0  10   5        482.86        449.60        23.68 o
   1  10   5        223.02        225.56        12.13 o
   2  10   5        236.93        261.92        12.48 o
   3  10   5        804.29        763.36        24.94 o
   4  10   5         92.56        100.63        17.20 o
   5  10   5         98.56        104.84        21.14 o
   6  10   5        126.23        117.58        30.28 o
   1  11   5      11466.79      11136.87       158.69 o
   2  11   5        275.56        255.79        12.70 o
   3  11   5       7020.00       6794.87       148.44 o
   4  11   5        991.41        949.05        37.58 o
   5  11   5       4642.47       4417.32       163.60 o
   6  11   5       1957.08       1879.63       101.26 o
   0  12   5         38.14         36.30        11.65 o
   1  12   5        276.14        257.97        13.09 o
   2  12   5        667.19        636.07        26.12 o
   3  12   5        722.06        734.31        30.37 o
   4  12   5        416.15        427.67        31.47 o
   5  12   5       3980.64       3920.35       127.86 o
   6  12   5        735.63        687.86        84.07 o
   1  13   5      15651.46      14758.27       215.68 o
   2  13   5        747.67        737.86        25.98 o
   3  13   5      10137.36      10045.88       163.55 o
   4  13   5       1734.60       1660.28        56.66 o
   5  13   5       7280.25       7241.13       180.93 o
   6  13   5       3542.55       3438.56       392.73 o
   0  14   5        127.00        107.34        22.34 o
   1  14   5        734.69        681.42        22.37 o
   2  14   5        158.65        150.36        11.58 o
   3  14   5        269.42        224.68        19.03 o
   4  14   5         38.34         71.53        15.02 o
   5  14   5       1159.32       1166.71        61.56 o
   1  15   5       1270.38       1246.48        35.93 o
   2  15   5         35.11         39.11         9.94 o
   3  15   5       1666.43       1646.22        53.99 o
   4  15   5         25.11         27.40        15.02 o
   5  15   5       1382.86       1362.77        85.45 o
   0  16   5      16562.61      15716.75       775.61 o
   1  16   5        112.91        109.36        17.70 o
   2  16   5      11823.75      11306.28       254.03 o
   3  16   5        724.34        725.35        34.46 o
   4  16   5      10427.54      10319.44       275.17 o
   5  16   5       1213.58       1163.82        88.75 o
   1  17   5        847.43        775.52        36.76 o
   2  17   5       1280.04       1278.72        56.17 o
   3  17   5        623.32        619.66        34.66 o
   4  17   5       1881.96       2028.22        91.43 o
   5  17   5        278.99        179.23        99.73 o
   0  18   5       9637.97       9191.58       410.11 o
   1  18   5        485.94        514.48        40.51 o
   2  18   5       7228.45       7087.83       250.51 o
   3  18   5        838.18        858.40        51.99 o
   4  18   5       6956.53       6999.37       382.33 o
   1  19   5        446.51        424.61        35.40 o
   2  19   5         81.97         79.58        19.33 o
   3  19   5        706.14        777.32        64.93 o
   4  19   5        206.98        202.63        46.37 o
   0  20   5       4120.44       4268.35       227.17 o
   1  20   5         94.36         90.71        21.32 o
   2  20   5       4000.86       4104.29       166.15 o
   3  20   5         69.02         72.15        27.48 o
   4  20   5       2000.35       1740.13       245.42 o
   1  21   5      12642.83      12227.78       687.24 o
   2  21   5        285.75        220.27        35.13 o
   3  21   5      10087.79       9806.04       939.00 o
   4  21   5        677.68        354.33       126.61 o
   0  22   5         66.09         89.02        32.20 o
   1  22   5        524.02        533.56        45.44 o
   2  22   5        541.79        594.03        64.31 o
   3  22   5         98.70        151.50        61.39 o
   1  23   5       6694.37       7146.76       233.34 o
   2  23   5        169.10        106.86        37.80 o
   3  23   5       4372.58       3163.14       480.34 o
   0  24   5       1613.44       1587.33       208.97 o
   1  24   5        447.96        386.94        57.97 o
   2  24   5       1912.19       1420.75       256.03 o
   1  25   5       3489.25       3883.53       223.72 o
   0   0   6        605.08        628.40        33.92 o
   1   0   6        691.52        751.79        31.07 o
   2   0   6      11446.69      10874.45       339.54 o
   3   0   6          0.73        189.69        77.20 o
   4   0   6       1151.82       1062.91        63.71 o
   5   0   6       2768.67       3028.43       162.88 o
   6   0   6       7479.34       7612.94       547.71 o
   1   1   6      87208.40      87585.07       899.06 o
   2   1   6        221.07        198.30        14.06 o
   3   1   6      55981.28      55028.11      1121.76 o
   4   1   6        591.96        599.76        45.47 o
   5   1   6      36389.07      36497.39       643.71 o
   6   1   6       1456.83       1547.11       103.11 o
   0   2   6       5329.01       5211.73        94.34 o
   1   2   6        440.46        480.37        15.66 o
   2   2   6      14436.41      14500.26       178.96 o
   3   2   6         43.37         59.17        20.21 o
   4   2   6       2997.80       2927.72        88.71 o
   5   2   6        192.46        493.10        80.41 o
   6   2   6       6521.11       6820.93       187.90 o
   1   3   6       8823.10       9171.11       133.08 o
   2   3   6         29.09         30.07         7.25 o
   3   3   6      10485.27      10576.28       169.41 o
   4   3   6         41.86         90.36        35.98 o
   5   3   6       7499.44       7659.30       187.23 o
   6   3   6        307.86        577.86        97.68 o
   0   4   6     105779.54     114832.58      2338.56 o
   1   4   6        471.86        455.34        14.92 o
   2   4   6      76123.71      78814.79       772.95 o
   3   4   6        244.00        279.85        20.08 o
   4   4   6      55961.43      55894.44       833.43 o
   5   4   6       1439.23       1551.53        86.66 o
   6   4   6      27907.85      28190.01       655.48 o
   1   5   6       2507.97       2491.70        48.89 o
   2   5   6       1173.77       1147.85        31.07 o
   3   5   6       2208.46       2075.97        74.32 o
   4   5   6       1123.43        989.68        71.71 o
   5   5   6       1202.54       1293.59        57.20 o
   6   5   6       1262.19       1267.35       117.62 o
   0   6   6      65461.35      66925.34      1001.62 o
   1   6   6        910.80        924.20        26.21 o
   2   6   6      41954.92      43086.62       464.42 o
   3   6   6        287.67        271.45        16.31 o
   4   6   6      40043.09      39227.06       548.63 o
   5   6   6       1316.60       1454.64        57.77 o
   6   6   6      16807.94      17152.75       687.30 o
   1   7   6       7652.98       7559.24       121.92 o
   2   7   6          0.03         -2.97         8.33 o
   3   7   6       7963.76       7702.07       170.46 o
   4   7   6         12.36         10.00        15.40 o
   5   7   6       5528.40       5643.23       136.30 o
   6   7   6        141.92        214.94        59.03 o
   0   8   6      14809.04      15095.11       232.33 o
   1   8   6        160.93        148.88        12.67 o
   2   8   6      12570.28      12284.20       169.72 o
   3   8   6        314.04        277.38        18.66 o
   4   8   6       7037.83       6929.90       176.41 o
   5   8   6        120.99         87.30        33.62 o
   6   8   6       5984.16       6223.54       310.74 o
   1   9   6      74187.95      71197.96       688.70 o
   2   9   6        432.11        418.33        21.67 o
   3   9   6      54479.81      53695.75       731.43 o
   4   9   6        689.53        637.94        36.35 o
   5   9   6      36538.68      35429.53       742.21 o
   6   9   6        973.76        878.62       123.80 o
   0  10   6        549.58        621.79        29.25 o
   1  10   6        286.60        216.10        13.54 o
   2  10   6        685.92        631.72        27.74 o
   3  10   6         56.49         30.50        13.41 o
   4  10   6        318.56        310.58        28.74 o
   5  10   6       1737.70       1601.43        89.74 o
   6  10   6       1440.07       1392.11       231.62 o
   1  11   6      39555.50      37393.00       477.86 o
   2  11   6         45.79         50.47         8.37 o
   3  11   6      24653.81      23563.17       432.58 o
   4  11   6        335.25        320.91        29.68 o
   5  11   6      17060.57      16232.98       459.01 o
   6  11   6       1177.82       1348.90       237.62 o
   0  12   6      10256.35       9972.67       238.79 o
   1  12   6         75.57         65.91        10.76 o
   2  12   6       8444.91       8449.03       150.75 o
   3  12   6          0.04          3.97        13.50 o
   4  12   6       7160.29       6927.58       150.62 o
   5  12   6         97.56         71.98        29.22 o
   1  13   6       7816.69       7351.63       163.49 o
   2  13   6          4.59          8.24        13.79 o
   3  13   6       8531.80       8442.90       192.43 o
   4  13   6         74.50         81.30        25.81 o
   5  13   6       6656.46       6636.45       269.19 o
   0  14   6      60986.82      61076.04      1494.38 o
   1  14   6        144.43        126.96        13.51 o
   2  14   6      30894.02      30264.86       813.37 o
   3  14   6         79.98         76.27        15.27 o
   4  14   6      33184.51      31538.94      1080.85 o
   5  14   6       1165.07        995.41        90.46 o
   1  15   6        366.45        378.16        22.70 o
   2  15   6        407.81        411.48        31.93 o
   3  15   6        159.31        121.18        20.59 o
   4  15   6        620.40        555.44        45.76 o
   5  15   6        140.78        172.08        56.98 o
   0  16   6      31437.41      30417.90      1326.03 o
   1  16   6        555.20        556.36        31.77 o
   2  16   6      14698.06      14504.65       359.06 o
   3  16   6        124.97        116.94        23.73 o
   4  16   6      22822.10      22684.32       781.75 o
   5  16   6        785.65        797.82       181.77 o
   1  17   6       8470.17       8742.40       242.17 o
   2  17   6         25.11         -0.52        15.62 o
   3  17   6       7161.93       7169.17       197.89 o
   4  17   6          3.80         42.67        27.94 o
   5  17   6       4760.99       3059.93       513.94 o
   0  18   6       5548.14       5531.32       192.66 o
   1  18   6         10.52          6.21        17.19 o
   2  18   6       2980.67       3339.37        99.33 o
   3  18   6        278.24        351.69        37.57 o
   4  18   6       3231.19       2676.44       331.20 o
   1  19   6      20367.72      21094.70       804.95 o
   2  19   6        320.35        332.77        36.30 o
   3  19   6      17049.37      18786.09       598.47 o
   0  20   6       1290.55       1348.04       245.78 o
   1  20   6        130.37        128.99        34.83 o
   2  20   6        247.30        240.75        34.20 o
   3  20   6        109.31        117.70        54.06 o
   1  21   6      17574.33      17622.60       488.57 o
   2  21   6         12.32         17.68        30.29 o
   3  21   6      11738.71      12062.55       694.32 o
   0  22   6       3807.81       3688.40       186.04 o
   1  22   6         18.56         -0.70        25.50 o
   2  22   6       5476.17       4267.11       674.04 o
   3  22   6         34.34         50.40        63.60 o
   1  23   6        496.92        520.48       112.09 o
   2  23   6          2.96        113.28        78.49 o
   0  24   6      11896.44      11297.35       794.46 o
   1  24   6          7.08        199.22       101.11 o
   1   1   7       8203.77       8352.75       126.50 o
   2   1   7         98.42        104.65        10.96 o
   3   1   7       4152.01       4083.70       123.68 o
   4   1   7        689.60        791.27        44.14 o
   5   1   7       1640.25       1670.60       107.38 o
   6   1   7       1534.05       1401.35       142.79 o
   0   2   7      10881.84      11048.83       137.95 o
   1   2   7         21.94         27.59         5.16 o
   2   2   7       7904.09       7945.08       117.42 o
   3   2   7       1493.81       1548.41        77.69 o
   4   2   7       3786.98       3952.76       119.07 o
   5   2   7       2363.67       2400.42       135.62 o
   6   2   7       1813.07       1781.55       152.69 o
   1   3   7       1689.65       1718.16        31.11 o
   2   3   7       1045.20       1090.44        34.15 o
   3   3   7       1756.50       1717.66        67.03 o
   4   3   7       2032.83       2189.93        91.71 o
   5   3   7        635.62        605.20        49.74 o
   6   3   7       2680.84       2875.91       201.32 o
   0   4   7       5503.62       5503.23       114.63 o
   1   4   7          3.47          6.31         5.31 o
   2   4   7       6232.98       6281.92       106.42 o
   3   4   7       1668.08       1743.96        70.49 o
   4   4   7       5500.79       5542.09       159.16 o
   5   4   7        363.13        336.23        37.52 o
   6   4   7       2526.97       2447.40       333.33 o
   1   5   7        110.17        112.51         8.34 o
   2   5   7          4.82          8.41        11.37 o
   3   5   7         29.22         44.62        13.37 o
   4   5   7          0.19         -2.63        18.82 o
   5   5   7         15.81         14.95        30.09 o
   6   5   7         11.57         -1.32        37.58 o
   0   6   7       1693.12       1597.73        70.58 o
   1   6   7       1062.29       1039.04        27.18 o
   2   6   7       1771.72       1739.51        44.14 o
   3   6   7        212.60        215.33        26.46 o
   4   6   7       1726.79       1600.08        64.41 o
   5   6   7       1870.31       1960.77        81.92 o
   6   6   7        521.67        560.14       124.81 o
   1   7   7      15533.64      15326.06       243.24 o
   2   7   7       1250.14       1273.19        38.03 o
   3   7   7      14809.41      14563.55       309.57 o
   4   7   7       2043.83       2209.28        87.87 o
   5   7   7       8448.43       8505.36       198.44 o
   0   8   7        688.60        669.53        38.49 o
   1   8   7        857.75        824.48        31.33 o
   2   8   7        176.71        203.63        16.97 o
   3   8   7        435.87        430.55        30.56 o
   4   8   7        203.41        153.61        26.37 o
   5   8   7       3232.94       3486.60       184.57 o
   1   9   7       6922.06       6811.14       155.82 o
   2   9   7         43.69         43.03         9.91 o
   3   9   7       3811.47       3666.86       104.91 o
   4   9   7        430.32        421.36        42.79 o
   5   9   7       1867.05       1928.10        85.12 o
   0  10   7        167.02        137.88        21.66 o
   1  10   7         25.01         10.62        10.18 o
   2  10   7        964.61        939.14        36.77 o
   3  10   7        197.38        199.34        20.95 o
   4  10   7        501.63        471.64        46.13 o
   5  10   7         27.23         52.06        41.56 o
   1  11   7        106.76        108.23        14.06 o
   2  11   7        198.94        209.09        23.94 o
   3  11   7         27.99         67.70        15.04 o
   4  11   7        642.66        657.93        52.24 o
   5  11   7         79.99        136.52        41.60 o
   0  12   7      24730.44      25169.41       603.07 o
   1  12   7          9.19         40.22        11.94 o
   2  12   7      21047.77      20726.31       514.55 o
   3  12   7       1021.28        954.00        47.15 o
   4  12   7      11364.78      10889.44       321.79 o
   5  12   7       1803.75       1436.19       139.29 o
   1  13   7        218.86        218.68        20.93 o
   2  13   7        420.10        489.65        38.21 o
   3  13   7         96.55        102.29        21.55 o
   4  13   7       1276.78       1190.46        64.44 o
   5  13   7         31.02         38.80        63.28 o
   0  14   7       3874.78       3970.67       148.97 o
   1  14   7         31.58         46.72        15.24 o
   2  14   7       3343.73       3346.47        98.88 o
   3  14   7        518.67        568.00        42.75 o
   4  14   7       3732.19       3795.15       152.97 o
   1  15   7       3507.36       3852.82       113.03 o
   2  15   7          6.94         39.94        16.72 o
   3  15   7       2127.37       2090.55        86.90 o
   4  15   7          1.94         23.97        30.42 o
   0  16   7        934.38       1122.30        69.82 o
   1  16   7         79.57         84.49        19.39 o
   2  16   7        419.13        470.87        41.16 o
   3  16   7        419.63        350.60        35.16 o
   4  16   7        737.64        660.69        97.01 o
   1  17   7      15728.76      16370.84       626.39 o
   2  17   7        695.54        724.77        49.89 o
   3  17   7      14985.10      15359.60       576.19 o
   4  17   7       1165.29       1203.11       234.49 o
   0  18   7         84.57         93.63        30.03 o
   1  18   7         37.58         39.28        22.80 o
   2  18   7        123.48        130.75        28.97 o
   3  18   7       1086.39       1066.52       165.92 o
   1  19   7       4695.94       4979.11       206.99 o
   2  19   7         36.10         24.42        20.18 o
   3  19   7       3444.93       3301.58       912.07 o
   0  20   7       4051.42       4437.24       199.31 o
   1  20   7        245.05        181.12        34.85 o
   2  20   7       5289.37       6326.30       401.05 o
   3  20   7          7.12        -38.40        96.61 o
   1  21   7       1082.71       1330.34       148.04 o
   2  21   7        195.06        142.20        86.79 o
   3  21   7        824.91        926.47       234.32 o
   1  22   7        269.87         53.89       149.71 o
   2  22   7      10305.17       8489.74       865.57 o
   0   0   8      74237.97      74776.42      1268.09 o
   1   0   8        100.77         85.23         8.18 o
   2   0   8      66203.21      67545.34      1387.76 o
   3   0   8       1121.15       1108.02        77.56 o
   4   0   8      40292.48      38260.14      2188.83 o
   5   0   8       1438.15       1191.51       111.51 o
   1   1   8       3804.89       3705.78        68.37 o
   2   1   8        106.39        210.02        28.60 o
   3   1   8       3486.92       3506.87       106.42 o
   4   1   8       1079.57       1432.19       116.32 o
   5   1   8       4057.47       4022.64       178.49 o
   0   2   8      21136.41      21025.04       289.20 o
   1   2   8         56.26         60.58         6.71 o
   2   2   8      16498.30      16876.48       287.98 o
   3   2   8        357.35        457.21        47.54 o
   4   2   8      15484.21      15786.80       345.01 o
   5   2   8        133.42        213.77        52.63 o
   1   3   8      26657.71      26431.13       347.40 o
   2   3   8         12.56          2.25         9.11 o
   3   3   8      19406.75      19524.23       467.58 o
   4   3   8        154.08        262.13        39.89 o
   5   3   8      12241.04      12182.24       387.36 o
   0   4   8      10197.96      10170.56       229.17 o
   1   4   8         37.72         33.77        11.50 o
   2   4   8       2792.18       2816.24        68.64 o
   3   4   8       1478.07       1497.98        80.01 o
   4   4   8       7685.28       7676.09       201.11 o
   5   4   8        594.57        613.64        84.65 o
   1   5   8      56932.66      56798.50       736.01 o
   2   5   8        851.92        867.78        35.16 o
   3   5   8      48675.68      48692.84       790.78 o
   4   5   8       2212.81       2252.05        89.26 o
   5   5   8      28624.15      28530.32      1106.51 o
   0   6   8       4068.84       4034.45       116.43 o
   1   6   8          0.70         -9.58        11.36 o
   2   6   8        536.15        521.61        27.63 o
   3   6   8       1595.83       1433.21        62.79 o
   4   6   8       2765.58       2868.33       108.21 o
   5   6   8        397.07        462.55        89.82 o
   1   7   8      17144.33      16872.02       414.72 o
   2   7   8          0.09          8.48        15.30 o
   3   7   8      13629.76      13744.96       299.32 o
   4   7   8        113.23        137.34        32.18 o
   5   7   8       8508.05       7871.45       528.45 o
   0   8   8      25592.12      24773.92       538.51 o
   1   8   8         47.82         69.89        14.75 o
   2   8   8      26343.22      26351.81       432.36 o
   3   8   8        570.48        562.47        37.68 o
   4   8   8      19066.67      18382.60       512.89 o
   5   8   8        111.64         76.21        74.11 o
   1   9   8       4464.29       4442.22        97.36 o
   2   9   8        316.38        251.13        28.01 o
   3   9   8       3592.65       3706.68       124.12 o
   4   9   8       1135.80       1060.89        91.98 o
   0  10   8      32959.20      33445.47       790.61 o
   1  10   8         97.21         89.71        15.33 o
   2  10   8      43651.77      43177.43      1034.87 o
   3  10   8       1235.13       1314.86        72.22 o
   4  10   8      18614.04      17638.18       548.70 o
   1  11   8        516.05        568.54        34.79 o
   2  11   8          7.98        -21.86        21.86 o
   3  11   8        729.71        819.35        48.51 o
   4  11   8        639.55        430.18        61.49 o
   0  12   8      10676.89      11266.87       391.39 o
   1  12   8         14.45         10.55        15.28 o
   2  12   8      17835.41      17926.68       319.38 o
   3  12   8        165.88        126.41        27.90 o
   4  12   8       7418.80       6730.35       273.09 o
   1  13   8      24651.79      25197.31       486.25 o
   2  13   8          1.20         15.48        16.50 o
   3  13   8      18364.03      17983.08       581.89 o
   4  13   8        123.59        144.13        56.26 o
   0  14   8        841.70        995.37        74.14 o
   1  14   8          5.80         -7.66        20.61 o
   2  14   8       1477.70       1537.77        61.37 o
   3  14   8        515.30        479.90        45.14 o
   4  14   8       1298.54       1228.65       134.84 o
   1  15   8      20827.78      22387.37       471.76 o
   2  15   8        372.27        372.15        34.86 o
   3  15   8      17916.44      16921.24      1001.83 o
   4  15   8       1293.48       1112.39       162.20 o
   0  16   8        870.28       1111.36        81.03 o
   1  16   8         19.91         12.01        24.64 o
   2  16   8        502.58        467.51        40.13 o
   3  16   8        788.44        479.26       110.13 o
   4  16   8        589.29        491.01       169.80 o
   1  17   8      10796.58      11155.76       377.97 o
   2  17   8         13.93          0.04        29.02 o
   3  17   8       9592.60       7704.41       722.90 o
   0  18   8      12458.49      13886.75      1026.85 o
   1  18   8         11.72         12.94        22.36 o
   2  18   8      13924.79      15265.08       783.34 o
   1  19   8        120.87        139.46        49.49 o
   2  19   8        289.98        255.36       108.46 o
   0  20   8      10240.53      12786.97      1057.28 o
   1  20   8          7.94         17.83        65.40 o
   2  20   8      13963.47      14330.28      1104.68 o
   1   1   9       2000.91       2064.24        58.45 o
   2   1   9         43.58         61.11        14.89 o
   3   1   9        801.63        791.59        44.66 o
   4   1   9        478.56        524.92        41.28 o
   5   1   9        177.07        227.42       124.51 o
   0   2   9       6751.39       6815.23       173.81 o
   1   2   9        127.62        130.49        12.92 o
   2   2   9       9885.31       9522.11       198.18 o
   3   2   9       1778.03       2017.46        84.45 o
   4   2   9       2280.84       2189.93        92.68 o
   1   3   9      13870.18      14020.10       195.03 o
   2   3   9        353.30        398.43        27.25 o
   3   3   9      12165.15      12324.76       311.83 o
   4   3   9       1414.67       1422.06        82.35 o
   5   3   9       6449.36       6196.67       507.94 o
   0   4   9          1.22         20.77         9.78 o
   1   4   9         92.63         85.29        12.40 o
   2   4   9        974.53        992.24        46.18 o
   3   4   9       1233.05       1292.95        75.65 o
   4   4   9        185.13        169.09        37.63 o
   5   4   9         58.12         66.00        45.60 o
   1   5   9         31.59         46.49        13.92 o
   2   5   9          0.20         10.16        14.61 o
   3   5   9          5.58         21.78        18.69 o
   4   5   9          2.59         24.09        27.75 o
   0   6   9       2939.48       2832.37       101.37 o
   1   6   9        145.85        187.27        18.22 o
   2   6   9       3940.65       3896.29       126.49 o
   3   6   9        237.08        222.46        35.02 o
   4   6   9       2871.50       2855.21       139.41 o
   1   7   9       1459.82       1350.10        54.86 o
   2   7   9        397.75        353.95        32.48 o
   3   7   9       1909.87       1852.75       105.52 o
   4   7   9       1361.14       1246.55        90.97 o
   0   8   9      15181.51      15723.42       484.81 o
   1   8   9         64.84         95.20        25.67 o
   2   8   9      18202.62      17648.88       361.35 o
   3   8   9        646.52        573.69        54.65 o
   4   8   9       8818.40       8602.49       311.90 o
   1   9   9        624.83        631.68        41.36 o
   2   9   9         28.93         34.53        19.49 o
   3   9   9        139.85        130.14        23.45 o
   4   9   9        363.71        368.89       174.91 o
   0  10   9        181.33        154.89        30.93 o
   1  10   9         39.45         59.10        18.93 o
   2  10   9        113.40        119.85        24.91 o
   3  10   9        151.86        125.25        26.21 o
   4  10   9         24.31         52.19        50.99 o
   1  11   9       9610.79       9480.91       256.25 o
   2  11   9         75.40         68.18        24.50 o
   3  11   9       6871.36       6637.38       253.56 o
   4  11   9        445.34        396.03       134.71 o
   0  12   9        272.49        244.96        38.22 o
   1  12   9        101.24         78.94        22.91 o
   2  12   9        776.78        804.87        47.37 o
   3  12   9       1275.57       1141.18       136.06 o
   4  12   9         75.16         30.90        71.41 o
   1  13   9      13838.30      14031.21       372.82 o
   2  13   9        153.97        137.48        23.70 o
   3  13   9      10759.21      10023.48       482.37 o
   0  14   9         84.77         77.39        28.53 o
   1  14   9          4.71         -0.17        20.74 o
   2  14   9        276.62        244.39        39.11 o
   3  14   9        465.67        281.04        93.06 o
   1  15   9        477.48        523.30        43.22 o
   2  15   9          0.27          5.37        32.09 o
   3  15   9        906.15        537.79       152.55 o
   0  16   9      11736.83      13129.53       686.20 o
   1  16   9          3.79        -27.88        27.88 o
   2  16   9      11399.69      12491.44       906.97 o
   3  16   9        460.88        290.76       163.81 o
   1  17   9         33.39         38.47        42.19 o
   2  17   9        249.61        259.82       115.81 o
   0  18   9       6705.02       8450.44       716.15 o
   1  18   9         37.07         90.57        52.22 o
   0   0  10       3076.93       3125.79       140.22 o
   1   0  10        114.80        194.75        38.80 o
   2   0  10       6735.67       7410.71       505.41 o
   3   0  10        302.93        494.81       178.75 o
   1   1  10      28814.31      30371.21       403.19 o
   2   1  10        264.42        321.41        30.00 o
   3   1  10      23029.43      23685.90       625.91 o
   0   2  10       4213.58       4190.46       112.67 o
   1   2  10        121.03        131.92        20.09 o
   2   2  10       6965.88       7351.40       165.47 o
   3   2  10        113.18        279.01        60.44 o
   1   3  10       6594.45       6737.87       135.16 o
   2   3  10          3.32         44.82        53.74 o
   3   3  10       6125.33       6235.43       269.23 o
   0   4  10      31479.67      31817.94       660.45 o
   1   4  10        103.46        125.00        19.11 o
   2   4  10      32608.06      32670.76       518.73 o
   3   4  10        682.36        707.15        73.29 o
   1   5  10       3758.26       3901.84       107.43 o
   2   5  10        986.82        824.16        75.09 o
   3   5  10       3189.37       3273.63       121.16 o
   0   6  10      20034.32      19894.21       540.43 o
   1   6  10        182.42        189.99        33.26 o
   2   6  10      18632.65      17964.34       343.25 o
   3   6  10        868.52        825.03        63.14 o
   1   7  10       5130.01       5095.48       158.39 o
   2   7  10          0.78         -9.22        26.61 o
   3   7  10       4721.14       4697.68       261.03 o
   4   7  10         27.74        174.01       103.81 o
   0   8  10       9077.10       9218.88       415.06 o
   1   8  10        140.65         81.20        45.42 o
   2   8  10       6944.84       6447.83       229.04 o
   3   8  10        249.94        153.03        94.93 o
   1   9  10      27648.55      26809.26      1057.15 o
   2   9  10        459.01        485.46        44.24 o
   3   9  10      22863.97      24164.47      1001.36 o
   0  10  10       1374.00       1308.72        99.74 o
   1  10  10         44.96         30.82        28.23 o
   2  10  10        992.88        885.96        59.79 o
   3  10  10        417.60        222.62        95.11 o
   1  11  10      13827.64      13109.50       515.48 o
   2  11  10         79.74         46.85        38.36 o
   3  11  10      10813.76       7731.88       635.15 o
   0  12  10       6363.39       6244.12       252.78 o
   1  12  10          1.52          5.36        23.81 o
   2  12  10       4775.83       4319.53       585.03 o
   1  13  10       6242.52       5610.44       360.79 o
   2  13  10          0.20          0.93        39.82 o
   0  14  10      19907.85      21105.71       892.29 o
   1  14  10        119.29        115.16        55.35 o
   1  15  10        247.77        275.39        69.15 o
   1   1  11       5702.00       6097.27       159.29 o
   2   1  11         65.31        123.24        30.49 o
   0   2  11      11566.11      11565.62       328.87 o
   1   2  11        139.33        175.20        25.33 o
   2   2  11       4804.45       4789.61       182.53 o
   1   3  11       2816.00       3143.52       119.39 o
   2   3  11        192.73        193.78        37.03 o
   0   4  11       5051.77       5440.66       243.35 o
   1   4  11         17.27          1.77        19.93 o
   2   4  11       3533.54       3675.35       171.34 o
   1   5  11         76.45        120.87        25.86 o
   2   5  11          0.25         16.90        32.13 o
   0   6  11       2782.57       2697.23       164.73 o
   1   6  11        338.54        354.22        45.04 o
   2   6  11       1072.34       1249.35       148.83 o
   1   7  11      11923.66      11302.80       438.14 o
   2   7  11        192.89        373.53       140.11 o
   0   8  11       2878.29       2985.62       168.29 o
   1   8  11        615.63        487.28        62.01 o
   2   8  11        257.76        336.93       130.81 o
   1   9  11       5012.54       4978.79       301.41 o
   0  10  11        149.09        150.08       140.41 o
   1  10  11         89.72        -10.94        54.71 o
   1   1  12       4265.80       4449.04       391.53 o
   0   2  12       9704.00       9268.90       800.46 o
   1   2  12        197.41         21.30       156.01 o
                                                
