# Supplementary material for: Crystal structures and comparisons of potassium rare-earth molybdates KRE(MoO4)2 (RE = Tb, Dy, Ho, Er, Yb, and Lu)
Source: Acta Crystallogr E Crystallogr Commun. 2020 Nov 27;76(Pt 12):1871–5. doi: 10.1107/S205698902001542X (PMC7784660; doi:10.1107/S205698902001542X)
Supplement: Supplementary file 6 [file e-76-01871-Yb_Molybdatesup6.hkl]

#
# h,k,l, Fc-squared, Fo-squared, sigma(Fo-squared), status flag
#
data_Yb_Molybdate
_shelx_title ' kybmo2o8_a.res in Pbcn'
_shelx_refln_list_code          4
_shelx_F_calc_maximum      510.33
_exptl_crystal_F_000       948.00
_reflns_d_resolution_high  0.7224

loop_
 _space_group_symop_operation_xyz
 'x, y, z'
 '-x+1/2, -y+1/2, z+1/2'
 '-x, y, -z+1/2'
 'x+1/2, -y+1/2, -z'
 '-x, -y, -z'
 'x-1/2, y-1/2, -z-1/2'
 'x, -y, z-1/2'
 '-x-1/2, y-1/2, z'

_cell_length_a     5.0417
_cell_length_b    18.3039
_cell_length_c     7.8693
_cell_angle_alpha  90.000
_cell_angle_beta   90.000
_cell_angle_gamma  90.000

_shelx_F_squared_multiplier     1.000

loop_
 _refln_index_h
 _refln_index_k
 _refln_index_l
 _refln_F_squared_calc
 _refln_F_squared_meas
 _refln_F_squared_sigma
 _refln_observed_status
   2   0   0     160032.17     153794.61      4946.57 o
   4   0   0     142557.92     148607.52      4166.99 o
   6   0   0      28550.91      30972.70      1331.36 o
   1   1   0        441.47        505.29        16.07 o
   3   1   0       4723.08       4840.58       112.77 o
   5   1   0       2931.09       2934.67       143.87 o
   0   2   0     125769.46      88893.17      2473.05 o
   2   2   0      30981.98      29099.39       583.06 o
   4   2   0      51974.77      52304.76      1127.85 o
   6   2   0      12784.95      13376.60       451.65 o
   1   3   0     124712.71     124091.74      2611.88 o
   3   3   0      49485.23      49401.96       988.46 o
   5   3   0      23746.51      24823.09       678.52 o
   0   4   0       1190.01       1307.02        54.58 o
   2   4   0      11900.82      12050.54       294.03 o
   4   4   0       3190.20       3035.28       103.55 o
   6   4   0       4452.85       4270.81       192.92 o
   1   5   0     251060.08     244567.41      4808.44 o
   3   5   0     142874.52     142258.03      3250.52 o
   5   5   0      70212.05      69225.88      1928.00 o
   0   6   0       2917.54       3841.27       122.09 o
   2   6   0       4456.36       4809.26       118.21 o
   4   6   0        260.91        264.61        32.08 o
   6   6   0       2566.30       2707.43       180.47 o
   1   7   0      67601.98      65034.74      1285.04 o
   3   7   0      35417.04      34523.42       748.58 o
   5   7   0      19460.60      18565.48       513.21 o
   0   8   0      73799.62      74171.24      2080.28 o
   2   8   0      67097.83      65939.42      1402.72 o
   4   8   0      42799.76      40814.10      1056.64 o
   6   8   0      18228.61      18208.09       672.12 o
   1   9   0       5085.13       4932.31       161.80 o
   3   9   0       4138.69       5084.09       195.06 o
   5   9   0       2067.75       2174.84       113.51 o
   0  10   0     210388.23     214264.44      7051.36 o
   2  10   0      97739.23      97711.74      2241.13 o
   4  10   0      65672.37      66727.56      1705.10 o
   6  10   0      21561.84      21563.77       804.60 o
   1  11   0       1648.24       1653.09        64.10 o
   3  11   0        603.37        544.71        41.01 o
   5  11   0        647.25        603.58        69.38 o
   0  12   0      50330.42      54266.99      1534.92 o
   2  12   0      34713.88      34091.76       801.91 o
   4  12   0      22771.15      23184.04       626.73 o
   6  12   0      10385.84       9847.05       533.13 o
   1  13   0      64097.89      65252.89      1653.35 o
   3  13   0      35735.77      35056.76       916.71 o
   5  13   0      16672.24      16742.55       477.96 o
   0  14   0       1379.66       1624.07        87.86 o
   2  14   0       3272.67       2826.61       192.57 o
   4  14   0        283.38        285.68        44.62 o
   1  15   0      64860.26      64776.30      1643.38 o
   3  15   0      44270.21      45390.57      1250.12 o
   5  15   0      26110.93      26167.12       718.33 o
   0  16   0       1686.27       2022.55       106.06 o
   2  16   0       1857.35       1864.86        93.11 o
   4  16   0        855.20        991.45        81.05 o
   1  17   0      26805.30      27851.70       731.45 o
   3  17   0      18987.17      19095.53       680.99 o
   5  17   0      11781.38      11635.52       701.27 o
   0  18   0      20661.01      21905.89       926.25 o
   2  18   0      27336.35      26514.35      1025.06 o
   4  18   0      13768.40      13703.72       520.75 o
   1  19   0        116.99        134.81        33.34 o
   3  19   0        137.35        201.31        52.82 o
   0  20   0      39890.47      41992.57      1722.38 o
   2  20   0      25702.79      26426.44       796.10 o
   1  21   0        171.01        160.10        39.00 o
   3  21   0        185.73        278.93        76.75 o
   0  22   0      19424.23      20462.82       882.94 o
   2  22   0       9794.41      10567.71       356.85 o
   1  23   0      10795.80      11484.66       379.93 o
   0  24   0       1431.52       1660.07       170.05 o
   2  24   0        650.55        540.12       217.16 o
   1   1   1       1322.65       1439.61        25.88 o
   2   1   1         26.03          9.38         4.39 o
   3   1   1        331.19        323.13        18.91 o
   4   1   1       1477.77       1542.05        46.38 o
   5   1   1        114.69        129.47        28.49 o
   6   1   1       3191.20       3310.90       117.77 o
   0   2   1       1226.05       1238.29        28.33 o
   1   2   1       1201.36       1184.12        22.41 o
   2   2   1        329.76        333.16        12.47 o
   3   2   1       2172.28       2090.78        48.26 o
   4   2   1         86.70         80.77        13.85 o
   5   2   1       7559.92       7732.07       182.96 o
   6   2   1          1.79         87.90        32.79 o
   1   3   1       9206.92       9332.19       145.02 o
   2   3   1       6423.65       6574.01       105.12 o
   3   3   1       4635.33       4523.32        76.29 o
   4   3   1       5969.41       6103.13       121.06 o
   5   3   1       1272.09       1328.58        56.40 o
   6   3   1       6336.43       6382.64       188.68 o
   0   4   1       2631.99       2656.79        62.72 o
   1   4   1       1743.61       1848.91        32.78 o
   2   4   1       2191.71       2333.22        43.05 o
   3   4   1       5426.43       5617.73        91.53 o
   4   4   1        431.46        456.82        25.93 o
   5   4   1       1890.46       1971.96        89.75 o
   6   4   1        304.85        314.36        46.99 o
   1   5   1         61.79         75.03         6.88 o
   2   5   1        205.35        251.87        10.94 o
   3   5   1         19.80         14.85         7.97 o
   4   5   1          0.67          5.24        11.06 o
   5   5   1         70.05         56.91        20.19 o
   6   5   1          1.40          7.59        31.21 o
   0   6   1         42.61         39.65        11.44 o
   1   6   1       9133.03       9531.34       149.66 o
   2   6   1        421.32        471.94        22.60 o
   3   6   1        559.36        565.60        23.97 o
   4   6   1        339.98        344.57        23.27 o
   5   6   1       4127.75       3956.57       108.52 o
   6   6   1        278.89        235.10        44.76 o
   1   7   1       3587.47       3663.90        63.93 o
   2   7   1       6823.77       6727.61       112.86 o
   3   7   1       1347.49       1284.59        38.21 o
   4   7   1       5982.12       6003.29       121.43 o
   5   7   1        826.42        788.29        52.01 o
   6   7   1       4932.22       4790.87       166.30 o
   0   8   1      14754.56      14448.36       318.50 o
   1   8   1       8925.93       9448.96       151.54 o
   2   8   1       8589.11       8260.24       141.60 o
   3   8   1        568.32        569.20        28.10 o
   4   8   1       4797.65       4708.89       110.16 o
   5   8   1       9163.75       8919.76       205.05 o
   6   8   1       1544.28       1530.96        92.89 o
   1   9   1        939.41        917.22        25.24 o
   2   9   1         83.67         84.33        13.94 o
   3   9   1        852.54        929.59        36.75 o
   4   9   1       1194.75       1090.91        48.76 o
   5   9   1        691.91        639.38        46.04 o
   6   9   1       2557.22       2629.95       109.90 o
   0  10   1       1123.13       1019.54        64.98 o
   1  10   1        325.74        308.39        18.87 o
   2  10   1        171.06        193.92        18.09 o
   3  10   1        990.04        998.63        39.37 o
   4  10   1        707.92        727.75        40.80 o
   5  10   1        177.26        144.02        27.28 o
   6  10   1        245.46        264.84        49.98 o
   1  11   1       5162.38       5256.93       100.45 o
   2  11   1        384.75        409.41        25.41 o
   3  11   1       3657.01       3685.01        83.69 o
   4  11   1       1300.40       1264.66        55.86 o
   5  11   1       1665.78       1585.62        69.31 o
   6  11   1       1919.67       1731.96       121.69 o
   0  12   1       7373.91       7268.48       175.38 o
   1  12   1        153.01        130.93        13.51 o
   2  12   1       4794.79       4841.13       102.40 o
   3  12   1       1500.44       1658.34        57.15 o
   4  12   1       3348.40       3324.63        88.57 o
   5  12   1       4645.29       4470.00       118.76 o
   6  12   1       1409.95        963.30       186.54 o
   1  13   1       7377.58       7002.48       170.31 o
   2  13   1       1252.46       1268.35        43.87 o
   3  13   1       5292.44       5343.06       118.21 o
   4  13   1       3209.53       3217.41        92.08 o
   5  13   1       2437.44       2575.85        95.20 o
   0  14   1        756.91        811.65        47.60 o
   1  14   1        997.69        883.33        56.96 o
   2  14   1       1388.12       1469.57        52.56 o
   3  14   1       1115.82       1057.14        47.78 o
   4  14   1        588.71        607.16        43.41 o
   5  14   1       1770.85       1679.68        76.54 o
   1  15   1       2465.75       2407.82        96.61 o
   2  15   1        182.20        177.77        21.36 o
   3  15   1       2072.27       2127.16        77.09 o
   4  15   1         15.47         -2.69        23.06 o
   5  15   1       1451.44       1345.98        69.47 o
   0  16   1       7400.61       7830.95       233.64 o
   1  16   1        109.10         77.93        18.14 o
   2  16   1       8734.77       8307.22       315.13 o
   3  16   1        863.43        824.17        53.54 o
   4  16   1       3861.14       3886.16       110.07 o
   5  16   1       1217.31       1172.19       113.47 o
   1  17   1       5393.34       5479.24       124.38 o
   2  17   1       2078.64       1706.13        94.68 o
   3  17   1       3397.74       3546.46       106.05 o
   4  17   1       2742.77       2525.62        93.79 o
   5  17   1       2234.25       2403.99       221.41 o
   0  18   1       3838.53       4150.48       159.73 o
   1  18   1        591.87        609.44        50.76 o
   2  18   1       3637.71       3662.70       116.94 o
   3  18   1       2104.97       1869.82       111.72 o
   4  18   1       2593.32       2463.19       108.08 o
   1  19   1       1621.13       1874.63        68.83 o
   2  19   1        256.28        214.65        36.10 o
   3  19   1       1361.91       1318.35        88.46 o
   4  19   1        596.77        463.83        72.19 o
   0  20   1       5861.48       6283.51       224.41 o
   1  20   1        147.53        154.32        25.40 o
   2  20   1       3458.48       3465.98       102.88 o
   3  20   1          6.69         20.25        29.19 o
   4  20   1       3202.93       2594.51       317.39 o
   1  21   1       6959.69       7265.19       161.93 o
   2  21   1        350.03        378.54        39.27 o
   3  21   1       5415.19       5358.99       180.38 o
   0  22   1       3039.27       3455.70       151.37 o
   1  22   1        533.79        538.82        48.09 o
   2  22   1       1957.71       2109.49        92.42 o
   3  22   1        280.97        186.53       111.36 o
   1  23   1       2575.94       2600.29       106.34 o
   2  23   1        295.42        249.08        68.28 o
   0  24   1       2169.24       2093.88       148.33 o
   1  24   1        399.39        405.15        76.70 o
   0   0   2        309.29        402.44        29.70 o
   1   0   2         66.27        129.37         9.48 o
   2   0   2       1327.38       1270.35        41.39 o
   3   0   2         55.52        160.85        45.86 o
   4   0   2       4824.90       4663.18       139.32 o
   5   0   2        151.85        400.10        75.95 o
   6   0   2       3180.58       3311.90       213.62 o
   1   1   2     217070.16     217872.12      3236.78 o
   2   1   2          1.73         -4.27         4.27 o
   3   1   2     112711.09     113195.24      1636.89 o
   4   1   2        198.07        236.80        19.99 o
   5   1   2      43419.04      44689.47       824.66 o
   6   1   2         86.38        123.25        43.47 o
   0   2   2      14289.60      15010.04       302.77 o
   1   2   2         70.23         75.06         6.02 o
   2   2   2      17460.91      18152.01       280.77 o
   3   2   2         25.33         33.11        12.00 o
   4   2   2       5928.92       5775.52       144.34 o
   5   2   2         15.18        141.66        38.05 o
   6   2   2       6417.08       6797.83       243.43 o
   1   3   2      10916.07      10690.56       166.26 o
   2   3   2         54.84         79.81         8.55 o
   3   3   2      16175.14      16066.79       262.82 o
   4   3   2          4.40         21.28        13.31 o
   5   3   2      10972.99      11080.88       282.43 o
   6   3   2          7.16        183.30        48.21 o
   0   4   2     175907.20     168059.39      3307.79 o
   1   4   2         56.57         60.47         5.98 o
   2   4   2     214837.50     215608.78      3101.93 o
   3   4   2        263.36        258.65        15.41 o
   4   4   2      63539.60      63013.58      1195.89 o
   5   4   2         77.83         83.02        21.19 o
   6   4   2      37237.46      37899.75      1023.35 o
   1   5   2       3243.96       3451.70        57.46 o
   2   5   2        125.46        132.11        10.02 o
   3   5   2        631.85        648.72        27.77 o
   4   5   2        340.48        356.02        25.81 o
   5   5   2       1486.66       1520.49        65.18 o
   6   5   2         46.55        164.29        49.28 o
   0   6   2      84749.38      78621.34      1549.75 o
   1   6   2         12.57         20.43         4.80 o
   2   6   2     131941.17     126006.41      1879.48 o
   3   6   2        246.06        233.42        16.82 o
   4   6   2      48069.77      48127.33       799.50 o
   5   6   2        119.36         78.85        23.09 o
   6   6   2      28561.96      28276.10       660.51 o
   1   7   2       9274.18       9351.02       150.12 o
   2   7   2          6.15         14.90         6.72 o
   3   7   2       9295.29       9296.55       164.68 o
   4   7   2          7.91         14.33        13.55 o
   5   7   2       7861.78       7557.60       170.60 o
   6   7   2          2.72         38.76        38.55 o
   0   8   2      37251.45      35995.62       829.20 o
   1   8   2          5.18         22.92         6.40 o
   2   8   2      19206.05      19018.31       286.49 o
   3   8   2        158.06        132.61        15.97 o
   4   8   2       9888.27       9787.57       185.64 o
   5   8   2          0.02         26.68        21.84 o
   6   8   2       5551.44       5257.52       201.35 o
   1   9   2     140022.17     135893.89      2029.25 o
   2   9   2         37.12         28.18         8.60 o
   3   9   2      90617.89      87408.06      1488.09 o
   4   9   2        179.94        167.12        20.80 o
   5   9   2      41140.64      41264.45       858.23 o
   6   9   2         50.67         41.53        42.14 o
   0  10   2        282.36        307.55        22.36 o
   1  10   2         58.33         77.71         9.27 o
   2  10   2       2630.19       2579.22        56.83 o
   3  10   2        114.62        114.14        17.11 o
   4  10   2       1928.40       1901.55        64.38 o
   5  10   2         66.88         86.56        30.32 o
   6  10   2        364.80        389.53        72.21 o
   1  11   2      82857.02      82344.33      1332.76 o
   2  11   2          0.54         -5.96         9.35 o
   3  11   2      47560.69      46105.32       880.28 o
   4  11   2        119.00         93.66        20.63 o
   5  11   2      21479.76      20620.09       455.55 o
   6  11   2         68.06         60.66        57.59 o
   0  12   2      20669.70      19292.21       429.00 o
   1  12   2          7.07         12.05         8.79 o
   2  12   2       4812.75       4783.42       130.34 o
   3  12   2          0.27          1.53        14.47 o
   4  12   2      10804.04      10811.27       235.87 o
   5  12   2         14.72          1.44        28.69 o
   1  13   2      11839.98      11211.53       184.80 o
   2  13   2          6.84         17.79        13.79 o
   3  13   2      11765.69      11523.36       234.16 o
   4  13   2          3.23         38.62        21.54 o
   5  13   2       7665.91       7233.00       309.80 o
   0  14   2      89543.23      87445.45      3229.83 o
   1  14   2         29.65          6.80        12.18 o
   2  14   2      59916.57      59744.71      1075.49 o
   3  14   2         90.21         41.69        18.57 o
   4  14   2      35802.21      34674.89       647.99 o
   5  14   2         41.85         28.79        32.65 o
   1  15   2       1066.04       1088.66        44.63 o
   2  15   2         22.18         40.20        19.29 o
   3  15   2        738.74        731.68        39.68 o
   4  15   2        135.21        108.56        28.29 o
   5  15   2        112.14        110.52        40.13 o
   0  16   2      38431.89      38175.22       897.60 o
   1  16   2         19.25         13.23        15.28 o
   2  16   2      37805.80      38542.10       748.70 o
   3  16   2         83.02        115.32        25.36 o
   4  16   2      25073.79      25657.73       523.80 o
   5  16   2         79.22         66.32        74.03 o
   1  17   2       8684.84       8703.16       311.19 o
   2  17   2          2.70        -16.01        17.82 o
   3  17   2       5562.12       5492.21       181.42 o
   4  17   2          9.73         15.58        30.03 o
   0  18   2       8820.06       9063.07       297.53 o
   1  18   2         17.68         38.95        19.86 o
   2  18   2       5072.73       4785.27       174.01 o
   3  18   2         78.89         57.04        28.54 o
   4  18   2       3771.52       3922.14       129.23 o
   1  19   2      28999.32      29473.11       580.22 o
   2  19   2         27.39        -13.13        23.09 o
   3  19   2      24389.78      25788.96       639.56 o
   4  19   2         92.13         72.62        66.74 o
   0  20   2        850.32        842.62        72.19 o
   1  20   2          7.52         68.51        23.84 o
   2  20   2       2343.86       2435.54       141.62 o
   3  20   2         82.08          6.31        30.81 o
   1  21   2      27812.94      28870.54       573.10 o
   2  21   2          0.10         20.08        27.60 o
   3  21   2      18637.88      17170.58       856.60 o
   0  22   2       4243.75       4409.95       261.56 o
   1  22   2          3.08         54.95        29.41 o
   2  22   2       2486.46       2490.31        94.86 o
   3  22   2          3.23          0.00       100.23 o
   1  23   2       1095.54       1108.01        90.59 o
   2  23   2          0.01         29.32        57.46 o
   0  24   2      14838.49      15711.82      1010.63 o
   1  24   2         23.14        -51.38        53.67 o
   1   1   3       7831.58       8039.72       124.45 o
   2   1   3          3.89          3.10         5.13 o
   3   1   3       2452.90       2365.30        55.43 o
   4   1   3       1941.19       1839.32        56.24 o
   5   1   3        524.70        554.24        54.21 o
   6   1   3       2110.81       2087.96       203.78 o
   0   2   3       2444.23       2473.01        59.07 o
   1   2   3       5432.21       6411.42       101.20 o
   2   2   3       4883.80       4924.71        85.33 o
   3   2   3      10602.49      10435.42       185.24 o
   4   2   3        585.97        731.62        37.63 o
   5   2   3       2333.79       2317.45        96.87 o
   6   2   3        679.06        594.12        74.42 o
   1   3   3        198.98        259.02        10.53 o
   2   3   3       2888.54       2693.63        52.01 o
   3   3   3          2.38         19.94         8.24 o
   4   3   3       6693.40       6887.21       145.84 o
   5   3   3          5.37         29.50        23.50 o
   6   3   3       3874.41       4093.47       160.71 o
   0   4   3       3142.08       2991.47        70.40 o
   1   4   3       1325.60       1524.51        30.90 o
   2   4   3       7091.94       7047.34       118.64 o
   3   4   3      10553.01      10638.76       175.44 o
   4   4   3       2193.98       2259.13        67.29 o
   5   4   3        341.92        380.49        37.22 o
   6   4   3       1390.05       1563.58       103.84 o
   1   5   3         22.51         19.22         5.25 o
   2   5   3         97.31         72.83         8.79 o
   3   5   3         18.05         23.90         9.93 o
   4   5   3          8.79        -14.05        14.05 o
   5   5   3         56.61         78.16        26.39 o
   6   5   3          2.81          8.77        36.56 o
   0   6   3        323.97        354.35        19.88 o
   1   6   3       1116.39       1078.78        24.39 o
   2   6   3        406.60        411.48        18.20 o
   3   6   3       2217.89       2346.61        56.16 o
   4   6   3        136.12        127.22        21.95 o
   5   6   3       2066.41       2070.17        87.02 o
   6   6   3         16.46         57.89        41.02 o
   1   7   3      11142.06      11048.96       164.69 o
   2   7   3       3569.13       3518.18        64.26 o
   3   7   3       8213.60       8160.66       160.32 o
   4   7   3       6348.20       6403.67       163.42 o
   5   7   3       3651.25       3631.76       113.28 o
   6   7   3       3087.63       2823.71       166.32 o
   0   8   3       2170.61       2221.57        85.42 o
   1   8   3          0.38          4.32         5.56 o
   2   8   3        458.84        465.04        21.28 o
   3   8   3       5239.65       5300.65       108.11 o
   4   8   3        748.89        765.79        43.80 o
   5   8   3       3555.67       3437.96       115.18 o
   6   8   3        177.47        136.42       100.23 o
   1   9   3       5456.00       5269.20        92.37 o
   2   9   3         10.16         12.25         8.93 o
   3   9   3       3029.89       3146.13        73.51 o
   4   9   3       1589.82       1540.57        63.79 o
   5   9   3       1300.47       1173.38        72.71 o
   6   9   3       1470.46       1591.12       144.61 o
   0  10   3        362.01        333.53        33.96 o
   1  10   3          0.00         -0.75         6.75 o
   2  10   3        358.18        366.78        22.89 o
   3  10   3        222.58        193.81        19.83 o
   4  10   3        711.63        666.55        39.27 o
   5  10   3         51.15         61.24        32.86 o
   6  10   3        418.56        214.93       102.67 o
   1  11   3        741.42        758.61        27.60 o
   2  11   3        260.98        249.51        19.85 o
   3  11   3        715.10        695.70        34.26 o
   4  11   3       1357.04       1422.46        61.82 o
   5  11   3        564.76        466.10        49.55 o
   0  12   3      17301.43      16995.73       381.12 o
   1  12   3       1056.66       1052.27        42.02 o
   2  12   3      15631.10      15273.42       280.58 o
   3  12   3       4635.06       4289.54       111.55 o
   4  12   3       6277.60       6049.77       143.73 o
   5  12   3       1842.31       1741.74        97.05 o
   1  13   3        841.65        848.24        32.33 o
   2  13   3        683.73        670.82        33.84 o
   3  13   3        682.34        682.84        39.83 o
   4  13   3       3750.82       3615.54       126.35 o
   5  13   3        643.84        646.43        61.01 o
   0  14   3       2078.89       2023.97       111.85 o
   1  14   3        110.26         94.03        16.33 o
   2  14   3       3697.34       3486.87        89.72 o
   3  14   3       3201.94       3221.72        91.18 o
   4  14   3       1885.03       1908.22        86.48 o
   5  14   3        394.35        315.52        57.35 o
   1  15   3       3028.78       3042.02        93.38 o
   2  15   3         92.25         89.85        21.29 o
   3  15   3       1836.89       1752.92        73.20 o
   4  15   3         52.35         49.02        28.27 o
   5  15   3       1254.06       1383.70       258.92 o
   0  16   3       3451.13       3354.16       151.22 o
   1  16   3          1.07         -5.01        16.89 o
   2  16   3       2988.35       2975.73        89.64 o
   3  16   3       1132.06       1319.23        65.57 o
   4  16   3       1884.11       1834.51        83.14 o
   1  17   3      10877.43      10866.26       298.18 o
   2  17   3       1393.98       1352.62        60.49 o
   3  17   3       8607.52       8612.82       201.90 o
   4  17   3       2741.37       2476.04       106.04 o
   0  18   3        948.67        919.73        74.43 o
   1  18   3         76.23         43.89        22.43 o
   2  18   3        313.76        362.80        34.51 o
   3  18   3       4497.73       4435.85       126.03 o
   4  18   3        576.29        460.97        86.20 o
   1  19   3       3608.26       3720.13       119.00 o
   2  19   3        117.51         60.95        27.33 o
   3  19   3       2868.98       2655.02       108.50 o
   4  19   3        739.80        570.74       200.46 o
   0  20   3       4740.40       4818.54       187.87 o
   1  20   3        532.13        492.39        41.49 o
   2  20   3       3289.84       3229.16       185.47 o
   3  20   3         77.11         20.58        36.02 o
   1  21   3       3354.97       3498.59       106.33 o
   2  21   3        287.90        271.35        42.92 o
   0  22   3       7005.04       7328.00       352.73 o
   1  22   3         53.57         15.47        30.24 o
   2  22   3       5824.48       6024.66       198.08 o
   1  23   3        349.05        400.46        65.06 o
   0  24   3       3489.65       3735.99       400.91 o
   1  24   3          1.53         25.06       103.01 o
   0   0   4     260434.88     269002.84      7490.97 o
   1   0   4          0.42         -4.29         8.01 o
   2   0   4     148432.59     151262.84      3198.78 o
   3   0   4        167.58        227.33        27.07 o
   4   0   4      76823.16      78562.95      1995.79 o
   5   0   4        583.30        577.07        73.53 o
   6   0   4      28251.55      29509.87      1039.02 o
   1   1   4       2480.57       2478.38        48.83 o
   2   1   4         79.18        140.53        22.37 o
   3   1   4       3406.53       3396.86        76.44 o
   4   1   4        162.65        473.73        81.60 o
   5   1   4       3860.22       3955.30       169.00 o
   6   1   4        385.72        450.74        55.01 o
   0   2   4      55294.32      56305.18      1121.13 o
   1   2   4        116.59        122.08        10.92 o
   2   2   4      32758.92      32775.10       522.68 o
   3   2   4        214.98        278.02        20.86 o
   4   2   4      31909.56      32087.89       601.31 o
   5   2   4         95.07        176.71        34.03 o
   6   2   4      11439.46      11468.34       348.97 o
   1   3   4      68752.54      69884.50      1014.58 o
   2   3   4         18.09         15.94         7.64 o
   3   3   4      36200.18      36147.01       603.03 o
   4   3   4         25.80         81.07        19.26 o
   5   3   4      18029.89      17828.11       431.69 o
   6   3   4        141.47         68.68        43.90 o
   0   4   4      13054.73      13248.33       275.92 o
   1   4   4          5.88          2.61         6.24 o
   2   4   4       2628.67       2575.97        54.81 o
   3   4   4        329.45        375.92        24.22 o
   4   4   4       7000.04       7035.86       158.47 o
   5   4   4        224.96        271.26        35.06 o
   6   4   4       2483.73       2335.71       192.09 o
   1   5   4     143069.62     140921.69      2032.30 o
   2   5   4        763.79        790.23        28.67 o
   3   5   4     100537.34     100305.78      1634.96 o
   4   5   4        621.96        711.58        47.64 o
   5   5   4      46644.01      47039.97       921.80 o
   6   5   4        570.90        491.81        98.18 o
   0   6   4       3037.90       3063.71        76.52 o
   1   6   4         11.79         15.95         6.24 o
   2   6   4        377.40        411.16        20.62 o
   3   6   4        602.27        599.71        34.60 o
   4   6   4       1568.39       1713.11        72.84 o
   5   6   4        136.93        155.39        30.27 o
   6   6   4       1227.90       1456.91       174.35 o
   1   7   4      42665.86      42105.52       616.56 o
   2   7   4          3.93         21.34         9.15 o
   3   7   4      27374.75      27520.93       511.25 o
   4   7   4         45.19         69.17        21.58 o
   5   7   4      14244.60      13946.98       308.00 o
   6   7   4         93.32        147.56       128.07 o
   0   8   4      46507.46      45544.29       975.20 o
   1   8   4        226.87        239.64        14.05 o
   2   8   4      49160.87      49101.01       777.00 o
   3   8   4        113.83        109.92        18.21 o
   4   8   4      29497.17      29039.75       578.81 o
   5   8   4        112.15        118.15        30.10 o
   1   9   4       5063.25       5046.38        91.12 o
   2   9   4        217.85        205.36        17.60 o
   3   9   4       3342.15       3223.50        84.99 o
   4   9   4        207.74        159.47        27.41 o
   5   9   4       2736.37       2751.48       163.60 o
   6   9   4        279.08        478.87       219.94 o
   0  10   4      91611.86      87570.61      2076.57 o
   1  10   4          0.13          4.83         8.48 o
   2  10   4      90100.99      89467.81      1522.76 o
   3  10   4        267.36        260.36        24.45 o
   4  10   4      36769.70      36218.48       711.91 o
   5  10   4        388.66        262.86        40.74 o
   1  11   4        277.76        320.58        23.29 o
   2  11   4          5.74         32.86        14.02 o
   3  11   4        484.82        474.33        31.78 o
   4  11   4         86.31        100.80        27.01 o
   5  11   4       1146.29       1181.86        78.60 o
   0  12   4      26514.33      27502.35       605.93 o
   1  12   4         56.10         59.85        13.18 o
   2  12   4      32298.81      32219.16       595.33 o
   3  12   4        194.41        191.08        23.55 o
   4  12   4      14162.23      14201.81       327.17 o
   5  12   4          3.80         42.50        33.66 o
   1  13   4      43488.19      43510.62       721.39 o
   2  13   4          1.70          3.09        16.01 o
   3  13   4      26748.35      26593.23       503.02 o
   4  13   4          8.02         25.10        26.54 o
   5  13   4      13216.08      13632.92       570.58 o
   0  14   4        256.53        265.46        29.45 o
   1  14   4         70.78         78.40        18.06 o
   2  14   4       1358.86       1371.40        57.02 o
   3  14   4          5.15         -0.87        20.97 o
   4  14   4       1003.01       1029.85        65.61 o
   5  14   4        303.03        417.62       169.83 o
   1  15   4      45041.43      46342.27       841.98 o
   2  15   4        227.13        185.83        26.84 o
   3  15   4      34465.96      34725.54       723.89 o
   4  15   4        290.59        177.86        37.19 o
   0  16   4        148.88        156.34        28.40 o
   1  16   4         34.02         33.12        20.44 o
   2  16   4        316.27        236.42        30.86 o
   3  16   4        241.00        229.17        33.71 o
   4  16   4        121.01         60.72        32.95 o
   1  17   4      19959.32      19661.89       412.94 o
   2  17   4         27.06         19.01        24.33 o
   3  17   4      15552.57      15829.26       357.81 o
   4  17   4         26.53         43.55        77.67 o
   0  18   4      16344.79      16089.72      1026.44 o
   1  18   4         91.78        134.35        30.05 o
   2  18   4      20387.11      19926.98       412.39 o
   3  18   4          8.60        -20.10        27.50 o
   4  18   4      10758.83      10609.11       768.41 o
   1  19   4         98.41         79.48        29.22 o
   2  19   4        119.49         49.42        33.20 o
   3  19   4         93.75        101.42        34.55 o
   0  20   4      22674.55      23754.91       831.30 o
   1  20   4         35.76          9.46        28.65 o
   2  20   4      24577.48      24170.83      1044.57 o
   3  20   4        114.23         93.82        89.44 o
   1  21   4         79.96         51.44        32.68 o
   2  21   4          7.47         24.61        41.42 o
   0  22   4      11872.11      12688.60       630.46 o
   1  22   4         22.77         14.50        47.46 o
   2  22   4       9946.25      10954.34       943.81 o
   1  23   4       8313.76       8752.39       643.13 o
   1   1   5        865.31        874.39        29.85 o
   2   1   5        127.36        130.27        15.31 o
   3   1   5         98.63        116.86        17.00 o
   4   1   5        850.48       1005.07        51.04 o
   5   1   5        107.76        132.93        34.15 o
   6   1   5       1917.28       1846.26       169.66 o
   0   2   5       9937.68      10219.77       236.32 o
   1   2   5       1234.66       1283.82        34.56 o
   2   2   5       3055.52       3144.47        71.07 o
   3   2   5        879.47       1019.77        42.36 o
   4   2   5       2019.52       2142.58        77.61 o
   5   2   5       5169.90       5242.63       173.87 o
   6   2   5        410.34        393.13       111.01 o
   1   3   5      13777.81      14018.70       224.67 o
   2   3   5       2519.87       2523.35        57.57 o
   3   3   5       7701.05       7724.32       149.15 o
   4   3   5       3078.33       3192.75       102.78 o
   5   3   5       4431.35       4525.12       153.97 o
   6   3   5       4089.92       4576.51       409.26 o
   0   4   5         42.79         41.20        10.56 o
   1   4   5        873.62        949.93        30.80 o
   2   4   5         29.37         13.99         9.87 o
   3   4   5       1594.85       1697.06        54.58 o
   4   4   5         91.72         82.82        23.61 o
   5   4   5       1371.52       1367.78        72.70 o
   6   4   5          8.81          8.35       105.80 o
   1   5   5         13.76         17.54         8.41 o
   2   5   5         43.93         39.16        11.19 o
   3   5   5         32.75         26.07        14.13 o
   4   5   5          1.48          7.03        19.70 o
   5   5   5         71.24         84.85        29.13 o
   0   6   5       3094.59       3079.26        80.59 o
   1   6   5       2923.16       2715.52        56.40 o
   2   6   5       1209.81       1289.84        44.69 o
   3   6   5        158.56        122.72        21.69 o
   4   6   5       2414.58       2480.25        88.30 o
   5   6   5       2531.28       2664.79       105.12 o
   1   7   5         55.44         45.48        10.07 o
   2   7   5       2611.40       2619.27        64.05 o
   3   7   5         74.76         75.68        19.97 o
   4   7   5       3123.12       3217.73       104.95 o
   5   7   5        211.72        196.14        35.00 o
   0   8   5      22644.80      21794.37       522.16 o
   1   8   5       4510.85       4360.80        88.72 o
   2   8   5      10920.84      10932.40       200.14 o
   3   8   5        146.25        166.36        24.82 o
   4   8   5       9083.68       8651.23       202.25 o
   5   8   5       6346.58       6269.38       164.96 o
   1   9   5        152.93        140.59        15.39 o
   2   9   5        153.93        170.38        19.02 o
   3   9   5         65.76         55.04        19.86 o
   4   9   5        752.77        730.72        49.48 o
   5   9   5         45.91         32.49        30.09 o
   0  10   5        792.72       1038.36       105.40 o
   1  10   5        306.19        305.81        21.59 o
   2  10   5        313.76        305.54        27.24 o
   3  10   5        624.00        702.08        42.24 o
   4  10   5        266.70        297.24        35.11 o
   5  10   5        160.66        320.98        42.95 o
   1  11   5       8025.56       8078.84       158.77 o
   2  11   5        237.58        218.52        25.44 o
   3  11   5       4934.04       4773.98       132.42 o
   4  11   5        771.59        634.04        55.48 o
   5  11   5       2763.50       3004.97       258.80 o
   0  12   5         31.46         48.18        21.28 o
   1  12   5        242.75        218.32        21.45 o
   2  12   5        502.74        514.58        38.23 o
   3  12   5        823.47        774.41        46.22 o
   4  12   5        243.24        180.74        33.56 o
   5  12   5       3112.83       3110.00       236.92 o
   1  13   5      12884.13      12872.81       233.64 o
   2  13   5        764.30        741.45        46.32 o
   3  13   5       7780.05       7664.40       190.82 o
   4  13   5       1830.66       1772.54        87.98 o
   0  14   5         51.60         65.73        25.21 o
   1  14   5        817.98        833.85        45.14 o
   2  14   5        155.37        176.82        27.72 o
   3  14   5        368.30        393.64        40.47 o
   4  14   5         40.58         33.26        32.72 o
   1  15   5       1310.74       1468.82        97.33 o
   2  15   5         64.91         47.29        25.25 o
   3  15   5       1439.36       1504.48        76.84 o
   4  15   5          0.57         -7.42        33.92 o
   0  16   5      11054.28      11195.23       330.02 o
   1  16   5         34.90         60.72        23.69 o
   2  16   5       8138.76       8047.61       200.92 o
   3  16   5        559.15        460.78        46.47 o
   4  16   5       5855.04       6275.10       344.55 o
   1  17   5        766.14        736.38        50.04 o
   2  17   5       1113.13       1054.95        71.42 o
   3  17   5        508.05        365.69        45.13 o
   0  18   5       7764.49       4846.57       414.83 o
   1  18   5        470.14        444.94        44.41 o
   2  18   5       5830.85       5756.69       180.21 o
   3  18   5        942.44        957.30        71.47 o
   1  19   5        240.65        243.58        41.34 o
   2  19   5        204.40        178.21        40.03 o
   3  19   5        431.47        431.95       110.90 o
   0  20   5       3548.36       3524.49       304.86 o
   1  20   5         20.01         78.65        36.96 o
   2  20   5       3099.53       2881.37       196.92 o
   1  21   5       7960.60       8140.52       445.46 o
   2  21   5        186.66         13.92       206.02 o
   0   0   6        495.92        514.95        53.92 o
   1   0   6        611.93        998.11        94.40 o
   2   0   6      10530.32      10199.22       267.93 o
   3   0   6         10.03        396.03       122.85 o
   4   0   6       1059.35       1158.89        80.91 o
   5   0   6       1539.23       1764.57       207.31 o
   1   1   6      81928.60      83062.68      1354.71 o
   2   1   6        201.77        224.68        23.66 o
   3   1   6      50371.37      51772.16       860.67 o
   4   1   6        420.27        518.86        41.40 o
   5   1   6      27361.25      28110.60       653.40 o
   0   2   6       5645.81       5790.73       161.20 o
   1   2   6        373.27        465.42        29.85 o
   2   2   6      14486.44      14319.91       255.40 o
   3   2   6          6.81        137.10        41.72 o
   4   2   6       3470.21       3635.01       102.14 o
   5   2   6        127.95        196.39        41.70 o
   1   3   6       9681.66       9789.65       179.90 o
   2   3   6         39.87         71.66        16.68 o
   3   3   6      10570.80      12657.78       232.15 o
   4   3   6          4.36         50.27        23.95 o
   5   3   6       6912.21       6916.69       266.43 o
   0   4   6      96332.89      97945.92      2254.00 o
   1   4   6        300.63        294.30        21.24 o
   2   4   6      67516.09      67811.80      1113.85 o
   3   4   6        209.44        217.58        24.21 o
   4   4   6      43524.40      43697.28       902.44 o
   5   4   6        901.68        800.28        67.25 o
   1   5   6       2670.46       2626.08        63.30 o
   2   5   6        785.07        864.89        38.25 o
   3   5   6       2149.97       2163.15        69.60 o
   4   5   6        716.16        805.75        51.01 o
   5   5   6       1320.40       1416.64        75.00 o
   0   6   6      64820.23      64956.51      1507.33 o
   1   6   6        761.42        701.09        33.02 o
   2   6   6      40827.21      40335.25       703.43 o
   3   6   6        264.77        277.50        30.98 o
   4   6   6      35085.87      34458.21       684.86 o
   5   6   6       1057.65       1183.21        91.52 o
   1   7   6       7078.95       6801.75       138.74 o
   2   7   6          0.15         15.43        14.09 o
   3   7   6       7086.15       7073.97       168.89 o
   4   7   6          3.80         16.87        24.60 o
   5   7   6       4918.57       4548.18       137.20 o
   0   8   6      15931.37      15723.16       428.75 o
   1   8   6         52.63         51.21        15.58 o
   2   8   6      12507.56      12055.37       225.98 o
   3   8   6        208.69        175.65        27.42 o
   4   8   6       6855.24       6787.64       170.41 o
   5   8   6         32.53         47.32        38.12 o
   1   9   6      64562.32      63139.05      1137.70 o
   2   9   6        321.14        308.23        25.25 o
   3   9   6      44228.14      44486.06       865.00 o
   4   9   6        479.86        437.83        44.32 o
   5   9   6      25097.24      24594.66       698.33 o
   0  10   6        340.70        357.81        45.24 o
   1  10   6        170.04        186.95        24.84 o
   2  10   6        877.09        775.16        44.80 o
   3  10   6         41.96         45.08        22.97 o
   4  10   6        460.60        436.02        43.59 o
   5  10   6        840.99        729.44       303.47 o
   1  11   6      39701.97      39825.40       769.95 o
   2  11   6         59.20         48.12        21.23 o
   3  11   6      23924.40      23521.22       551.45 o
   4  11   6        275.84        298.01        39.06 o
   0  12   6       7409.60       8483.00       286.38 o
   1  12   6         62.18         41.52        19.21 o
   2  12   6       6564.46       6690.13       183.40 o
   3  12   6          0.05         12.37        24.91 o
   4  12   6       5153.81       5254.76       161.82 o
   1  13   6       8589.78       8709.29       188.28 o
   2  13   6          9.69         26.48        23.67 o
   3  13   6       7839.42       7907.67       215.10 o
   4  13   6         11.59         20.43        37.33 o
   0  14   6      51815.75      51897.45      1342.17 o
   1  14   6         79.22         64.56        25.56 o
   2  14   6      26062.34      26422.53       565.24 o
   3  14   6         55.94         48.19        31.19 o
   4  14   6      24418.20      24752.16      1203.99 o
   1  15   6        223.37        141.90        31.13 o
   2  15   6        239.82        212.09        35.15 o
   3  15   6        112.49         65.01        33.38 o
   4  15   6        338.44        470.51       200.46 o
   0  16   6      30925.66      31247.63       831.50 o
   1  16   6        448.12        392.83        43.27 o
   2  16   6      14499.69      14788.24       362.73 o
   3  16   6        118.13        171.67        40.80 o
   1  17   6       5515.88       5642.45       320.80 o
   2  17   6         36.25         33.64        33.07 o
   3  17   6       4385.88       4509.69       381.42 o
   0  18   6       6386.86       6927.90       312.02 o
   1  18   6          1.23         -4.67        35.31 o
   2  18   6       3320.02       3301.26       215.33 o
   1  19   6      16750.81      16844.65       488.75 o
   2  19   6        197.65        238.17        80.50 o
   0  20   6        869.29        721.08       155.91 o
   1  20   6         69.43         24.64        69.46 o
   1   1   7       5751.93       5858.19       132.65 o
   2   1   7        126.99        102.98        20.99 o
   3   1   7       2643.83       2771.31        79.30 o
   4   1   7        699.03        805.03        51.66 o
   5   1   7        765.40        849.83       111.02 o
   0   2   7       7647.15       7719.76       210.47 o
   1   2   7         28.53         39.87        16.00 o
   2   2   7       5766.44       5787.40       134.52 o
   3   2   7       1516.55       1803.81        69.03 o
   4   2   7       2509.24       2582.87        97.20 o
   5   2   7       2024.77       2163.73       171.37 o
   1   3   7       1196.17       1311.18        52.52 o
   2   3   7       1045.56       1191.70        54.60 o
   3   3   7       1271.31       1314.01        60.03 o
   4   3   7       1945.00       2218.62        92.25 o
   5   3   7        489.42        542.84        90.78 o
   0   4   7       4064.40       4262.89       131.16 o
   1   4   7          6.13          3.19        13.20 o
   2   4   7       4676.00       4768.99       115.91 o
   3   4   7       1621.14       1752.29        71.00 o
   4   4   7       3310.53       3365.29       107.12 o
   5   4   7        402.83        306.23        97.12 o
   1   5   7         79.50         76.29        17.52 o
   2   5   7         17.52         29.20        18.80 o
   3   5   7         26.79         19.63        22.49 o
   4   5   7          1.54          6.52        26.13 o
   5   5   7         36.57         33.76        66.59 o
   0   6   7       1079.35       1104.95        63.95 o
   1   6   7        959.66        951.37        46.22 o
   2   6   7        853.37        905.88        50.91 o
   3   6   7        190.74        198.81        32.73 o
   4   6   7        814.93        729.10        76.33 o
   5   6   7       1467.45       1252.85       225.51 o
   1   7   7      10782.45      10558.17       218.15 o
   2   7   7       1141.74       1180.08        62.55 o
   3   7   7       9334.49       9158.62       224.65 o
   4   7   7       1930.40       2039.52        91.04 o
   0   8   7        489.44        493.12        61.08 o
   1   8   7        849.74        881.15        46.40 o
   2   8   7        113.82         95.27        24.45 o
   3   8   7        554.55        596.45        49.15 o
   4   8   7        207.27        178.41        36.79 o
   1   9   7       5759.84       5558.15       144.19 o
   2   9   7         79.61         72.36        23.65 o
   3   9   7       3251.05       3299.32       110.55 o
   4   9   7        548.54        543.37        73.92 o
   0  10   7         66.15         55.86        36.97 o
   1  10   7         28.52         24.92        19.80 o
   2  10   7        597.12        567.38        54.87 o
   3  10   7         76.27         47.03        29.83 o
   4  10   7        330.34        317.77        48.75 o
   1  11   7         29.04          3.61        19.68 o
   2  11   7        180.43        200.49        36.99 o
   3  11   7         18.45          0.78        28.82 o
   4  11   7        514.89        521.85       147.36 o
   0  12   7      16971.35      16869.63       529.86 o
   1  12   7         20.66         16.91        22.07 o
   2  12   7      14251.98      14458.78       357.45 o
   3  12   7        931.11        948.67        73.07 o
   4  12   7       6738.78       2878.49       545.68 o
   1  13   7        151.97        116.44        29.65 o
   2  13   7        445.68        442.60        46.65 o
   3  13   7         70.27         53.92        39.07 o
   0  14   7       3554.39       4219.52       178.58 o
   1  14   7         41.49          8.47        33.80 o
   2  14   7       3031.72       3220.47       116.74 o
   3  14   7        546.69        438.31        73.94 o
   1  15   7       2046.27       2072.84       111.24 o
   2  15   7         25.19         35.76        32.68 o
   3  15   7       1175.01        949.38       164.26 o
   0  16   7        859.38        891.18        88.29 o
   1  16   7         65.71         30.04        38.14 o
   2  16   7        370.36        313.05        46.98 o
   1  17   7      10567.42      10144.29       312.87 o
   2  17   7        591.99        640.83        97.34 o
   0  18   7         41.26         52.90       125.28 o
   1  18   7         72.62        124.84        66.53 o
   2  18   7         86.52        111.36       153.13 o
   0   0   8      64201.33      64148.11      2119.89 o
   1   0   8         41.72         45.69        27.07 o
   2   0   8      54376.35      54421.37      1408.98 o
   3   0   8        713.04        874.28        73.86 o
   4   0   8      29429.80      30960.08       974.70 o
   1   1   8       3499.52       3426.16        93.15 o
   2   1   8         55.86        233.27        50.91 o
   3   1   8       3145.50       3314.69        97.84 o
   4   1   8        551.24        648.75        60.48 o
   0   2   8      20350.78      20195.10       550.85 o
   1   2   8         57.38         83.04        22.58 o
   2   2   8      15712.68      16031.31       320.67 o
   3   2   8        283.25        362.71        38.29 o
   4   2   8      13458.77      13825.95       351.50 o
   1   3   8      23420.34      23214.34       444.21 o
   2   3   8          3.86          2.90        19.26 o
   3   3   8      16032.96      16359.42       348.67 o
   4   3   8        107.59        203.57        43.49 o
   0   4   8       8802.37       8416.07       257.85 o
   1   4   8         40.11         69.40        20.77 o
   2   4   8       2485.77       2556.71        84.74 o
   3   4   8        855.99        864.31        55.55 o
   4   4   8       5937.11       6451.23       242.12 o
   1   5   8      49150.76      48898.31       946.46 o
   2   5   8        572.19        626.01        45.33 o
   3   5   8      38263.70      38085.21       858.37 o
   4   5   8       1544.46       1348.11       114.18 o
   0   6   8       3809.03       3995.78       165.27 o
   1   6   8          5.40          4.40        20.15 o
   2   6   8        607.81        563.72        43.46 o
   3   6   8       1023.06       1040.58        76.19 o
   4   6   8       2692.34       2662.91       224.23 o
   1   7   8      16758.59      16522.36       328.56 o
   2   7   8          5.22         22.47        24.15 o
   3   7   8      12784.74      12780.48       349.66 o
   4   7   8        153.06        278.41       139.21 o
   0   8   8      20762.04      20819.95       641.03 o
   1   8   8         42.41         30.80        22.23 o
   2   8   8      20202.45      19544.66       429.33 o
   3   8   8        325.90        424.39        50.30 o
   4   8   8      13513.37      13654.64      1049.61 o
   1   9   8       3997.12       3953.20       116.02 o
   2   9   8        185.82        207.57        40.77 o
   3   9   8       3105.43       3146.01       128.36 o
   0  10   8      29296.98      27868.57       959.43 o
   1  10   8         61.87         31.49        26.20 o
   2  10   8      36686.57      35104.11       855.99 o
   3  10   8        909.05        873.14        74.90 o
   1  11   8        484.63        545.20        48.04 o
   2  11   8          2.63         55.93        35.10 o
   3  11   8        818.25        691.81       176.79 o
   0  12   8      10431.75      10532.56       359.41 o
   1  12   8         29.90          2.43        27.25 o
   2  12   8      16386.53      16865.82       486.95 o
   1  13   8      17819.64      18194.47       473.85 o
   2  13   8          0.27          3.96        38.52 o
   0  14   8        908.26        718.17        80.49 o
   1  14   8          0.03         34.19        38.97 o
   2  14   8       1615.64       1805.13       265.88 o
   1  15   8      18576.52      18612.27       545.12 o
   0  16   8        579.60        632.79       106.12 o
   1   1   9       1361.26       1330.43        62.93 o
   2   1   9         57.61        104.10        27.76 o
   3   1   9        630.67        578.57        52.01 o
   0   2   9       4144.46       3970.57       170.87 o
   1   2   9         71.02         62.80        23.74 o
   2   2   9       6176.58       5857.28       152.75 o
   3   2   9       1603.52       1707.22        82.21 o
   1   3   9       8798.44       8847.64       195.92 o
   2   3   9        422.43        491.54        43.38 o
   3   3   9       7048.11       7195.26       182.90 o
   0   4   9          3.01         -9.05        28.10 o
   1   4   9         54.35         29.75        24.78 o
   2   4   9        723.12        559.94        46.44 o
   3   4   9       1088.79       1111.37        80.00 o
   1   5   9          4.67        -23.43        23.43 o
   2   5   9          1.75         30.13        27.02 o
   3   5   9         36.65         57.00        43.97 o
   0   6   9       2041.31       2115.33       130.55 o
   1   6   9        133.27         84.63        29.57 o
   2   6   9       2206.10       2238.00        93.30 o
   3   6   9        176.18        269.33        88.27 o
   1   7   9        846.87        785.92        61.05 o
   2   7   9        409.85        417.45        45.39 o
   3   7   9       1050.22       1188.81       242.22 o
   0   8   9      10164.17      10076.82       348.42 o
   1   8   9         83.77         93.78        32.12 o
   2   8   9      11198.76      10672.24       262.19 o
   1   9   9        426.56        443.87        49.80 o
   2   9   9         60.93         54.91        43.18 o
   0  10   9        315.14        208.12        52.99 o
   1  10   9         31.57          6.83        30.76 o
   2  10   9        264.03        180.97       116.93 o
   1  11   9       5499.75       5116.10       201.35 o
   2  11   9         67.57        133.64       172.61 o
   0  12   9        154.76        130.88        53.81 o
   1  12   9         62.21         45.12        61.99 o
   1  13   9       9354.15       8869.32       654.26 o
   0   0  10       2060.01       2304.10       201.61 o
   1   0  10        101.85        188.23        53.22 o
   2   0  10       4795.35       5003.56       267.83 o
   1   1  10      23173.39      22248.04       462.35 o
   2   1  10        200.25        259.38        55.83 o
   0   2  10       3745.44       3709.47       172.28 o
   1   2  10         88.03        136.65        33.74 o
   2   2  10       6001.55       5965.31       253.67 o
   1   3  10       5665.61       5540.51       160.12 o
   2   3  10          9.19         58.67        59.13 o
   0   4  10      24101.76      24040.98       861.40 o
   1   4  10         52.01         34.12        33.80 o
   2   4  10      24055.00      23229.69       838.56 o
   1   5  10       2701.07       2629.49       149.20 o
   2   5  10        524.28        549.86        89.30 o
   0   6  10      17366.41      16293.28       663.93 o
   1   6  10        136.46        118.70        57.69 o
   2   6  10      15692.46      15354.69       743.25 o
   1   7  10       4119.63       3884.50       251.78 o
                                                
