# Supplementary material for: Crystal structures and comparisons of potassium rare-earth molybdates KRE(MoO4)2 (RE = Tb, Dy, Ho, Er, Yb, and Lu)
Source: Acta Crystallogr E Crystallogr Commun. 2020 Nov 27;76(Pt 12):1871–5. doi: 10.1107/S205698902001542X (PMC7784660; doi:10.1107/S205698902001542X)
Supplement: Supplementary file 7 [file e-76-01871-Lu_Molybdatesup7.hkl]

#
# h,k,l, Fc-squared, Fo-squared, sigma(Fo-squared), status flag
#
data_Lu_Molybdate
_shelx_title ' klumo2o8_5_a.res in Pbcn'
_shelx_refln_list_code          4
_shelx_F_calc_maximum      531.76
_exptl_crystal_F_000       952.00
_reflns_d_resolution_high  0.7001

loop_
 _space_group_symop_operation_xyz
 'x, y, z'
 '-x+1/2, -y+1/2, z+1/2'
 '-x, y, -z+1/2'
 'x+1/2, -y+1/2, -z'
 '-x, -y, -z'
 'x-1/2, y-1/2, -z-1/2'
 'x, -y, z-1/2'
 '-x-1/2, y-1/2, z'

_cell_length_a     5.0292
_cell_length_b    18.2519
_cell_length_c     7.8174
_cell_angle_alpha  90.000
_cell_angle_beta   90.000
_cell_angle_gamma  90.000

_shelx_F_squared_multiplier     1.000

loop_
 _refln_index_h
 _refln_index_k
 _refln_index_l
 _refln_F_squared_calc
 _refln_F_squared_meas
 _refln_F_squared_sigma
 _refln_observed_status
   2   0   0     165254.62     148345.12      5838.57 o
   4   0   0     155490.34     140969.70      3894.81 o
   6   0   0      34713.83      32488.08      1144.60 o
   1   1   0        586.25        712.21        18.39 o
   3   1   0       5236.84       5059.66        88.74 o
   5   1   0       3526.34       3239.65       117.84 o
   7   1   0       4075.54       4687.25       317.70 o
   0   2   0     129052.23      32448.20     57008.46 o
   2   2   0      31650.86      29561.79       369.03 o
   4   2   0      54537.98      52591.26       631.06 o
   6   2   0      13330.15      12699.44       470.54 o
   1   3   0     127235.98     127936.49      1664.93 o
   3   3   0      50671.59      49483.81       621.35 o
   5   3   0      25271.94      23576.69       503.53 o
   7   3   0      12421.40      12160.78       524.29 o
   0   4   0       1428.84       1675.12       125.37 o
   2   4   0      12965.64      13962.79       253.56 o
   4   4   0       4158.17       3861.60        83.73 o
   6   4   0       5910.69       5313.79       269.74 o
   1   5   0     258707.39     265634.06      3121.96 o
   3   5   0     153698.97     153107.95      1563.22 o
   5   5   0      81533.13      79584.59      1830.54 o
   7   5   0      25486.09      26357.85      1002.87 o
   0   6   0       2419.65       2546.37       139.57 o
   2   6   0       4878.45       5503.71       107.77 o
   4   6   0        335.52        467.51        31.76 o
   6   6   0       2545.67       2780.67       213.54 o
   1   7   0      69659.94      72457.66       978.35 o
   3   7   0      37142.16      36800.44       539.85 o
   5   7   0      20856.39      19997.64       497.84 o
   0   8   0      77637.53      85084.52      2183.24 o
   2   8   0      70936.70      72188.40       901.06 o
   4   8   0      48557.38      48607.49       753.44 o
   6   8   0      22216.00      22470.06      1364.79 o
   1   9   0       6399.88       6923.61       148.18 o
   3   9   0       5389.47       5414.20       120.49 o
   5   9   0       3070.75       3081.75       184.75 o
   0  10   0     224111.42     261630.02      6250.88 o
   2  10   0     104486.05     104463.45      1656.16 o
   4  10   0      74002.97      74990.18      1400.17 o
   6  10   0      25679.76      26539.35      1605.46 o
   1  11   0       1445.78       1517.38        86.58 o
   3  11   0        699.48        737.13        48.27 o
   5  11   0        708.83        688.31        80.74 o
   0  12   0      55859.12      67100.44      1806.85 o
   2  12   0      38144.38      37677.80       931.34 o
   4  12   0      26453.58      26226.89       615.15 o
   6  12   0      12505.48      13476.81      1065.71 o
   1  13   0      71470.23      78079.77      3024.38 o
   3  13   0      41197.57      41362.86      1026.25 o
   5  13   0      21281.28      21670.89      1009.38 o
   0  14   0       1006.89       1465.12       123.68 o
   2  14   0       4620.41       3941.24       142.28 o
   4  14   0        626.09        636.09        58.34 o
   6  14   0       3741.87       3830.44       279.56 o
   1  15   0      73332.41      82442.74      2415.51 o
   3  15   0      50673.68      47986.72      1579.43 o
   5  15   0      30719.06      31636.22      1807.69 o
   0  16   0       1541.20       2186.87       270.08 o
   2  16   0       2486.69       2028.64       270.26 o
   4  16   0       1088.42       1111.33       120.98 o
   1  17   0      31504.69      37648.56      1111.66 o
   3  17   0      24134.61      21260.36      1448.08 o
   5  17   0      15878.08      16636.69      1115.74 o
   0  18   0      25725.40      30264.46      1438.52 o
   2  18   0      34217.45      33859.37      2421.95 o
   4  18   0      18213.73      18129.38      1336.22 o
   1  19   0        158.23        137.17        44.88 o
   3  19   0        140.41        245.39        51.36 o
   0  20   0      47135.16      54555.05      2743.03 o
   2  20   0      30580.37      33443.26      2205.15 o
   4  20   0      25506.75      23320.97      2252.37 o
   1  21   0        146.32        172.76        56.93 o
   3  21   0        418.80        387.80        61.30 o
   0  22   0      25811.15      29140.56      1411.94 o
   2  22   0      13773.90      14326.02       913.18 o
   1  23   0      14680.91      16767.30       702.04 o
   3  23   0      10850.22      10834.49      1196.52 o
   0  24   0       1388.04       1658.61       244.37 o
   2  24   0        505.16        478.08       122.76 o
   1  25   0      23997.57      27781.93      1146.90 o
   0  26   0         79.45        134.49        76.49 o
   1   1   1       1495.46       1505.61        27.05 o
   2   1   1          9.58         -8.07         8.07 o
   3   1   1        554.09        514.10        16.34 o
   4   1   1       1440.70       1373.45        30.23 o
   5   1   1        320.24        296.54        19.18 o
   6   1   1       3549.35       3370.21        98.15 o
   7   1   1         67.31         97.01        35.64 o
   0   2   1       1238.31       1325.06        44.16 o
   1   2   1       1076.56       1119.22        25.53 o
   2   2   1        350.98        364.80        12.64 o
   3   2   1       1946.86       1871.72        36.46 o
   4   2   1        115.15         76.03        11.74 o
   5   2   1       7773.96       7315.67       145.78 o
   6   2   1          7.95         20.32        17.32 o
   7   2   1       6200.43       6367.31       300.46 o
   1   3   1       8980.22       9194.41       141.53 o
   2   3   1       6126.29       6051.31        75.15 o
   3   3   1       5001.84       4818.28        69.88 o
   4   3   1       5895.40       5794.21        83.80 o
   5   3   1       1692.21       1650.80        51.94 o
   6   3   1       6502.96       6244.61       156.63 o
   7   3   1        881.19        839.09        90.37 o
   0   4   1       2640.14       2732.34        92.40 o
   1   4   1       1759.66       1817.53        37.20 o
   2   4   1       2280.22       2331.84        37.43 o
   3   4   1       5453.72       5354.41        76.81 o
   4   4   1        561.36        562.24        22.19 o
   5   4   1       1817.69       1596.39        58.83 o
   6   4   1        476.27        410.11        43.82 o
   7   4   1       1611.92       1716.54       129.69 o
   1   5   1         91.09        107.29         9.35 o
   2   5   1        221.26        252.89        11.07 o
   3   5   1          6.41         24.32         5.26 o
   4   5   1          1.64        -15.49        15.49 o
   5   5   1         17.33         36.36        10.46 o
   6   5   1          5.04         19.33        22.48 o
   7   5   1         11.38          5.98        32.37 o
   0   6   1         14.47         34.22        13.31 o
   1   6   1       9055.00       9544.45       157.81 o
   2   6   1        257.87        274.07        12.63 o
   3   6   1        560.40        577.01        23.01 o
   4   6   1        180.99        188.88        21.05 o
   5   6   1       4289.81       3777.53       105.85 o
   6   6   1        121.86        116.53        34.32 o
   1   7   1       3415.61       3566.98        65.69 o
   2   7   1       6880.13       7108.39        99.41 o
   3   7   1       1427.72       1343.21        46.74 o
   4   7   1       6086.52       6166.09       114.18 o
   5   7   1       1020.23        996.48        58.79 o
   6   7   1       4995.55       4761.64       185.96 o
   0   8   1      14412.34      14649.27       292.99 o
   1   8   1       8997.11      10125.39       142.38 o
   2   8   1       8865.82       8901.80       116.93 o
   3   8   1        510.62        495.41        22.20 o
   4   8   1       5449.85       5487.44       109.02 o
   5   8   1       9692.13       9827.92       230.22 o
   6   8   1       2111.20       1996.26       116.49 o
   1   9   1        889.40        994.52        33.80 o
   2   9   1         45.90         67.48         8.72 o
   3   9   1        860.99        806.46        28.94 o
   4   9   1       1186.48       1254.89        47.72 o
   5   9   1        627.17        575.79        49.45 o
   6   9   1       2767.24       2865.12       174.44 o
   0  10   1        892.17       1006.35        46.26 o
   1  10   1        330.74        381.70        20.75 o
   2  10   1         94.36        124.48        11.98 o
   3  10   1       1191.70       1181.21        36.98 o
   4  10   1        435.71        383.88        28.98 o
   5  10   1        215.02        241.24        32.31 o
   6  10   1        108.07         96.80        35.23 o
   1  11   1       4686.50       4776.02        85.29 o
   2  11   1        436.81        465.57        22.40 o
   3  11   1       3518.65       3411.45        68.57 o
   4  11   1       1335.44       1168.66        54.18 o
   5  11   1       1584.48       1645.46        76.14 o
   6  11   1       2275.06       2616.72       198.82 o
   0  12   1       7577.15       8105.41       192.50 o
   1  12   1        115.01        107.72         9.93 o
   2  12   1       5244.21       5026.30        85.60 o
   3  12   1       1475.86       1534.21        44.89 o
   4  12   1       4088.76       4016.65       113.16 o
   5  12   1       4947.90       5101.35       173.45 o
   6  12   1       2084.25       2206.60       131.18 o
   1  13   1       7665.83       7953.97       251.15 o
   2  13   1       1194.91       1133.38        36.24 o
   3  13   1       5651.75       5478.10       104.86 o
   4  13   1       3151.35       2937.96        97.30 o
   5  13   1       2805.07       2932.80       118.15 o
   6  13   1       5105.94       5490.11       320.52 o
   0  14   1        697.03        796.92        57.70 o
   1  14   1        956.27        954.64        40.91 o
   2  14   1       1227.22       1155.30        44.19 o
   3  14   1       1107.20       1109.47        39.91 o
   4  14   1        446.82        443.49        35.57 o
   5  14   1       1772.46       1714.71        91.14 o
   6  14   1        590.28        459.14        81.11 o
   1  15   1       2308.14       2576.62        84.17 o
   2  15   1        216.53        203.00        23.48 o
   3  15   1       1853.81       1751.87        58.75 o
   4  15   1         12.05        -18.93        18.93 o
   5  15   1       1388.34       1323.12        85.10 o
   0  16   1       7717.79       8997.75       307.76 o
   1  16   1        126.37        166.74        26.27 o
   2  16   1       9295.86       8474.11       334.87 o
   3  16   1        861.99        739.00        38.08 o
   4  16   1       4537.22       4282.32       208.95 o
   5  16   1       1394.22       1293.49       113.62 o
   1  17   1       6193.17       6529.07       230.70 o
   2  17   1       2187.81       1781.14       146.67 o
   3  17   1       4099.42       3701.68       186.92 o
   4  17   1       3019.93       2737.83       110.65 o
   5  17   1       3066.05       3201.08       167.91 o
   0  18   1       4101.65       4850.12       315.23 o
   1  18   1        713.09        667.95        59.07 o
   2  18   1       3861.36       3899.26       224.76 o
   3  18   1       2235.09       1851.53       101.38 o
   4  18   1       2740.01       2465.02       104.37 o
   5  18   1       2994.71       2883.81       168.62 o
   1  19   1       1560.39       1678.01        95.39 o
   2  19   1        245.35        179.97        44.47 o
   3  19   1       1296.63       1194.50        81.73 o
   4  19   1        654.08        566.72        52.34 o
   0  20   1       6417.56       7024.50       412.62 o
   1  20   1        157.62        147.69        33.31 o
   2  20   1       3832.02       3867.00       223.65 o
   3  20   1         24.16         43.22        24.35 o
   4  20   1       3724.23       3998.91       241.18 o
   1  21   1       8236.46       9522.35       339.70 o
   2  21   1        451.44        405.85        47.75 o
   3  21   1       6882.79       6479.71       434.89 o
   4  21   1        859.59        876.42        82.05 o
   0  22   1       3794.96       4388.44       268.57 o
   1  22   1        594.06        628.94        59.26 o
   2  22   1       2486.16       2482.89       152.92 o
   3  22   1        304.33        231.41        40.71 o
   1  23   1       2838.12       3107.85       149.27 o
   2  23   1        288.58        225.49        48.87 o
   3  23   1       2369.46       2456.22       188.01 o
   0  24   1       2470.29       2416.29       197.66 o
   1  24   1        455.09        527.89        66.92 o
   2  24   1       2749.19       3258.37       272.28 o
   1  25   1       5399.08       5874.69       359.46 o
   0   0   2        365.70        474.91        27.56 o
   1   0   2         75.79        181.57        12.13 o
   2   0   2       1606.55       1771.90        47.24 o
   3   0   2         81.89        304.45        21.66 o
   4   0   2       6346.21       5619.36       245.66 o
   5   0   2        203.95        398.98        42.06 o
   6   0   2       4440.30       4390.08       201.96 o
   7   0   2        205.75        247.48       101.21 o
   1   1   2     223850.31     221791.41      3692.02 o
   2   1   2          2.20          2.22         4.30 o
   3   1   2     120101.66     113620.25      1082.95 o
   4   1   2        159.83        125.57        13.80 o
   5   1   2      48991.89      45593.18      1248.48 o
   6   1   2         89.90         86.43        22.25 o
   7   1   2      24214.38      22605.48      1186.66 o
   0   2   2      15098.09      15338.49       331.32 o
   1   2   2         72.88         68.84         6.01 o
   2   2   2      17816.59      17877.77       195.12 o
   3   2   2         44.90         94.78         9.80 o
   4   2   2       5744.92       5489.66        93.85 o
   5   2   2         23.05         67.97        14.08 o
   6   2   2       6341.77       6434.55       171.44 o
   7   2   2          1.97         75.65        49.43 o
   1   3   2      11378.37      11191.53       178.75 o
   2   3   2         51.38         77.77         7.46 o
   3   3   2      17337.47      16869.90       185.45 o
   4   3   2         18.67         40.61        11.17 o
   5   3   2      12124.42      11579.57       225.33 o
   6   3   2         18.18         65.53        27.81 o
   7   3   2       5781.11       5679.85       263.37 o
   0   4   2     180954.75     185319.25      4172.85 o
   1   4   2         55.17         58.15         5.61 o
   2   4   2     227752.27     228124.97      2087.64 o
   3   4   2        244.09        236.73        12.34 o
   4   4   2      71299.16      71369.93       923.53 o
   5   4   2         67.61         63.37        14.48 o
   6   4   2      46067.73      46011.93       794.52 o
   1   5   2       3767.63       4397.82        78.11 o
   2   5   2        154.36        212.00        13.00 o
   3   5   2        913.38        948.98        27.23 o
   4   5   2        379.47        376.20        20.29 o
   5   5   2       1913.91       1842.61        72.28 o
   6   5   2         61.57        100.34        37.37 o
   0   6   2      87724.17      88940.52      2534.69 o
   1   6   2         10.25         17.67         5.20 o
   2   6   2     140293.47     144610.41      1448.88 o
   3   6   2        229.94        185.32        13.65 o
   4   6   2      52386.61      52254.57       869.05 o
   5   6   2         91.01         94.04        17.92 o
   6   6   2      33228.84      33506.98       919.49 o
   1   7   2       9979.49      10437.05       183.93 o
   2   7   2          1.23         24.43         7.10 o
   3   7   2       9984.82       9758.40       124.83 o
   4   7   2         13.79         16.75        10.57 o
   5   7   2       8017.94       8048.52       211.13 o
   6   7   2         14.07         37.79        28.50 o
   0   8   2      39770.88      42622.60      1043.55 o
   1   8   2          2.11         55.33        11.67 o
   2   8   2      21401.54      21782.97       282.65 o
   3   8   2        178.08        186.98        14.55 o
   4   8   2      11431.19      11021.79       229.51 o
   5   8   2          0.99        -12.92        23.37 o
   6   8   2       7060.79       6966.14       222.87 o
   1   9   2     149929.42     156625.45      2456.65 o
   2   9   2         32.32         39.64         7.44 o
   3   9   2     102723.98     102236.89      1236.86 o
   4   9   2        182.33        164.67        21.37 o
   5   9   2      50223.52      52814.00       988.71 o
   6   9   2         37.61        -47.16        47.16 o
   0  10   2        510.79        659.65        74.04 o
   1  10   2         53.44        147.02        17.82 o
   2  10   2       2323.17       2607.21        55.37 o
   3  10   2        143.97        174.91        15.42 o
   4  10   2       2503.22       2445.65        85.49 o
   5  10   2        103.07        104.60        27.85 o
   6  10   2        463.94        602.44        66.74 o
   1  11   2      90226.15      94536.20      1699.75 o
   2  11   2          1.56         -7.29         7.29 o
   3  11   2      52245.55      52379.27       734.12 o
   4  11   2        105.51        108.19        19.80 o
   5  11   2      23769.16      25008.33       644.28 o
   6  11   2         69.61         53.39        27.08 o
   0  12   2      22588.41      21434.99       532.17 o
   1  12   2         10.12         44.26        10.01 o
   2  12   2       5653.56       5833.25        99.78 o
   3  12   2          1.54         17.06        10.84 o
   4  12   2      12529.34      12582.71       364.10 o
   5  12   2         21.92        -31.74        31.74 o
   6  12   2       3536.57       3891.72       177.76 o
   1  13   2      14465.63      14688.72       241.49 o
   2  13   2          7.29         30.00        12.94 o
   3  13   2      14972.36      14434.08       244.99 o
   4  13   2         10.98          0.86        18.61 o
   5  13   2      10854.25      11336.70       420.19 o
   6  13   2         18.10         16.55        35.53 o
   0  14   2     101306.14     101051.29      2313.85 o
   1  14   2         40.11         35.05         8.58 o
   2  14   2      70455.70      69946.48      1226.12 o
   3  14   2         92.82         84.35        12.47 o
   4  14   2      42996.57      38856.11      1565.73 o
   5  14   2         40.79         50.91        22.07 o
   1  15   2        901.98        949.47        41.56 o
   2  15   2         33.33         43.35        10.65 o
   3  15   2        746.12        815.71        34.51 o
   4  15   2        164.00        121.59        21.85 o
   5  15   2        157.68        217.40        35.99 o
   0  16   2      43580.65      43831.85      1488.98 o
   1  16   2         16.01         17.25         6.78 o
   2  16   2      44134.27      41372.58       888.70 o
   3  16   2         88.79         76.82        15.14 o
   4  16   2      29870.30      29261.57       709.59 o
   5  16   2         63.38         38.61        27.92 o
   1  17   2      11197.37      10906.88       436.37 o
   2  17   2          7.54         19.90        12.26 o
   3  17   2       7365.59       6621.67       222.82 o
   4  17   2          8.73         38.47        23.16 o
   5  17   2       5704.81       5938.97       371.22 o
   0  18   2      11928.57      13743.83       472.38 o
   1  18   2         17.30         36.57        23.11 o
   2  18   2       7218.66       6518.61       362.12 o
   3  18   2         95.42        104.70        26.21 o
   4  18   2       5851.28       5923.00       215.90 o
   5  18   2          0.65         10.01        40.26 o
   1  19   2      35612.30      38136.46      1635.36 o
   2  19   2         25.04         22.63        13.00 o
   3  19   2      30537.41      31108.30      2290.49 o
   4  19   2        106.96         79.63        27.03 o
   0  20   2        612.79        699.44       100.71 o
   1  20   2          9.45         12.73        37.13 o
   2  20   2       2513.25       2338.91       159.71 o
   3  20   2        116.14         74.02        35.22 o
   4  20   2        145.75        183.32        39.02 o
   1  21   2      34789.21      38896.95      1558.61 o
   2  21   2          0.04         12.13        23.60 o
   3  21   2      23844.25      24117.77      1243.92 o
   4  21   2         45.63         23.22        31.85 o
   0  22   2       6468.94       7086.45       390.82 o
   1  22   2          2.73          2.54        34.14 o
   2  22   2       3823.98       4049.33       247.76 o
   3  22   2          2.09         30.71        31.33 o
   1  23   2       2137.78       2353.23       134.73 o
   2  23   2          0.02          2.01        40.33 o
   3  23   2       2248.64       2408.23       201.95 o
   0  24   2      19641.35      20612.38       812.96 o
   1  24   2         32.32         39.57        26.70 o
   2  24   2      17625.20      20791.42      1420.54 o
   1  25   2       1108.49       1210.36       134.27 o
   1   1   3       8032.81       7814.63       101.63 o
   2   1   3          0.65         20.71         4.17 o
   3   1   3       2762.37       2666.71        46.64 o
   4   1   3       1899.05       1943.34        51.08 o
   5   1   3        825.32        865.34        40.28 o
   6   1   3       2369.48       2381.84        90.69 o
   0   2   3       2210.17       2040.32        56.75 o
   1   2   3       5779.49       6410.36       117.39 o
   2   2   3       4332.61       4403.14        64.60 o
   3   2   3      10682.63      10612.10       136.00 o
   4   2   3        422.12        484.63        23.95 o
   5   2   3       2349.25       2312.46        88.04 o
   6   2   3        566.14        604.97        48.01 o
   1   3   3        272.65        275.29        11.58 o
   2   3   3       2869.64       2778.80        54.64 o
   3   3   3         18.21         49.06         8.05 o
   4   3   3       6832.41       6925.36       132.55 o
   5   3   3         75.26         80.13        14.34 o
   6   3   3       4080.06       4157.81       144.89 o
   0   4   3       3241.05       3119.66        81.51 o
   1   4   3       1376.59       1477.40        34.45 o
   2   4   3       7262.18       7227.59       109.32 o
   3   4   3      11135.73      11075.88       130.64 o
   4   4   3       2579.96       2650.39        62.52 o
   5   4   3        280.64        292.17        25.58 o
   6   4   3       1739.21       1815.51        86.53 o
   1   5   3          9.51         29.87         4.98 o
   2   5   3        111.09        111.30        10.37 o
   3   5   3          8.01         95.64        11.48 o
   4   5   3          5.24        -25.45        25.45 o
   5   5   3         11.89         44.77        16.89 o
   6   5   3          7.90          2.87        22.98 o
   0   6   3        379.23        408.13        26.50 o
   1   6   3       1091.01       1193.36        34.79 o
   2   6   3        599.67        636.76        24.27 o
   3   6   3       2272.57       2363.83        47.91 o
   4   6   3        258.62        289.78        20.41 o
   5   6   3       2137.46       2106.30        91.46 o
   6   6   3         75.60        -48.74        48.74 o
   1   7   3      10866.72      10989.64       152.05 o
   2   7   3       3705.30       3796.43        69.15 o
   3   7   3       8312.74       8653.69       119.59 o
   4   7   3       6758.56       6663.67       169.47 o
   5   7   3       4189.41       4279.57       176.04 o
   6   7   3       3198.28       3118.02       137.02 o
   0   8   3       2453.91       2421.71        83.29 o
   1   8   3          1.95         16.67         7.37 o
   2   8   3        610.14        599.39        23.05 o
   3   8   3       5494.11       5474.96        86.12 o
   4   8   3       1156.04       1100.62        40.10 o
   5   8   3       3656.16       3739.59       128.04 o
   6   8   3        408.07        307.63        55.11 o
   1   9   3       5401.99       5566.23       128.22 o
   2   9   3          4.56         14.07         7.03 o
   3   9   3       2798.00       2613.18        77.05 o
   4   9   3       1625.40       1574.06        52.65 o
   5   9   3       1270.84       1293.03        72.57 o
   6   9   3       1707.48       1779.75       102.16 o
   0  10   3        236.95        243.06        30.97 o
   1  10   3          1.40         18.46         8.86 o
   2  10   3        222.37        277.72        16.64 o
   3  10   3        314.09        299.63        16.01 o
   4  10   3        476.07        427.43        27.86 o
   5  10   3         39.23        -35.58        35.58 o
   6  10   3        219.02        202.80        38.64 o
   1  11   3        700.94        774.94        35.32 o
   2  11   3        272.51        271.36        16.55 o
   3  11   3        715.87        696.84        28.56 o
   4  11   3       1445.26       1479.58        68.25 o
   5  11   3        626.24        617.85        51.15 o
   6  11   3       1648.28       1739.69       154.70 o
   0  12   3      17776.38      17781.05       482.47 o
   1  12   3       1287.14       1373.29        50.01 o
   2  12   3      16511.75      16878.79       246.31 o
   3  12   3       4966.54       4831.24       113.40 o
   4  12   3       7087.11       6782.54       198.82 o
   5  12   3       1951.16       1973.04        93.09 o
   6  12   3       4455.54       4622.92       238.39 o
   1  13   3        993.82        943.60        39.25 o
   2  13   3        648.27        703.32        32.10 o
   3  13   3        885.02        871.82        35.36 o
   4  13   3       3738.99       3800.07       144.18 o
   5  13   3        878.66        887.54        65.38 o
   0  14   3       1962.67       1976.74        82.80 o
   1  14   3        173.29        174.15        17.59 o
   2  14   3       3605.85       3628.35        98.04 o
   3  14   3       3669.66       3638.05        79.09 o
   4  14   3       1677.17       1662.18        83.37 o
   5  14   3        345.68        319.94        44.72 o
   1  15   3       2831.79       2564.46        64.73 o
   2  15   3        121.86        143.04        16.88 o
   3  15   3       1639.83       1661.55        59.98 o
   4  15   3         28.36         66.40        22.21 o
   5  15   3       1090.63       1042.90        78.26 o
   0  16   3       3851.63       3620.96       114.25 o
   1  16   3          1.64         18.27         9.24 o
   2  16   3       3462.00       3236.06        98.21 o
   3  16   3       1144.53       1244.57        59.53 o
   4  16   3       2447.80       2358.46       102.45 o
   5  16   3        913.70        966.82        76.65 o
   1  17   3      12190.90      11167.19       278.99 o
   2  17   3       1501.81       1391.55        59.76 o
   3  17   3      10146.78       9667.59       271.82 o
   4  17   3       3249.05       3143.70       120.47 o
   5  17   3       6051.96       5950.50       341.95 o
   0  18   3       1100.72       1011.78       124.23 o
   1  18   3         96.42         76.76        10.50 o
   2  18   3        357.12        309.01        26.39 o
   3  18   3       5113.46       4742.24       231.10 o
   4  18   3        626.86        702.51        61.33 o
   1  19   3       3663.68       3275.90       180.86 o
   2  19   3        132.66         94.19        19.81 o
   3  19   3       2838.34       2953.93       137.89 o
   4  19   3        853.92        795.13        65.82 o
   0  20   3       5160.62       5172.96       313.08 o
   1  20   3        657.45        602.66        62.23 o
   2  20   3       3734.48       3916.27       219.25 o
   3  20   3         65.03         27.83        28.73 o
   4  20   3       3984.68       4086.30       185.88 o
   1  21   3       4387.01       4278.82       276.65 o
   2  21   3        348.94        361.63        49.63 o
   3  21   3       3519.05       3480.14       254.54 o
   0  22   3       8274.05       9420.49       634.02 o
   1  22   3         47.75         47.98        30.34 o
   2  22   3       7084.19       7464.39       608.46 o
   3  22   3        907.22        781.90        83.01 o
   1  23   3        389.29        369.01        61.53 o
   2  23   3        175.22        199.58        44.20 o
   0  24   3       4033.87       4445.39       643.10 o
   1  24   3          0.29         -9.37        37.18 o
   2  24   3       4410.78       5214.54       421.53 o
   0   0   4     282763.56     267813.28      6473.27 o
   1   0   4          1.62          0.59         6.64 o
   2   0   4     163545.72     158278.16      2298.16 o
   3   0   4        151.44        170.53        14.29 o
   4   0   4      90646.21      85077.59      2892.35 o
   5   0   4        613.12        615.89        66.20 o
   6   0   4      36569.77      35857.25      2202.50 o
   1   1   4       2711.00       2801.04        54.70 o
   2   1   4        126.30        274.21        18.64 o
   3   1   4       3866.47       3653.71        60.91 o
   4   1   4        226.81        382.94        25.26 o
   5   1   4       4528.13       4660.06       143.77 o
   6   1   4        611.35        594.76        64.92 o
   0   2   4      59226.08      56835.59       963.29 o
   1   2   4        100.25        111.43         9.25 o
   2   2   4      35115.69      34546.48       400.91 o
   3   2   4        173.47        229.78        13.87 o
   4   2   4      35098.73      34836.81       529.54 o
   5   2   4         47.60         85.46        22.10 o
   6   2   4      12698.61      12900.29       422.69 o
   1   3   4      74423.29      74322.48       951.58 o
   2   3   4         41.17         28.92         6.81 o
   3   3   4      39530.05      39915.27       495.76 o
   4   3   4         16.50         45.64        13.12 o
   5   3   4      20257.67      19606.14       589.29 o
   6   3   4        119.79        180.20        38.59 o
   0   4   4      13852.36      13879.17       260.69 o
   1   4   4         18.82         50.99        10.32 o
   2   4   4       3258.46       3181.87        62.92 o
   3   4   4        394.84        385.87        22.18 o
   4   4   4       8548.88       8411.61       150.03 o
   5   4   4        331.45        323.97        34.78 o
   6   4   4       3465.12       3616.39       145.01 o
   1   5   4     157893.50     153245.56      1828.32 o
   2   5   4        775.70        741.66        25.98 o
   3   5   4     114998.84     117639.55      1705.80 o
   4   5   4        589.55        560.91        29.55 o
   5   5   4      58516.48      59427.64      1400.58 o
   6   5   4        504.91        551.64        60.75 o
   0   6   4       3474.77       3570.88        98.01 o
   1   6   4         31.91         47.54         9.60 o
   2   6   4        463.25        480.07        21.91 o
   3   6   4        739.41        666.71        30.18 o
   4   6   4       1536.74       1378.74        51.93 o
   5   6   4        214.37        170.62        37.41 o
   6   6   4       1115.03       1268.55        86.41 o
   1   7   4      46757.91      46819.07       686.02 o
   2   7   4          0.05         18.25         7.07 o
   3   7   4      30006.55      31085.18       541.58 o
   4   7   4         30.32         19.72        14.37 o
   5   7   4      16226.73      16080.47       467.53 o
   6   7   4         66.32         36.54        33.09 o
   0   8   4      52517.77      51641.86       898.12 o
   1   8   4        247.54        254.21        14.33 o
   2   8   4      54882.89      55533.93       663.44 o
   3   8   4         94.56        107.84        12.96 o
   4   8   4      35852.04      35954.66       836.10 o
   5   8   4         73.39        141.31        26.42 o
   6   8   4      19073.33      19965.57       800.99 o
   1   9   4       6429.15       6487.30       107.26 o
   2   9   4        281.76        317.41        19.82 o
   3   9   4       4416.89       4522.99        87.03 o
   4   9   4        282.27        277.43        35.65 o
   5   9   4       3922.66       4064.33       136.75 o
   6   9   4        395.53        395.99        69.17 o
   0  10   4     105597.20     106633.31      2216.61 o
   1  10   4          0.12          8.20         7.82 o
   2  10   4     102382.22     103191.88      1182.75 o
   3  10   4        230.55        239.68        16.56 o
   4  10   4      44635.12      44026.81       819.35 o
   5  10   4        418.06        320.54        39.90 o
   6  10   4      26867.02      28351.03      1031.95 o
   1  11   4        328.14        470.15        26.33 o
   2  11   4         10.03         62.68        15.06 o
   3  11   4        540.06        560.14        27.92 o
   4  11   4        169.95        121.86        25.29 o
   5  11   4       1164.67       1148.03        73.15 o
   0  12   4      31222.37      31134.28       789.27 o
   1  12   4         54.76         65.70        13.81 o
   2  12   4      37587.13      37482.56       533.44 o
   3  12   4        154.13        153.04        16.20 o
   4  12   4      17231.62      17290.99       398.20 o
   5  12   4          0.49         21.74        24.21 o
   1  13   4      51882.93      52735.81       791.68 o
   2  13   4          1.87         11.33        10.52 o
   3  13   4      33398.33      32921.93       410.46 o
   4  13   4          1.40         30.88        18.77 o
   5  13   4      17786.15      17511.24       556.45 o
   0  14   4        454.19        475.20        43.41 o
   1  14   4         80.94         90.91        19.16 o
   2  14   4       2118.40       2104.42        59.29 o
   3  14   4         15.37         17.44        15.29 o
   4  14   4       1626.88       1544.71        79.75 o
   5  14   4        431.31        382.99        50.94 o
   1  15   4      54162.35      52320.09       808.48 o
   2  15   4        246.71        226.50        21.20 o
   3  15   4      41858.66      40991.66       808.33 o
   4  15   4        256.84        252.95        35.73 o
   5  15   4      22509.93      21715.20       763.91 o
   0  16   4        238.72        262.18        37.00 o
   1  16   4         50.61         36.21        17.92 o
   2  16   4        465.84        514.81        32.78 o
   3  16   4        323.94        324.65        31.94 o
   4  16   4        170.05        173.60        33.29 o
   5  16   4        156.97        137.49        40.27 o
   1  17   4      25065.14      22566.59       489.73 o
   2  17   4         24.66         31.20        15.87 o
   3  17   4      20675.99      19889.47       465.46 o
   4  17   4         22.78         32.42        27.73 o
   0  18   4      21942.97      19696.37       481.22 o
   1  18   4        108.79         99.04        15.36 o
   2  18   4      26998.84      26039.91       842.55 o
   3  18   4          6.45         21.95        19.45 o
   4  18   4      15475.30      15700.92       419.19 o
   1  19   4        220.14        192.35        21.83 o
   2  19   4        178.53        139.40        28.80 o
   3  19   4        144.38        228.07        38.09 o
   4  19   4        157.25         81.86        37.63 o
   0  20   4      28615.65      26399.14      1639.14 o
   1  20   4         43.18         30.92        14.43 o
   2  20   4      31079.30      29492.23      1111.93 o
   3  20   4        117.44        128.22        33.88 o
   1  21   4        141.57        163.12        36.65 o
   2  21   4         10.66         23.56        29.76 o
   3  21   4        357.49        420.22        55.19 o
   0  22   4      16905.04      17730.53      1176.10 o
   1  22   4         32.98         53.09        30.49 o
   2  22   4      14858.54      14745.40      1031.09 o
   1  23   4      12027.48      11724.62      1073.54 o
   2  23   4          3.44         24.79        29.35 o
   0  24   4        476.22        476.43        82.01 o
   1  24   4         39.47         21.17        51.06 o
   1   1   5        669.36        675.58        27.81 o
   2   1   5        117.86         79.12        12.65 o
   3   1   5         14.65        -18.49        18.49 o
   4   1   5        876.33        889.53        41.72 o
   5   1   5          6.50         46.07        29.10 o
   6   1   5       2354.18       2369.58       113.88 o
   0   2   5      10691.57      10225.40       194.32 o
   1   2   5       1416.46       1401.82        36.85 o
   2   2   5       3064.83       3087.31        64.15 o
   3   2   5        727.77        791.53        26.85 o
   4   2   5       2231.48       2194.82        74.66 o
   5   2   5       5861.09       5701.44       204.88 o
   6   2   5        457.01        535.84        56.77 o
   1   3   5      14496.92      14451.02       197.53 o
   2   3   5       2638.77       2536.01        56.41 o
   3   3   5       8925.94       8811.10       139.89 o
   4   3   5       3247.35       3223.07       117.52 o
   5   3   5       5367.91       5257.99       181.07 o
   6   3   5       4692.08       4750.79       188.42 o
   0   4   5         57.01         82.73        12.29 o
   1   4   5       1040.94       1045.61        45.17 o
   2   4   5         68.10         78.04        10.35 o
   3   4   5       1683.17       1681.80        52.99 o
   4   4   5         70.70         64.24        15.89 o
   5   4   5       1532.02       1606.31        89.08 o
   6   4   5          7.67         32.89        27.38 o
   1   5   5         39.95         51.93         8.49 o
   2   5   5         60.81         66.28         9.68 o
   3   5   5         16.86        128.54        18.96 o
   4   5   5          0.11        -20.63        20.63 o
   5   5   5         14.64         42.95        29.92 o
   6   5   5          0.64         -2.81        26.60 o
   0   6   5       2736.74       2576.57        85.80 o
   1   6   5       3315.52       3136.21        61.04 o
   2   6   5        985.49       1076.14        35.98 o
   3   6   5        169.14        203.86        20.73 o
   4   6   5       2118.64       2235.01       103.86 o
   5   6   5       3056.12       3228.67       150.33 o
   6   6   5        443.98        524.50        60.33 o
   1   7   5         46.29         72.46         8.96 o
   2   7   5       2887.68       2926.51        71.43 o
   3   7   5         48.22        -29.26        35.20 o
   4   7   5       3439.34       3370.00       132.85 o
   5   7   5        168.49        152.99        33.68 o
   6   7   5       3542.17       3789.53       157.61 o
   0   8   5      24272.20      23803.83       440.39 o
   1   8   5       5177.01       5030.48        99.84 o
   2   8   5      11991.51      11797.27       187.68 o
   3   8   5        106.85        135.04        18.19 o
   4   8   5      10762.68      11015.53       251.67 o
   5   8   5       7518.33       7934.93       290.86 o
   6   8   5       3449.03       3732.68       170.57 o
   1   9   5        178.81        169.93        16.10 o
   2   9   5        118.90        116.75        13.45 o
   3   9   5         73.07         57.90        12.43 o
   4   9   5        741.25        817.65        54.08 o
   5   9   5         44.87         75.03        29.07 o
   0  10   5        652.09        676.45        39.28 o
   1  10   5        334.68        286.44        18.29 o
   2  10   5        218.52        220.97        21.23 o
   3  10   5        768.32        727.96        37.56 o
   4  10   5        129.52        156.83        23.51 o
   5  10   5        222.32        205.93        38.85 o
   1  11   5       8102.84       8170.27       177.80 o
   2  11   5        307.42        329.61        23.74 o
   3  11   5       4974.94       4912.92       119.87 o
   4  11   5        867.58        791.61        55.88 o
   5  11   5       2890.90       3087.37       138.02 o
   0  12   5         41.44         63.25        21.47 o
   1  12   5        286.22        267.52        25.16 o
   2  12   5        820.10        776.42        36.43 o
   3  12   5        767.28        823.28        47.57 o
   4  12   5        503.00        560.18        49.85 o
   5  12   5       3631.21       3804.51       142.62 o
   1  13   5      14283.81      14190.15       386.29 o
   2  13   5        826.88        810.77        41.11 o
   3  13   5       8878.51       8677.13       181.08 o
   4  13   5       1948.42       1865.52        94.38 o
   5  13   5       5614.62       6039.66       229.77 o
   0  14   5         41.59         97.73        29.23 o
   1  14   5        906.15        955.86        57.09 o
   2  14   5        110.43        103.24        16.97 o
   3  14   5        333.18        270.83        32.58 o
   4  14   5         38.17         75.86        26.72 o
   5  14   5       1595.52       1690.98       101.58 o
   1  15   5       1256.98       1289.21        70.31 o
   2  15   5         98.39         72.43        10.97 o
   3  15   5       1516.08       1474.56        69.36 o
   4  15   5          1.60         15.79        21.34 o
   0  16   5      12733.95      11793.81       315.55 o
   1  16   5         59.65         77.70        19.78 o
   2  16   5       9187.51       8532.55       160.33 o
   3  16   5        592.30        566.42        46.04 o
   4  16   5       7251.99       7368.40       236.14 o
   1  17   5       1126.37       1193.35        67.36 o
   2  17   5       1271.86       1115.92        50.41 o
   3  17   5        813.06        809.64        56.71 o
   4  17   5       1887.15       1944.78       115.96 o
   0  18   5       9011.70       8540.02       430.32 o
   1  18   5        694.57        629.44        48.78 o
   2  18   5       6350.11       6140.13       196.29 o
   3  18   5       1058.07        994.99        77.96 o
   4  18   5       6052.90       6208.75       288.24 o
   1  19   5        214.08        205.64        23.77 o
   2  19   5        205.75        150.78        29.19 o
   3  19   5        358.50        359.52        47.42 o
   0  20   5       4364.24       4049.82       206.53 o
   1  20   5         19.36         44.97        20.46 o
   2  20   5       3730.06       3505.01       196.57 o
   3  20   5         45.16         54.34        28.37 o
   1  21   5      10124.48       8770.82       527.98 o
   2  21   5        279.28        234.93        41.05 o
   0  22   5        148.11        297.91        82.23 o
   1  22   5        499.44        491.60        62.43 o
   2  22   5        768.19        719.66       119.19 o
   1  23   5       6181.76       5559.89       439.42 o
   0   0   6        615.45        665.55        51.73 o
   1   0   6        618.79        838.05        62.56 o
   2   0   6      12262.17      11546.82       287.14 o
   3   0   6          0.75        263.09        56.82 o
   4   0   6       1457.69       1434.17        91.66 o
   5   0   6       2205.86       2027.42       162.93 o
   6   0   6       7621.27       8127.28       355.91 o
   1   1   6      96393.48      96578.33      1185.69 o
   2   1   6        188.07        185.83        15.22 o
   3   1   6      61313.01      60159.75      1024.65 o
   4   1   6        381.87        312.80        46.80 o
   5   1   6      35104.59      34730.87       820.95 o
   6   1   6       1045.38       1164.49        96.97 o
   0   2   6       6280.08       6161.39       134.44 o
   1   2   6        434.19        525.69        28.11 o
   2   2   6      16133.60      15577.90       264.46 o
   3   2   6         44.15        140.10        17.10 o
   4   2   6       3471.53       3638.07       123.79 o
   5   2   6        223.59        280.04        50.55 o
   6   2   6       6522.67       6704.07       263.82 o
   1   3   6      10722.43      10436.34       165.31 o
   2   3   6         34.53         87.11        14.45 o
   3   3   6      12129.46      11691.60       213.04 o
   4   3   6         47.00         49.84        26.03 o
   5   3   6       8125.66       8886.72       341.35 o
   6   3   6        185.15        153.24        77.38 o
   0   4   6     114331.66     113203.98      1898.56 o
   1   4   6        324.36        340.02        17.85 o
   2   4   6      82001.45      78613.08      1156.95 o
   3   4   6        188.62        243.24        20.54 o
   4   4   6      55953.70      57823.60      1392.32 o
   5   4   6        951.07       1100.97        77.91 o
   1   5   6       3208.53       3168.78        67.34 o
   2   5   6        992.10       1009.85        44.84 o
   3   5   6       2718.67       2780.00        96.26 o
   4   5   6       1060.43        965.10        61.60 o
   5   5   6       1631.44       1940.40       111.31 o
   0   6   6      76177.95      73895.23      1561.52 o
   1   6   6        807.05        721.42        31.21 o
   2   6   6      48548.80      47777.29       674.99 o
   3   6   6        247.15        260.69        26.87 o
   4   6   6      43400.56      42583.00      1689.73 o
   5   6   6       1039.73       1296.36        92.49 o
   1   7   6       8056.53       7661.12       183.76 o
   2   7   6          4.09         20.04        13.19 o
   3   7   6       7945.22       7883.52       186.66 o
   4   7   6         33.27         10.52        24.15 o
   5   7   6       5395.49       5769.83       208.41 o
   0   8   6      19096.84      18676.02       474.19 o
   1   8   6         92.02         73.44        11.44 o
   2   8   6      15365.97      15277.18       252.46 o
   3   8   6        308.41        230.89        30.70 o
   4   8   6       8716.50       8974.90       227.94 o
   5   8   6         71.58         83.02        38.13 o
   1   9   6      79612.13      78536.36      1445.95 o
   2   9   6        334.18        340.93        24.33 o
   3   9   6      57373.65      57332.72       992.84 o
   4   9   6        532.92        535.11        54.10 o
   5   9   6      35414.80      36887.23      1004.57 o
   0  10   6        433.71        432.75        45.44 o
   1  10   6        230.87        231.43        24.61 o
   2  10   6       1144.86       1165.96        46.35 o
   3  10   6         81.05        110.59        24.83 o
   4  10   6        540.78        578.51        55.07 o
   5  10   6       1345.65       1232.31        91.21 o
   1  11   6      48615.79      48991.11      1049.92 o
   2  11   6         31.61         47.71        12.85 o
   3  11   6      29670.07      29228.84       513.14 o
   4  11   6        295.93        275.95        42.42 o
   5  11   6      18318.99      20114.56       479.26 o
   0  12   6       8792.75       8216.60       308.93 o
   1  12   6         93.43         70.59        19.43 o
   2  12   6       8338.53       8382.32       188.42 o
   3  12   6          1.01         17.69        19.59 o
   4  12   6       6386.20       6237.79       205.85 o
   5  12   6        155.19        178.90        42.13 o
   1  13   6      11340.74      11413.06       362.14 o
   2  13   6          5.07         26.22        18.64 o
   3  13   6      11014.02      10883.62       260.91 o
   4  13   6         30.12         81.90        28.57 o
   0  14   6      67183.05      63733.47      2426.69 o
   1  14   6         73.38         56.40        14.00 o
   2  14   6      35358.98      35181.24       727.04 o
   3  14   6         50.49         76.24        23.18 o
   4  14   6      33569.41      33590.95       650.46 o
   1  15   6        299.01        297.62        29.67 o
   2  15   6        357.06        253.55        39.74 o
   3  15   6        171.72        186.18        30.04 o
   4  15   6        511.65        529.44        59.41 o
   0  16   6      39641.32      36705.36      1296.24 o
   1  16   6        519.17        465.98        41.88 o
   2  16   6      18802.22      18413.43       632.63 o
   3  16   6        121.09        182.72        30.97 o
   4  16   6      26188.65      26165.99       971.67 o
   1  17   6       7993.20       7749.73       223.89 o
   2  17   6         62.29         41.85        20.26 o
   3  17   6       6287.08       6149.27       222.01 o
   0  18   6       9489.61       8795.10       383.96 o
   1  18   6          0.05         23.01        23.85 o
   2  18   6       5166.03       4884.01       211.02 o
   3  18   6        231.99        211.70        45.80 o
   1  19   6      23425.22      21866.67       889.81 o
   2  19   6        235.65        219.15        39.30 o
   3  19   6      19018.42      18647.87       905.77 o
   0  20   6       1046.73       1037.99       165.87 o
   1  20   6        107.05        110.94        40.78 o
   2  20   6        204.15        175.34        39.51 o
   1  21   6      22787.52      20825.95      1081.57 o
   1   1   7       7084.31       6903.86       120.48 o
   2   1   7        109.20        127.79        18.88 o
   3   1   7       3491.48       3466.47       111.30 o
   4   1   7        736.07        841.09        76.04 o
   5   1   7       1177.12       1285.41        88.24 o
   0   2   7       8184.50       8030.76       214.47 o
   1   2   7         15.98         39.00         9.66 o
   2   2   7       6317.72       6309.28       125.38 o
   3   2   7       1756.80       1898.21        67.58 o
   4   2   7       2473.70       2532.39       109.47 o
   5   2   7       2362.45       2465.91       133.49 o
   1   3   7       1118.75       1182.06        49.06 o
   2   3   7       1183.43       1257.32        48.64 o
   3   3   7       1216.53       1177.15        49.15 o
   4   3   7       2330.23       2420.67       104.69 o
   5   3   7        297.31         68.47        88.12 o
   0   4   7       4722.04       4692.62       148.57 o
   1   4   7          5.65         18.47         8.97 o
   2   4   7       5707.55       5304.55       146.94 o
   3   4   7       2005.88       2113.33        83.41 o
   4   4   7       4372.66       4535.43       154.84 o
   5   4   7        474.99        477.98        54.31 o
   1   5   7         44.74         57.54        11.01 o
   2   5   7         18.76        -37.45        37.45 o
   3   5   7          6.01        -42.83        42.83 o
   4   5   7          0.55         23.79        22.90 o
   5   5   7          7.15         29.44        24.27 o
   0   6   7       1306.49       1302.28        74.62 o
   1   6   7       1017.22        975.50        38.78 o
   2   6   7       1362.46       1358.29        52.20 o
   3   6   7        236.96        228.65        30.26 o
   4   6   7       1238.15       1203.86        71.67 o
   5   6   7       1731.65       1850.87       108.86 o
   1   7   7      12339.68      11817.15       267.48 o
   2   7   7       1363.56       1394.12        54.87 o
   3   7   7      11160.11      11918.90       351.29 o
   4   7   7       2465.30       2462.55       108.15 o
   5   7   7       6210.20       7131.99       241.48 o
   0   8   7        357.85        391.47        30.74 o
   1   8   7        920.39        796.23        35.79 o
   2   8   7         97.41          8.79        31.06 o
   3   8   7        668.14        786.23        50.52 o
   4   8   7         90.04        -49.36        49.36 o
   5   8   7       3362.43       3652.19       166.36 o
   1   9   7       6609.36       6201.79       218.60 o
   2   9   7         75.86         85.87        15.88 o
   3   9   7       3451.66       3648.18       141.86 o
   4   9   7        676.88        675.17        58.82 o
   5   9   7       1657.80       1675.48       113.83 o
   0  10   7         30.31         80.76        35.41 o
   1  10   7         28.87        -26.19        26.19 o
   2  10   7        438.43        371.63        32.42 o
   3  10   7        166.86        154.74        36.03 o
   4  10   7        217.41        181.94        32.82 o
   1  11   7         40.83         87.85        14.42 o
   2  11   7        217.82        256.68        29.54 o
   3  11   7         22.57         70.87        24.90 o
   4  11   7        566.43        604.56        59.82 o
   0  12   7      20340.97      19056.59       588.63 o
   1  12   7          8.12         14.03        14.40 o
   2  12   7      17821.96      16627.66       553.30 o
   3  12   7       1174.46       1160.91        83.88 o
   4  12   7       8522.22       8663.61       252.20 o
   1  13   7        156.45        181.15        26.79 o
   2  13   7        469.05        415.16        41.80 o
   3  13   7         63.11        100.23        33.15 o
   4  13   7       1476.47       1578.14       105.99 o
   0  14   7       3756.91       3092.85       302.21 o
   1  14   7         39.43         48.81        21.11 o
   2  14   7       3397.12       3132.74       136.09 o
   3  14   7        753.51        729.52        65.40 o
   4  14   7       3145.84       3278.85       134.38 o
   1  15   7       2115.22       2233.22       130.92 o
   2  15   7         29.61         61.12        22.93 o
   3  15   7       1151.74       1097.86        77.15 o
   0  16   7       1201.11       1137.32       108.38 o
   1  16   7         66.57         68.69        27.06 o
   2  16   7        551.28        587.71        60.05 o
   3  16   7        300.39        292.66        41.79 o
   1  17   7      13543.74      13727.82       534.33 o
   2  17   7        757.79        723.36        66.51 o
   3  17   7      12423.13      12315.82       398.12 o
   0  18   7         53.38         51.21        41.42 o
   1  18   7         80.80         33.76        28.62 o
   2  18   7        140.05        162.43        36.49 o
   1  19   7       4445.47       4231.72       178.06 o
   0  20   7       2565.20       2444.23       212.22 o
   0   0   8      84548.34      78303.80      2213.98 o
   1   0   8        105.48         74.83        25.71 o
   2   0   8      75337.33      73922.55      2359.42 o
   3   0   8        884.26       1020.20       101.19 o
   4   0   8      42369.15      42225.62      1285.75 o
   5   0   8        986.99        909.96       143.25 o
   1   1   8       4064.77       3733.02        85.35 o
   2   1   8        128.13        426.54        48.57 o
   3   1   8       3628.29       3862.26       152.06 o
   4   1   8        852.70       1096.42        90.37 o
   5   1   8       4249.95       4618.15       387.12 o
   0   2   8      24877.38      23598.82       535.57 o
   1   2   8         43.21         98.44        15.63 o
   2   2   8      19602.38      19271.60       357.42 o
   3   2   8        293.04        472.17        42.74 o
   4   2   8      16919.55      17280.90       436.86 o
   1   3   8      30061.08      29547.76       603.64 o
   2   3   8         28.93         71.06        18.21 o
   3   3   8      20780.59      20940.81       409.80 o
   4   3   8         93.66        -76.14        84.84 o
   0   4   8      11192.76      10658.39       297.92 o
   1   4   8         41.33         89.00        30.38 o
   2   4   8       3038.14       3061.32       120.45 o
   3   4   8       1314.80       1309.11        65.77 o
   4   4   8       8203.13       8814.48       268.65 o
   1   5   8      66111.22      64036.89      1163.51 o
   2   5   8        696.94        619.98        49.12 o
   3   5   8      53692.70      54679.50      1102.42 o
   4   5   8       1809.32       1716.77       105.42 o
   0   6   8       4634.51       4479.43       161.50 o
   1   6   8          2.34         25.32        18.61 o
   2   6   8        575.40        587.27        44.35 o
   3   6   8       1662.43       1633.11        90.18 o
   4   6   8       3008.93       3191.60       154.70 o
   1   7   8      21299.11      20977.77       629.63 o
   2   7   8          0.46          6.32        16.14 o
   3   7   8      16363.90      16260.33       379.89 o
   4   7   8        110.59        -64.01        64.01 o
   0   8   8      27687.24      26556.13       588.16 o
   1   8   8         48.02         48.99        13.37 o
   2   8   8      27295.00      27136.62       737.90 o
   3   8   8        367.92        409.78        59.98 o
   4   8   8      19450.15      21485.69       541.40 o
   1   9   8       5525.87       5448.58       181.46 o
   2   9   8        300.30        298.48        50.94 o
   3   9   8       4316.27       4300.93       165.26 o
   4   9   8        972.45        804.01        88.29 o
   0  10   8      40238.63      38464.75       717.01 o
   1  10   8        108.66         72.00        19.64 o
   2  10   8      51570.12      53528.19      1417.24 o
   3  10   8       1096.76       1134.12        82.55 o
   4  10   8      21267.98      22387.52       474.78 o
   1  11   8        490.88        553.30        46.20 o
   2  11   8         10.70          9.07        34.77 o
   3  11   8        780.36        737.94        65.04 o
   0  12   8      14331.75      14167.48       530.13 o
   1  12   8         41.42         67.45        22.00 o
   2  12   8      22532.66      22977.95       660.20 o
   3  12   8        223.53        223.51        40.63 o
   1  13   8      26071.52      25968.83       595.34 o
   2  13   8          3.44         14.62        30.52 o
   3  13   8      19115.77      18378.58       489.88 o
   0  14   8       1432.41       1508.20       273.13 o
   1  14   8          2.27         25.34        25.95 o
   2  14   8       2238.23       2225.18       127.00 o
   3  14   8        342.98        343.89        54.99 o
   1  15   8      26676.63      26792.40       577.12 o
   2  15   8        315.54        395.95        60.07 o
   0  16   8        840.46        728.56        90.28 o
   1  16   8         12.28         50.57        29.23 o
   2  16   8        388.94        501.89        59.93 o
   1  17   8      14522.59      14221.05       541.49 o
   0  18   8      14181.38      13640.48       580.29 o
   1   1   9       1462.09       1510.97        61.70 o
   2   1   9         65.27        117.96        31.45 o
   3   1   9        502.65        540.01        43.39 o
   4   1   9        504.09        654.84        75.29 o
   0   2   9       5829.01       5641.23       179.05 o
   1   2   9        117.09        118.82        18.49 o
   2   2   9       8153.03       8054.67       203.86 o
   3   2   9       2016.36       2238.07       100.82 o
   4   2   9       1687.65       1728.20       112.63 o
   1   3   9      12004.00      12113.36       295.08 o
   2   3   9        512.36        596.70        46.22 o
   3   3   9      10094.68       9977.90       334.78 o
   4   3   9       1565.67       1742.62       123.34 o
   0   4   9          8.64          9.23        17.94 o
   1   4   9         80.25         74.30        20.34 o
   2   4   9        789.90        820.27        56.12 o
   3   4   9       1520.16       1646.62        83.36 o
   4   4   9        106.36        130.12        38.76 o
   1   5   9         20.69         40.75        15.03 o
   2   5   9          6.53        -58.45        58.45 o
   3   5   9         18.61         42.64        21.16 o
   4   5   9          0.50         27.69        51.73 o
   0   6   9       2109.75       2239.04       135.13 o
   1   6   9        174.55        186.92        25.07 o
   2   6   9       2477.83       2221.97       111.39 o
   3   6   9        271.59         77.71        55.50 o
   1   7   9       1064.88       1033.50        57.73 o
   2   7   9        520.26        553.56        51.13 o
   3   7   9       1239.27       1214.40        86.41 o
   0   8   9      13805.23      14161.74       409.38 o
   1   8   9         91.05         98.80        22.90 o
   2   8   9      15674.76      15984.47       428.56 o
   3   8   9        918.49        920.18        76.52 o
   1   9   9        708.41        616.52        51.07 o
   2   9   9         52.01         44.78        28.42 o
   3   9   9        137.08        208.66        42.69 o
   0  10   9        256.67        305.61        50.90 o
   1  10   9         34.40         53.87        20.14 o
   2  10   9        208.02        271.40        45.94 o
   3  10   9        106.31        -62.57        62.57 o
   1  11   9       6929.00       7000.12       264.13 o
   2  11   9        106.49        112.51        31.85 o
   0  12   9        178.89        175.73        48.98 o
   1  12   9        104.94        115.51        29.60 o
   2  12   9        441.70        431.91        56.03 o
   1  13   9      13005.49      12906.79       313.98 o
   2  13   9        230.26        224.80        42.59 o
   0  14   9         29.36         87.28        37.92 o
   1  14   9          9.33        -34.72        34.72 o
   1  15   9        594.36        490.75       103.68 o
   0   0  10       2606.43       2626.50       194.16 o
   1   0  10        179.76        573.35        87.99 o
   2   0  10       6617.40       6965.56       279.94 o
   3   0  10        203.68        415.80       117.03 o
   1   1  10      35037.95      34619.08       659.81 o
   2   1  10        248.00        323.49        42.73 o
   3   1  10      26994.68      27092.96       791.11 o
   0   2  10       4654.65       4506.01       231.00 o
   1   2  10        158.47        410.73        49.90 o
   2   2  10       7680.13       7900.20       210.51 o
   3   2  10        107.68        256.71        57.39 o
   1   3  10       7319.34       7696.91       241.82 o
   2   3  10          6.13        190.72        41.14 o
   3   3  10       6902.73       7293.37       286.10 o
   0   4  10      37875.47      37827.87      1235.10 o
   1   4  10        103.25        166.83        33.34 o
   2   4  10      37600.06      37617.87       980.64 o
   3   4  10        477.73        421.25       101.37 o
   1   5  10       3631.96       3893.65       142.00 o
   2   5  10        936.93       1117.73       121.02 o
   0   6  10      25781.53      26490.02      1056.03 o
   1   6  10        228.41        232.82        42.81 o
   2   6  10      23205.96      23664.65       517.29 o
   1   7  10       5309.10       5891.53       222.27 o
   2   7  10          9.23         44.61        38.81 o
   0   8  10      10643.84      11170.40       510.94 o
   1   8  10        121.78        123.21        43.52 o
   2   8  10       8187.52       8281.03       340.51 o
   1   9  10      32771.11      34200.18      1071.74 o
   2   9  10        388.20        407.04        63.23 o
   0  10  10       1326.51       1232.13       141.47 o
   1  10  10         75.55         90.28        45.87 o
   1  11  10      18794.48      18724.40       582.76 o
   1   1  11       5192.65       5435.43       210.04 o
   0   2  11      10083.51       9935.42       457.06 o
   1   2  11        211.38        287.55        49.36 o
   0   4  11       4859.57       5039.72       324.11 o
                                                
